# Supplementary material for: Asynchronous division at 4–8-cell stage of preimplantation embryos affects live birth through ICM/TE differentiation
Source: Sci Rep. 2022 Jun 7;12:9411. doi: 10.1038/s41598-022-13646-8 (PMC9174281; doi:10.1038/s41598-022-13646-8)
Supplement: Supplementary file 3 — Supplementary Information 2. [file 41598_2022_13646_MOESM3_ESM.xlsx]

## Sheet: born3-2-3
X	Y	Z	Frame
82.2391	77.2438	31.5912	1
76.0364	63.4582	23.4924	1
83.0364	78.4582	32.4924	2
77.2391	64.2438	24.5912	2
80.8033	77.8047	31.9721	3
78.0364	64.4582	24.4924	3
82.0651	77.8698	32.0392	4
78.0364	64.4582	23.4924	4
81.3694	77.9795	32.092	5
77.0364	64.4582	23.4924	5
81.8709	78.1313	32.2748	6
77.0364	64.4582	23.4924	6
81.2573	78.3286	31.9565	7
77.0364	64.4582	25.4924	7
83.3106	79.4971	33.2152	8
77.0364	64.4582	25.4924	8
81.8832	79.7843	32.3012	9
77.0364	64.4582	25.4924	9
81.5823	78.7242	32.4403	10
76.0364	65.4582	25.4924	10
80.4037	79.5795	32.4314	11
76.0364	65.4582	25.4924	11
80.0201	78.9505	32.567	12
76.0364	65.4582	25.4924	12
81.2221	79.5994	32.6443	13
76.0364	65.4582	25.4924	13
80.6368	78.9242	32.5103	14
76.0364	65.4582	25.4924	14
79.971	78.9112	32.703	15
76.0364	65.4582	25.4924	15
80.451	78.2049	32.643	16
76.0364	65.4582	25.4924	16
78.0284	78.0777	32.355	17
75.0364	64.4582	25.4924	17
77.5628	77.6586	31.9378	18
75.0364	64.4582	25.4924	18
77.5655	77.293	32.2449	19
75.0364	64.4582	25.4924	19
77.1363	78.095	33.0036	20
75.0364	64.4582	25.4924	20
78.835	80.7511	33.0723	21
77.0364	71.4582	27.4924	21
77.3525	77.8247	31.5411	22
75.7303	78.5984	30.9997	23
77.0227	73.2809	30.8688	24
76.1652	72.2936	29.9523	25
76.0992	73.5366	29.6312	26
75.5948	73.7222	30.4913	27
77.3952	73.9555	31.0222	28
76.6324	75.8094	30.5316	29
75.9026	74.2882	30.4408	30
77.3646	74.1881	31.0387	31
80.8651	64.1282	31.1193	32
64.7136	94.6091	24.3477	32
70.2954	97.9174	21.499	33
79.4645	60.9488	34.2422	33
76.5451	55.6915	35.319	34
71.0313	100.281	19.176	34
74.9448	50.3488	35.9991	35
70.0154	102.625	18.2476	35
77.4191	50.3542	35.6458	36
70.0777	103.019	19.8026	36
77.0096	51.0617	35.2526	37
69.8466	103.187	20.6246	37
76.5308	52.624	35.7131	38
70.0557	102.842	20.9525	38
75.1571	54.3473	36.0041	39
70.8878	101.505	20.3285	39
75.1562	56.0855	36.3209	40
71.7999	99.6287	19.6006	40
74.9236	58.0977	36.6363	41
72.455	98.0219	19.4148	41
74.2053	60.3194	37.0302	42
70.9496	97.6664	19.8985	42
75.0525	61.2636	36.8636	43
70.2991	97.411	20.6736	43
77.4238	60.2871	35.5637	44
71.0113	96.5643	20.8602	44
78.6272	58.8286	33.8284	45
71.2868	96.9162	21.4121	45
79.6888	57.9357	32.3332	46
72.2962	97.6743	22.0068	46
80.8287	56.7379	31.494	47
73.5374	98.2863	22.8992	47
80.759	56.0005	30.9759	48
73.9973	98.8814	23.7618	48
81.0792	55.8408	30.5916	49
74.5711	99.4691	24.1033	49
81.4238	55.621	30.2763	50
75.6676	99.3949	24.0722	50
81.6825	55.4659	30.1707	51
75.4945	99.7248	24.4613	51
80.9973	55.8392	30.2009	52
75.3717	100.076	24.4534	52
81.1359	55.6135	30.1937	53
74.7689	100.065	24.1497	53
81.119	55.8955	30.342	54
74.7201	99.9665	24.1438	54
81.2785	55.7289	30.2506	55
74.6558	99.61	24.0178	55
81.1951	55.7877	30.3292	56
74.9797	100.114	24.0766	56
80.3463	55.918	30.3658	57
73.674	100.121	23.9553	57
80.6509	55.8437	30.4901	58
74.1812	100.279	24.0195	58
79.9197	55.9354	30.9235	59
73.4151	100.358	23.9782	59
80.7824	55.9472	30.9496	60
73.2552	100.06	23.7982	60
80.857	56.059	30.982	61
73.3814	100.055	23.6258	61
80.5847	56.2324	31.1762	62
72.5257	99.6418	23.6335	62
81.0035	56.6026	31.1296	63
72.6324	99.8565	23.4242	63
80.8482	56.6152	31.2986	64
72.4742	99.914	23.4102	64
81.1305	57.1173	31.7324	65
72.4437	99.3245	23.502	65
80.9121	57.5867	31.9995	66
72.0576	99.413	23.4838	66
80.5948	57.6072	31.8689	67
71.2598	99.038	23.0958	67
81.0843	57.7871	31.9377	68
71.5559	98.7871	23.3068	68
81.1939	58.1828	32.3668	69
71.8909	98.6196	23.4941	69
81.2639	58.6692	32.392	70
71.8136	98.5501	23.202	70
80.8825	58.428	32.4314	71
71.9765	98.5005	23.1916	71
81.2506	58.2667	32.5354	72
71.5822	97.9638	22.9545	72
81.1765	58.4995	32.5998	73
71.5139	98.4157	23.1002	73
81.3184	58.444	32.5832	74
71.2748	98.053	22.8924	74
81.7626	58.4059	32.6511	75
71.7351	98.1374	22.9051	75
81.318	58.5949	32.7771	76
71.4264	98.1243	22.8613	76
80.8523	58.5211	32.7007	77
71.5309	97.9117	22.8344	77
80.7379	58.9141	32.4887	78
71.459	98.2156	22.4959	78
80.9366	58.831	32.8133	79
71.4055	97.9257	22.7634	79
80.6622	58.4275	32.9709	80
70.8817	97.3533	22.5868	80
80.9777	58.9026	32.858	81
71.3242	97.6462	22.3824	81
80.7217	58.987	32.9454	82
71.3384	97.8382	22.5319	82
80.5725	59.1258	32.9457	83
70.9786	97.8098	22.5273	83
80.936	59.4041	33.0959	84
71.1986	97.7727	22.4364	84
81.2826	59.4353	33.1233	85
71.1439	97.8076	22.1823	85
81.6764	59.5298	33.2943	86
71.258	97.868	22.4689	86
81.801	59.6295	33.2155	87
71.3748	98.1911	22.3925	87
81.4028	59.5285	33.206	88
70.7245	98.2115	22.5634	88
81.8217	59.7398	33.077	89
71.0359	98.4668	22.2827	89
81.583	59.5083	33.2241	90
71.1503	97.8816	22.2751	90
80.7699	59.6092	33.2324	91
70.429	98.1937	22.4872	91
80.7891	59.7394	33.057	92
70.5923	97.9401	22.227	92
80.9569	59.6483	33.1904	93
70.1414	97.8431	22.3503	93
81.1633	59.6407	33.2042	94
70.4507	97.5591	22.4045	94
81.2862	59.6791	33.2335	95
70.5139	97.7177	22.3001	95
81.2978	60.026	33.2503	96
70.3899	97.7837	22.3235	96
81.1606	59.4416	33.1482	97
69.8932	97.6735	22.2502	97
82.0198	59.4303	32.9828	98
70.4541	97.4184	22.1364	98
81.985	59.4538	32.9516	99
70.3846	97.363	22.0965	99
81.3937	59.3283	33.0705	100
70.0621	97.3853	22.3965	100
81.334	59.574	32.8653	101
69.6772	97.3494	21.8719	101
80.9905	59.7007	33.2732	102
69.4942	97.0761	22.031	102
81.1009	59.7512	33.2249	103
70.1452	97.0234	21.8537	103
81.4745	59.6773	33.4258	104
70.2785	96.6537	21.9549	104
80.7519	60.2167	33.519	105
69.4601	96.9487	21.9588	105
80.6809	60.2019	33.5029	106
69.8148	96.8924	21.9086	106
81.214	59.7773	33.4839	107
70.6999	96.7813	21.8587	107
80.7005	59.4848	33.5401	108
69.9535	96.2954	22.0656	108
80.6897	59.7131	33.4013	109
70.0961	96.5489	21.8672	109
80.8663	59.7888	33.611	110
70.4076	96.8515	22.1243	110
81.3819	60.1014	33.5596	111
70.661	96.2792	21.9526	111
81.2016	60.0789	33.6459	112
69.9269	96.0867	21.9728	112
80.7247	60.2947	33.6449	113
70.0783	96.2625	21.9511	113
80.7627	59.9411	33.7248	114
70.2379	95.5432	21.8393	114
81.0966	59.8447	33.5103	115
70.1944	95.9267	21.8612	115
80.8271	59.8694	33.6712	116
70.3157	95.8064	21.9618	116
80.5619	59.6336	33.5932	117
70.5298	95.6373	22.0089	117
80.3837	59.4536	33.7527	118
70.2041	95.6302	22.1647	118
80.4984	59.8898	33.918	119
70.3864	96.1526	22.4276	119
80.5588	59.7397	33.7642	120
71.0642	96.046	22.381	120
80.5594	59.1385	33.8716	121
70.9566	95.8491	22.5588	121
79.3923	59.213	33.7838	122
70.1409	95.7482	22.4258	122
80.2704	59.9058	33.977	123
70.7922	96.1286	22.7478	123
80.4493	59.464	33.7153	124
71.1555	95.9354	22.7818	124
79.9074	59.381	33.7551	125
70.8406	96.5933	23.0188	125
79.5354	59.2456	33.8534	126
71.0425	96.1727	23.0262	126
80.1266	59.0785	33.7482	127
71.1071	96.0366	23.0595	127
79.7932	58.8846	33.7223	128
71.1871	96.3686	23.173	128
79.8789	59.0293	33.9734	129
71.5036	96.1881	23.4573	129
79.6226	58.9194	33.9084	130
71.0547	96.0336	23.3573	130
79.4311	58.8726	33.9087	131
70.8155	96.1481	23.613	131
79.5358	58.7234	33.858	132
71.084	96.1657	23.647	132
79.4534	58.648	33.9073	133
71.5243	96.2023	23.5875	133
79.524	58.7813	34.0858	134
71.4845	95.966	23.5588	134
79.2746	58.5232	33.9193	135
71.907	95.7311	23.6302	135
78.9261	58.7936	33.9269	136
71.586	96.087	23.5847	136
78.2132	57.8276	33.7165	137
71.6061	95.8782	23.5439	137
78.5839	57.4516	33.4397	138
72.1975	96.263	23.8439	138
79.1308	57.2852	33.5427	139
72.5716	95.9107	23.9087	139
78.6881	57.1761	33.2665	140
72.5137	95.9249	23.8038	140
78.168	57.0914	33.3468	141
71.7118	95.9534	23.9437	141
78.1667	57.2958	33.4907	142
71.8363	96.1791	24.0137	142
78.6175	56.6713	33.257	143
72.7038	95.9962	23.92	143
77.886	56.9653	33.1412	144
72.5695	95.9287	23.8183	144
78.1605	56.6349	33.3831	145
73.0257	95.6531	23.7056	145
78.0978	57.2364	33.5418	146
73.0972	96.0161	23.6693	146
78.5791	56.7154	33.1529	147
72.5275	95.5404	23.9198	147
79.0959	57.7645	33.7189	148
72.9455	96.0287	23.3995	148
78.3347	57.759	33.2993	149
71.7965	96.2147	23.3945	149
78.5445	57.4007	33.461	150
71.7795	96.4726	23.5013	150
78.8394	57.2394	33.2165	151
73.0024	95.8911	23.6227	151
78.0729	57.2168	33.0287	152
71.8929	96.2118	23.4199	152
78.1396	57.7609	33.0461	153
72.1736	96.6573	23.1544	153
78.4954	61.0308	32.9214	154
71.6032	98.6728	22.275	154
78.415	62.2685	32.0467	155
72.2249	99.4427	21.2811	155
77.7602	62.2578	31.6248	156
71.87	99.4047	20.7184	156
80.8209	59.0411	32.4031	157
70.5991	98.3817	21.405	157
91.2351	65.8718	35.3997	158
70.6959	52.4402	31.7355	158
71.7611	96.2538	19.8162	158
98.2778	73.5455	37.1684	159
57.7997	48.7869	26.9696	159
75.0464	96.0809	20.8264	159
94.0537	72.0492	38.7299	160
65.0386	47.455	24.1204	160
77.1636	98.5204	22.1209	160
87.0593	70.8301	40.7451	161
57.4338	82.0956	16.6477	161
89.4363	108.984	29.3028	161
74.2578	44.0441	22.854	161
74.1219	70.8987	40.4217	162
91.3398	108.742	29.4427	162
83.5975	47.2067	20.3752	162
56.8029	86.0878	17.5551	162
68.0939	67.9009	39.1253	163
94.8742	103.662	28.4697	163
89.0895	50.609	19.6877	163
57.1241	83.1852	17.2671	163
63.4191	66.6286	37.8624	164
96.028	101.921	29.8882	164
90.4131	53.1196	20.0088	164
54.5476	84.7789	17.2506	164
61.839	65.8434	36.8635	165
94.0361	100.903	31.2554	165
90.329	54.0959	19.873	165
56.2354	87.2058	17.1915	165
60.9305	65.2123	36	166
93.8498	100.601	32.3027	166
91.2861	54.7626	20.2945	166
58.0984	88.8275	17.382	166
60.5409	64.8576	35.6825	167
92.8825	99.5485	32.2876	167
59.2774	88.4359	17.4797	167
91.2425	55.4289	20.5725	167
60.6854	65.066	35.6472	168
92.1412	98.8119	32.3432	168
90.9757	55.8625	20.8595	168
59.8579	88.8073	17.5598	168
60.892	65.073	35.7027	169
92.1996	98.6703	32.3575	169
90.7517	55.6193	20.8885	169
60.6838	88.5617	17.5742	169
62.5121	64.6531	35.6216	170
92.2781	98.3192	32.4068	170
91.5178	55.6797	20.9257	170
61.5604	88.5127	17.6689	170
60.8678	64.1517	35.276	171
90.8607	98.8173	32.6343	171
61.9386	88.6759	17.8908	171
92.0035	56.4315	21.4456	171
61.1707	64.4668	35.4117	172
90.4642	98.1826	32.5687	172
61.4814	88.2933	17.8518	172
92.176	57.0567	21.6135	172
61.1939	63.8989	34.8734	173
90.5096	97.959	32.6444	173
62.6614	88.7953	17.4698	173
92.5861	57.6596	21.4844	173
61.0609	63.3035	34.7946	174
90.254	97.2183	32.9535	174
63.2454	88.5529	17.9145	174
92.6872	57.2238	21.7745	174
61.5747	63.5202	34.537	175
90.0038	97.4591	32.9832	175
92.9029	58.1882	21.6613	175
62.5516	88.6856	17.965	175
61.6266	63.3784	34.6324	176
90.4618	97.3562	32.7403	176
62.4297	88.8001	17.8502	176
92.3023	58.0407	21.4883	176
61.3149	63.7213	34.515	177
89.4654	97.4904	32.678	177
91.9305	57.7719	21.3337	177
61.7496	88.5286	17.5501	177
62.336	63.3146	34.6747	178
90.0987	97.066	32.6916	178
92.4121	58.0811	21.3897	178
62.5717	89.3553	17.7489	178
61.857	63.5305	34.7285	179
90.1272	97.3121	32.6261	179
92.4528	57.6441	21.4804	179
62.3405	88.7693	17.9557	179
61.9451	63.6029	34.5876	180
89.6388	97.4636	32.6818	180
91.3936	58.2108	21.4687	180
62.4779	88.9167	17.9356	180
62.3351	63.311	34.8089	181
89.9438	97.3198	32.7316	181
91.802	58.1888	21.5382	181
62.6166	89.1552	18.0571	181
62.4456	63.0031	34.5824	182
89.5591	97.0272	32.4794	182
91.4525	57.5847	21.3598	182
62.7695	88.4677	17.8072	182
63.1593	63.3728	34.6779	183
89.6634	97.1178	32.5414	183
91.3074	57.9195	21.4494	183
62.5283	88.5681	18.1673	183
63.4274	64.1076	34.6924	184
90.5034	97.162	32.6065	184
91.8631	58.3024	21.8058	184
63.2987	88.7573	18.1627	184
63.9199	64.1807	34.607	185
90.0969	97.0706	32.5011	185
91.5834	58.5932	21.3596	185
62.551	88.7992	18.2996	185
63.4037	63.5571	34.4418	186
89.1968	96.4927	32.6302	186
90.6661	58.4385	21.4487	186
62.2282	88.1509	18.3853	186
63.8641	63.632	34.3893	187
89.5538	95.9727	32.3924	187
90.6191	58.5627	21.4112	187
61.8622	88.0716	18.4342	187
63.9025	63.4232	34.3892	188
89.1648	95.7731	32.604	188
90.5997	58.8888	21.4643	188
61.9135	87.4187	18.663	188
64.3664	63.3894	34.2108	189
89.3278	95.8756	32.4767	189
90.7122	59.1001	21.5066	189
62.503	87.1114	18.3619	189
64.0133	63.6632	34.031	190
88.6584	95.8401	32.6401	190
90.8653	59.475	22.0431	190
62.9227	87.0418	18.2383	190
64.8868	63.2744	33.9671	191
88.9902	95.1623	32.7188	191
91.1811	58.9012	22.2543	191
63.8728	86.7033	18.2756	191
64.9441	63.7788	33.9314	192
88.5653	95.0431	32.5784	192
90.5688	59.1162	22.2888	192
63.1007	86.3497	18.3766	192
64.9453	63.7238	33.6388	193
88.3453	95.2107	32.4884	193
90.414	59.727	22.3223	193
63.0674	86.6266	18.7512	193
65.8589	63.7576	33.6109	194
88.7956	95.4267	32.5925	194
91.2312	59.8459	22.6499	194
64.5856	87.006	18.8013	194
65.0488	63.8176	33.6607	195
87.6133	95.6792	32.5361	195
90.0864	60.2762	22.5057	195
63.8676	86.7179	18.8111	195
65.1457	64.4143	33.6763	196
87.5216	95.726	32.7575	196
63.9384	86.1183	18.973	196
90.6722	60.7327	22.7463	196
64.9563	64.7623	33.5073	197
88.4315	95.0751	32.6155	197
90.7953	60.4024	22.7902	197
64.8278	86.5979	18.8662	197
64.582	64.6629	33.6126	198
88.1484	95.1892	32.4287	198
89.7124	60.8858	22.7406	198
64.1236	87.1221	19.1511	198
65.0517	64.1173	33.7471	199
88.2563	94.4275	32.4093	199
89.5249	60.0157	22.7749	199
63.9869	86.4545	19.2465	199
65.2062	64.4868	33.7346	200
88.2359	94.1007	32.4475	200
90.2149	60.5332	22.9631	200
64.6492	86.7163	19.3114	200
64.644	65.1771	33.9877	201
88.1014	94.6414	32.4187	201
65.0251	86.9504	19.5294	201
90.4529	60.775	23.3086	201
64.7785	65.2324	33.798	202
87.4139	94.5398	32.2723	202
90.6038	60.7085	23.2978	202
64.8595	86.6271	19.3447	202
64.3937	64.9603	33.6734	203
86.7505	94.5895	32.3805	203
90.3759	60.9845	23.2435	203
64.6983	86.0369	19.2808	203
64.3789	64.6991	33.6893	204
87.1693	93.8282	32.5165	204
90.6693	60.7059	23.182	204
65.2874	86.2365	19.3602	204
63.5624	65.0287	33.3919	205
86.5209	94.5678	32.27	205
90.7897	61.1863	23.3623	205
64.9504	86.5456	19.3761	205
64.3561	64.2585	33.69	206
86.7139	94.1698	32.4061	206
90.9227	60.9212	23.4189	206
65.1515	85.7699	19.3425	206
64.429	64.2963	33.6574	207
86.5324	95.0421	32.3678	207
91.412	61.4096	23.3783	207
65.9175	86.1433	19.4123	207
63.607	64.7724	33.5168	208
86.298	95.3656	32.4409	208
90.9597	62.0224	23.3303	208
65.5583	86.5482	19.4325	208
63.7832	64.6519	33.3384	209
86.2607	95.5505	32.0891	209
91.9601	61.9747	23.1469	209
65.7211	86.2907	19.2513	209
62.6939	64.2157	33.4181	210
85.5255	95.3677	32.3217	210
91.0443	61.1838	23.474	210
65.313	86.08	19.3579	210
63.2081	64.5348	33.4244	211
86.3887	95.9862	32.2621	211
92.1088	61.5132	23.2995	211
66.1578	86.2742	19.3906	211
62.824	64.0818	33.6079	212
86.0784	95.7792	32.3903	212
92.0708	61.0475	23.334	212
65.7395	86.3022	19.5369	212
62.7393	64.8253	33.8414	213
86.6655	96.0359	32.2906	213
91.559	61.0043	23.3284	213
65.2622	86.0355	19.4675	213
62.7717	65.1311	33.9254	214
87.062	96.1627	32.0966	214
91.7968	61.3577	23.2425	214
66.0779	86.228	19.303	214
63.0359	64.8863	34.0954	215
87.195	96.4378	32.1086	215
91.8028	61.1213	23.3087	215
65.4608	86.4282	19.4095	215
62.8125	64.9223	33.9629	216
86.633	97.0554	32.0565	216
91.8359	61.46	23.2157	216
65.6962	86.6483	19.4547	216
61.8738	65.5646	33.8053	217
86.4125	97.8025	31.7406	217
91.4928	61.2274	23.0729	217
65.4935	86.9267	19.1663	217
62.2609	64.5798	33.9353	218
86.4658	97.6135	31.9856	218
92.2379	61.2349	23.0211	218
65.1853	86.8955	19.3456	218
62.1409	64.1607	33.8783	219
87.059	97.3707	32.0539	219
91.87	60.7897	22.7777	219
65.2986	87.4769	19.487	219
61.4868	63.9019	34.0898	220
86.451	97.1539	32.1966	220
63.7772	87.0422	19.7478	220
91.4149	60.3212	22.7803	220
61.9537	63.2817	33.7522	221
87.1758	96.804	32.2476	221
92.3316	59.7376	22.8765	221
64.2582	87.3745	19.5607	221
62.2328	63.2843	33.6922	222
87.7392	97.1412	32.1676	222
92.0937	59.8812	22.5679	222
64.1049	88.7479	19.6413	222
61.9224	63.7032	33.4129	223
87.4708	97.9732	31.9782	223
92.1809	59.3869	22.3873	223
63.8583	87.9773	19.5642	223
61.2497	64.0571	34.0031	224
86.9098	98.2911	32.3843	224
91.6103	59.5985	22.5366	224
62.7605	88.1095	19.7638	224
60.5918	64.5252	33.8319	225
86.6435	98.5055	32.0092	225
93.5307	59.5904	22.2184	225
62.3654	89.2578	19.7095	225
60.8275	64.8237	34.2625	226
86.5007	98.7397	32.6239	226
93.4175	58.1737	22.1059	226
61.795	90.3012	20.2141	226
60.9964	64.8438	34.6282	227
87.4098	98.1244	32.4751	227
92.3491	57.4051	21.5856	227
60.5509	90.6163	20.7337	227
61.2716	64.4397	34.7924	228
87.6207	98.1828	32.315	228
59.4384	90.1545	20.8808	228
91.6027	57.4734	21.1946	228
61.4287	63.0172	34.7733	229
88.0366	97.8473	32.0557	229
58.9292	90.0482	20.3307	229
90.4932	57.492	20.7185	229
63.6331	61.8456	35.5824	230
88.7969	99.5401	32.7103	230
104.068	75.4437	18.3717	230
75.4306	38.1655	19.2213	230
60.5739	87.4771	19.6068	230
63.279	61.0441	35.7547	231
87.7746	102.427	32.2962	231
74.9256	37.9538	19.9068	231
61.0537	86.5609	18.5431	231
106.243	78.8539	19.0399	231
66.1065	60.991	36.1804	232
86.4538	102.327	31.9934	232
61.7805	84.6499	17.6918	232
106.66	79.0613	20.009	232
76.4104	38.7199	20.2982	232
103.829	99.0804	37.3651	233
45.3777	62.865	37.8417	233
88.6368	61.3247	31.6965	233
60.9725	103.385	29.3447	233
104.831	83.1663	21.5023	233
81.8851	40.2822	20.4507	233
63.0199	81.983	16.4781	233
102.41	100.687	37.0816	234
42.6225	60.4574	36.1724	234
93.9494	60.8304	33.857	234
55.7696	100.188	30.7359	234
103.614	83.7745	21.6514	234
62.998	82.104	17.2818	234
82.7921	41.6779	19.3744	234
101.283	100.528	36.0653	235
97.4858	60.5737	34.9657	235
45.2261	57.5928	34.7959	235
54.0575	99.8117	31.7952	235
104.659	81.3219	21.855	235
82.5478	42.2067	20.5245	235
66.8682	81.7999	16.0608	235
100.5	101.752	34.9649	236
98.0109	60.4407	35.5405	236
54.9736	98.31	32.4603	236
47.6641	54.9249	32.8788	236
104.088	77.0379	22.2032	236
79.7041	42.8099	22.4571	236
65.9871	81.8046	14.849	236
97.8395	60.9272	35.761	237
100.595	102.484	33.8298	237
55.7475	96.5191	33.6084	237
48.115	55.9413	31.8878	237
80.0708	41.8171	24.1952	237
102.253	76.2217	21.8966	237
70.279	64.0912	14.9208	237
69.5466	108.685	17.373	237
98.2629	62.663	35.4069	238
56.4674	95.4703	34.2614	238
100.167	103.103	32.9885	238
48.4993	56.3114	31.2981	238
72.6564	111.3	20.0324	238
81.1138	41.6521	24.788	238
99.536	77.2803	21.2374	238
68.3044	62.0005	14.1015	238
96.5333	62.5647	36.0053	239
57.7052	94.4741	34.7553	239
98.9391	102.778	33.1294	239
49.2112	56.7728	30.991	239
82.296	43.1065	25.1883	239
70.7964	111.736	20.5667	239
99.2863	77.7137	21.9371	239
68.2141	59.3744	13.4168	239
96.1273	63.0297	35.7306	240
58.6097	93.6255	35.2853	240
98.1618	102.966	32.9584	240
48.9949	56.858	29.9582	240
83.0896	44.3214	24.8949	240
69.9455	111.183	21.333	240
98.8565	77.7435	21.8243	240
69.6264	61.1312	13.1912	240
59.167	91.7258	35.1831	241
96.3656	62.2552	34.935	241
97.6296	101.711	32.963	241
49.9603	54.7822	30.3212	241
82.9273	44.3917	24.445	241
69.2639	111.357	22.4424	241
98.9451	77.8607	21.1281	241
68.7781	62.4285	14.4646	241
59.6714	91.4098	35.3219	242
96.7198	62.6321	34.5815	242
98.1997	100.705	32.9792	242
51.2524	54.2066	30.2129	242
68.7658	109.804	22.9608	242
84.1196	45.4994	23.7887	242
97.5039	79.1292	20.3876	242
68.5794	63.1742	15.0567	242
59.556	91.1372	35.4501	243
97.4496	62.8218	34.1612	243
97.7124	101.419	32.9582	243
52.0283	54.0837	30.2685	243
68.7247	109.07	23.5562	243
83.707	45.839	23.8314	243
96.9107	79.096	20.8549	243
67.2913	64.5796	15.466	243
59.9398	90.5797	35.6299	244
97.2937	101.218	32.987	244
96.497	63.1745	34.3933	244
52.152	53.8908	29.8688	244
67.7893	107.154	23.3548	244
84.2107	46.6205	23.5559	244
97.6217	79.5888	20.8322	244
67.1088	65.9159	15.4907	244
59.9373	89.6767	35.3631	245
96.4112	100.805	33.2691	245
94.929	63.5642	33.6194	245
52.9069	53.1419	29.5512	245
66.9643	106.299	23.5485	245
84.3019	46.5265	23.0739	245
95.587	80.2621	20.6638	245
66.6974	67.0134	15.7205	245
59.2057	88.8669	35.3971	246
95.6589	100.513	33.6261	246
94.3804	63.1103	33.2317	246
52.5541	53.5589	28.945	246
67.0753	106.76	24.2743	246
84.2528	47.2045	22.4478	246
95.4221	80.9622	20.9735	246
66.9262	68.5315	15.4734	246
59.759	87.8716	35.5235	247
95.8515	100.597	33.7752	247
95.1938	62.944	33.49	247
53.4614	53.3985	29.5	247
67.4028	104.301	24.1335	247
84.7552	47.4475	22.8903	247
95.905	80.6322	21.1557	247
66.5526	68.61	16.0173	247
58.435	88.2461	34.8756	248
94.6755	101.251	33.4622	248
94.0323	64.138	33.6561	248
53.4801	52.9044	29.3983	248
66.015	103.664	23.5949	248
84.8644	47.448	23.4508	248
94.3962	80.6664	21.1391	248
66.1196	67.1922	16.2787	248
58.1253	87.438	34.6256	249
92.6827	65.5196	34.089	249
93.4839	102.052	33.4593	249
53.1375	53.232	28.9038	249
65.0552	102.917	23.2544	249
85.3806	48.3315	23.3945	249
94.525	80.8967	21.2695	249
67.1167	67.6485	16.2587	249
58.7515	86.9771	34.344	250
93.0038	65.9581	34.3053	250
93.8091	102.248	33.4936	250
54.5214	52.6795	29.3702	250
66.0189	102.217	23.1442	250
85.4408	48.0746	24.0932	250
94.8015	80.6948	21.4887	250
67.2925	67.0062	16.8116	250
60.1081	86.9396	34.9374	251
93.2311	66.144	34.4077	251
94.3176	102.052	33.5765	251
54.8526	52.6051	30.0201	251
66.8511	101.929	23.9176	251
85.1565	48.1996	24.4753	251
94.9969	80.3012	21.7112	251
66.3453	67.6085	17.5717	251
59.0966	86.6883	34.7039	252
92.8995	65.7594	34.5527	252
94.0365	101.493	33.5319	252
54.6124	52.938	29.9613	252
66.1019	101.157	23.7417	252
85.1873	48.1482	24.6728	252
94.11	79.7757	21.604	252
66.2089	67.2134	17.7457	252
57.9354	86.9877	34.3932	253
92.3198	67.2462	34.7445	253
92.5606	102.132	33.8289	253
54.4121	53.8144	30.0753	253
65.7388	101.336	23.5165	253
85.6148	48.5303	25.4087	253
94.6879	80.2004	21.9236	253
67.7172	66.2734	17.7456	253
92.1039	66.8833	35.1568	254
93.123	101.332	34.0952	254
58.4261	86.4261	34.3908	254
54.7912	53.3254	30.5853	254
85.7718	48.2107	25.8548	254
67.0766	100.259	23.8105	254
94.6482	79.7229	22.4082	254
68.0407	65.6266	18.243	254
91.9353	67.5273	35.8651	255
58.7155	86.422	34.6826	255
92.6574	101.145	34.0941	255
54.3914	54.1669	30.9543	255
85.0611	47.9943	26.73	255
66.3062	99.7304	23.8309	255
93.9071	79.3556	22.7463	255
67.2873	65.1369	18.5456	255
91.8697	66.5754	35.8291	256
59.6301	85.584	34.9374	256
92.161	101.36	34.1537	256
54.308	53.8188	31.0055	256
84.698	47.6108	26.9719	256
67.1557	99.4994	23.9935	256
93.7339	79.2494	23.0904	256
67.1313	66.1927	18.9356	256
91.8467	67.3122	36.1858	257
92.7212	101.002	34.4768	257
59.9076	85.7606	35.0751	257
54.794	54.4288	31.4214	257
85.4971	47.8862	27.2313	257
67.5306	99.4582	24.2404	257
93.6814	79.1355	23.4446	257
67.2653	65.5465	19.1935	257
92.1322	66.145	36.4398	258
92.1954	99.5552	34.9997	258
59.9674	84.6902	35.288	258
54.7606	54.0011	31.5983	258
85.3544	48.0062	27.463	258
67.9145	98.4065	24.6374	258
94.3986	78.612	23.749	258
67.6752	65.5444	19.3812	258
90.6546	65.2466	36.2525	259
92.0527	98.2354	35.1624	259
59.3976	85.2003	35.074	259
54.0861	54.9116	31.0718	259
83.9649	47.8551	27.1059	259
68.3408	98.2474	24.7125	259
94.4703	78.0599	23.7825	259
67.799	65.802	18.9985	259
90.4865	64.9874	36.4865	260
90.7024	97.14	35.801	260
58.4336	83.3565	34.5182	260
54.381	53.7227	29.918	260
84.715	48.5044	26.7845	260
68.4915	98.4327	25.073	260
94.6879	78.3351	24.0833	260
68.9676	67.0281	18.422	260
90.2831	64.7384	36.6914	261
90.3873	97.0024	35.9571	261
58.5	83.2598	34.3601	261
55.5743	53.1886	29.8611	261
85.3538	48.4615	26.9045	261
68.9294	97.5812	24.9397	261
95.0914	78.4097	24.3426	261
70.1073	65.8516	18.4477	261
90.9215	63.6064	36.8745	262
89.9512	95.9206	36.0763	262
58.7013	82.2764	34.2584	262
55.5086	52.7797	29.9287	262
85.0328	48.0722	26.7618	262
70.1052	96.9667	25.4132	262
96.105	78.0026	24.4721	262
70.3507	66.8865	18.5488	262
90.43	63.4357	37.2034	263
90.8455	95.6837	35.3928	263
59.0631	82.6979	34.2668	263
54.6584	53.6178	29.9143	263
84.0903	48.2523	26.6977	263
69.5556	96.2159	25.1171	263
95.5637	77.0111	23.9623	263
69.8231	66.3444	18.5325	263
90.1671	62.69	37.8899	264
89.6245	95.6714	35.7599	264
59.0286	82.2635	34.1466	264
54.0988	53.5028	29.8682	264
83.9418	48.589	27.1199	264
69.9693	95.9378	25.092	264
95.3518	77.0588	24.3879	264
70.7434	66.0274	18.3456	264
91.745	63.3454	38.1879	265
89.211	95.6586	35.5361	265
58.6253	81.7919	33.9424	265
53.9482	52.9187	29.8544	265
84.4334	49.7195	27.4285	265
69.2517	95.803	25.1308	265
95.521	77.8206	24.191	265
70.6704	66.2464	18.4705	265
91.4344	63.3676	38.3002	266
90.279	95.0301	35.1826	266
59.256	81.7246	33.9832	266
53.1723	52.0954	29.8687	266
83.3614	49.8803	27.4438	266
69.9364	95.1869	25.2773	266
95.3942	77.2642	24.2807	266
70.2937	66.1281	18.4802	266
90.7908	63.9241	38.7735	267
89.5395	95.5332	34.8657	267
59.0409	81.4602	33.9935	267
53.4475	51.4097	30.1524	267
83.7124	49.7776	27.8795	267
69.8267	94.206	25.044	267
94.8231	76.3618	24.3091	267
69.515	65.0459	18.3348	267
91.1543	64.3429	38.5703	268
89.2545	96.274	34.6621	268
59.4083	81.8078	33.8566	268
53.4806	51.64	30.2695	268
83.3501	49.8161	27.4886	268
69.8054	94.6569	24.8971	268
94.1435	76.0987	23.9696	268
68.3698	66.1879	18.0989	268
91.021	64.4147	38.934	269
88.4912	96.4053	35.0497	269
59.0458	81.3145	33.895	269
54.3259	51.2209	30.1732	269
83.7882	50.2728	27.7747	269
69.2436	95.0404	25.1412	269
94.0419	77.232	24.4568	269
68.9681	66.7292	18.065	269
89.4299	64.9858	38.9505	270
83.557	97.2724	36.5005	270
57.4783	78.1335	33.8855	270
57.0327	48.3655	28.5895	270
86.6963	52.2469	26.924	270
66.6456	94.4872	26.0475	270
94.5991	80.9158	25.2694	270
71.6543	68.4524	17.5647	270
88.3818	65.7411	39.184	271
81.6026	98.1558	36.6737	271
56.3307	77.1325	33.725	271
58.987	47.284	28.4476	271
88.1695	52.407	27.1905	271
65.7749	94.4765	25.976	271
94.1665	81.7505	25.5005	271
72.516	68.177	17.6819	271
86.4337	67.168	39.2484	272
78.0961	99.1581	36.7474	272
54.3104	75.6228	32.9784	272
60.9419	45.9295	28.0716	272
89.9203	54.0629	27.7039	272
64.4095	93.4805	25.5503	272
93.9233	82.9919	26.1334	272
74.4155	67.9227	17.9558	272
85.2379	67.4376	39.538	273
76.5985	99.8359	37.0117	273
52.7582	74.951	32.732	273
90.1561	54.1661	28.1482	273
61.5144	45.4305	27.6609	273
93.8274	83.1199	26.9446	273
64.1425	92.9483	25.8175	273
75.0085	68.2469	18.3348	273
84.686	67.7683	39.6066	274
75.6955	100.43	37.1992	274
52.4366	75.3308	32.5225	274
90.5754	55.0801	28.5552	274
93.3016	83.6627	27.2643	274
63.1631	45.5301	27.3474	274
64.2911	93.1106	25.5211	274
75.7759	68.035	18.3504	274
84.1795	67.3862	39.2191	275
75.4725	100.609	37.3415	275
51.3926	75.4381	32.4862	275
90.9289	55.0402	28.105	275
93.0879	83.4465	27.5315	275
62.8539	45.8228	27.0272	275
64.1308	93.5305	25.7826	275
76.1244	69.389	18.4887	275
84.9994	66.7973	39.2225	276
75.8525	100.084	37.3411	276
51.3753	74.7007	32.503	276
92.436	82.8129	27.3985	276
90.7532	55.2442	27.59	276
63.5	45.2338	27.1923	276
64.063	93.2777	26.149	276
74.6899	69.2341	18.22	276
84.5248	66.9436	39.3832	277
75.4511	101.016	37.9341	277
51.5988	75.4389	32.4236	277
92.2072	83.4793	27.8523	277
90.6934	55.6769	27.9761	277
63.4937	45.8059	27.488	277
64.3337	94.6882	26.3813	277
74.2668	70.2679	18.7427	277
84.4508	65.8587	39.2381	278
76.4347	100.437	38.1345	278
51.7227	76.4443	32.128	278
92.9611	82.6502	28.0743	278
89.6393	55.5659	27.6212	278
65.6687	95.4615	26.544	278
62.3312	45.8945	27.0378	278
74.5547	71.1379	19.0082	278
75.7156	99.6248	38.2156	279
84.4174	65.5056	38.7085	279
51.4527	75.5867	31.7923	279
91.9356	83.0975	27.9162	279
90.055	55.81	27.2006	279
63.0622	45.8253	26.7082	279
64.3742	95.1638	26.4555	279
73.8753	71.7989	18.7484	279
76.0411	99.8149	38.7217	280
85.2288	65.2876	38.6742	280
52.2456	76.083	32.0287	280
91.6894	83.3755	28.2483	280
64.8447	95.706	26.8258	280
90.0977	56.6155	26.9377	280
63.7643	45.8925	26.9615	280
73.181	71.7518	18.8989	280
74.9993	100.416	38.2856	281
84.4916	66.6023	39.1105	281
51.9208	75.1872	31.6872	281
91.3277	83.2665	28.4715	281
90.6345	56.9034	27.5486	281
65.3181	45.7888	27.7097	281
64.855	95.0097	26.4576	281
73.5883	70.8466	18.9316	281
82.6143	68.0989	39.4417	282
72.259	102.133	37.8568	282
51.0329	75.6848	31.0373	282
90.637	83.7689	29.1621	282
91.0681	57.8509	28.3029	282
66.1701	45.4466	28.0868	282
64.7148	94.8788	25.9275	282
74.5856	70.1003	19.1696	282
82.8102	68.44	39.0721	283
71.475	102.314	37.5788	283
50.998	74.7863	30.7502	283
89.8761	83.7959	28.7721	283
91.2371	58.5587	28.2839	283
67.3469	44.9479	28.0718	283
64.5122	94.9087	25.6139	283
74.112	69.5239	18.9502	283
82.036	69.2356	39.1679	284
71.5748	102.747	37.1577	284
50.4258	75.2524	30.5973	284
89.0669	83.4164	28.655	284
91.5156	58.2703	28.5813	284
66.8484	45.6526	28.851	284
64.2279	94.2621	25.3992	284
73.9874	68.1957	19.0942	284
83.7463	69.4242	38.6917	285
74.6139	102.299	37.0773	285
51.7671	75.2673	30.4956	285
67.464	45.7447	28.9226	285
90.1116	81.8643	27.5527	285
92.2365	57.0569	28.1462	285
65.3249	93.6632	24.5021	285
74.2308	66.7545	18.52	285
74.2341	104.845	36.567	286
84.8757	68.5043	37.3595	286
53.3505	73.8723	29.2688	286
92.7444	55.6773	26.8313	286
68.263	44.5055	27.9424	286
90.3702	80.5753	26.4758	286
66.1431	91.581	23.0704	286
74.0926	63.6468	17.0284	286
72.6107	105.115	36.7667	287
85.5141	68.6696	36.9234	287
53.9217	72.5783	29.1094	287
68.9404	44.4758	27.9033	287
90.1384	80.132	26.0827	287
93.5799	55.364	26.3205	287
66.8018	92.2872	22.2182	287
73.1231	63.4789	16.5	287
73.1852	105.402	36.2902	288
87.2321	69.1859	36.3484	288
49.2365	73.8909	29.5949	288
71.049	46.3652	27.3897	288
90.0692	80.6254	25.5585	288
95.7486	56.7768	25.267	288
68.2121	93.1587	21.8463	288
73.7626	64.4638	15.6371	288
65.6831	90.5656	36.6727	289
89.6883	69.691	35.405	289
91.8655	118.173	32.2291	289
47.903	74.0465	29.9349	289
70.0542	43.4715	27.4673	289
88.6776	80.1111	24.8224	289
97.1302	58.142	24.0663	289
67.2951	94.2054	21.8676	289
73.1609	66.5521	15.4937	289
67.3491	84.0367	38.6909	290
91.1115	69.6654	35.3642	290
49.2672	74.6624	30.4811	290
92.6102	118.404	30.0184	290
70.9786	43.2465	26.636	290
90.7867	83.4107	25.9104	290
67.849	97.5655	23.8651	290
98.5855	60.6337	23.4725	290
73.7018	72.3329	16.2374	290
66.4406	84.4021	38.6125	291
90.3118	69.2474	35.7888	291
49.9441	74.0665	30.3152	291
89.0387	117.211	29.2236	291
71.5411	42.9156	26.1083	291
91.6465	84.8105	26.1934	291
66.0073	100.36	25.2318	291
98.7006	59.2195	23.5908	291
71.2386	72.6823	15.6415	291
67.9038	83.069	38.9638	292
88.8174	68.2939	35.1881	292
64.7701	36.2969	31.6992	292
86.3085	117.194	30.1094	292
52.8193	75.9726	30.1269	292
66.554	103.024	27.0272	292
96.0011	88.101	26.8613	292
97.9114	59.2245	22.7387	292
70.0105	61.2718	20.0453	292
69.8408	78.4537	13.1229	292
66.8507	78.9931	36.9288	293
92.4895	65.4847	34.9696	293
64.1017	43.6935	35.068	293
34.6466	72.9418	30.9859	293
84.3145	116.039	30.7187	293
66.5434	100.319	28.0146	293
99.0015	88.6257	26.8668	293
73.9567	72.185	25.9667	293
100.288	57.2438	21.4133	293
78.4378	59.4514	18.1635	293
71.303	81.3618	13.7008	293
67.2295	75.8172	38.0295	294
69.3283	43.9806	35.7304	294
92.2521	64.1725	35.0801	294
83.9746	114.3	33.3362	294
37.3801	76.1323	32.8703	294
65.7131	98.8303	30.5988	294
99.7561	89.6948	28.4632	294
75.5881	73.1393	27.5181	294
83.5666	90.9625	22.2355	294
99.3981	60.594	20.6616	294
76.1907	61.4887	19.8905	294
52.7256	74.2729	9.3003	294
66.6349	72.5653	36.4198	295
92.5588	61.3296	36.2767	295
78.1972	113.026	35.5065	295
38.0038	77.8062	33.4008	295
70.9517	42.7309	34.6159	295
99.4846	110.038	30.4007	295
65.5126	95.5164	28.9198	295
69.8292	65.2794	27.1301	295
96.2421	66.2945	26.2736	295
83.2479	86.4979	22.4241	295
98.4234	56.4615	17.6523	295
72.6931	56.6049	17.2513	295
55.569	72.1955	10.2163	295
80.5401	111.439	36.6825	296
91.6842	61.2464	34.8923	296
66.249	73.9921	36.2132	296
96.4873	110.257	32.5931	296
71.6017	43.5365	33.0552	296
63.8215	101.746	28.091	296
87.1901	69.1324	26.8275	296
67.0385	64.9744	27.4252	296
84.1709	89.1746	22.2984	296
95.7384	60.3697	17.9906	296
70.7781	58.9053	16.7535	296
58.7148	73.0139	10.0024	296
38.3083	80.0792	34.9272	296
94.8325	108.853	35.604	297
66.3723	72.979	36.5043	297
90.5007	60.8903	34.8503	297
41.3083	80.0792	34.9272	297
71.8039	42.4688	31.7658	297
63.1516	102.397	28.8398	297
85.7814	70.9296	26.8945	297
65.3875	66.1109	27.1316	297
83.9197	88.8931	23.1433	297
98.7919	60.1529	18.5638	297
69.4323	62.2148	16.9606	297
62.4152	73.9228	9.84813	297
81.5401	108.439	36.6825	297
95.8832	62.5713	43.3324	298
82.3125	105.473	38.0674	298
67.3853	73.6841	35.7741	298
41.8168	80.1561	35.6476	298
51.4659	110.532	34.3187	298
94.3256	101.862	32.7121	298
63.0139	44.0735	32.034	298
76.5	52.8291	25.8596	298
59.9224	67.5414	25.8528	298
81.0919	71.5009	24.7803	298
77.2758	92.6839	23.0394	298
86.9367	84.0167	20.9549	298
94.8963	54.3013	16.3161	298
65.3401	60.7544	14.728	298
64.9013	76.0303	8.95865	298
89.8249	68.3228	43.1652	299
83.2327	104.8	38.3335	299
55.3519	104.321	36.5514	299
42.294	84.2083	35.6945	299
68.3728	73.3361	35.9184	299
94.8953	100.872	31.9676	299
62.9315	43.1813	29.5713	299
84.201	70.0433	26.6969	299
59.2471	70.3875	25.9383	299
81.0416	89.43	25.073	299
73.5647	54.7386	25.0596	299
89.6632	81.5764	21.2645	299
94.1399	46.6086	17.1706	299
91.929	62.4217	17.666	299
65.6465	66.7298	15.3546	299
66.4936	77.7816	8.89829	299
88.7252	70.4494	43.0487	300
59.6071	102.286	37.6714	300
43.585	84.2867	36.3153	300
68.1051	72.2447	36.4302	300
98.4811	100.346	31.7053	300
80.2996	92.5555	27.6355	300
80.8298	71.4162	29.7024	300
57.6979	74.5876	26.6471	300
58.9823	44.7337	26.9886	300
72.5292	56.1404	25.073	300
85.6574	90.0941	22.1721	300
79.896	77.85	21.092	300
88.0316	39.3882	16.7739	300
61.5106	72.2915	15.2048	300
69.6459	79.2612	8.58192	300
85.3838	104.417	38.5519	300
90.1681	72.8232	42.3441	301
85.2748	102.911	39.0077	301
61.2993	97.2706	38.9651	301
43.567	81.3066	36.5421	301
69.1363	69.8328	35.9308	301
97.3783	99.3783	31.1033	301
82.5427	71.6935	29.2023	301
78.1794	92.755	28.8847	301
58.8365	74.1462	26.4534	301
75.496	54.4721	25.525	301
58.2433	45.795	26.5554	301
83.7567	89.8616	22.5379	301
80.5497	74.5275	21.8246	301
82.1293	40.7838	18.4969	301
64.5762	71.0842	15.2703	301
73.167	78.6949	8.55888	301
92.0966	74.5765	41.3588	302
85.8376	103.603	38.8809	302
63.0189	95.107	39.2991	302
44.3719	79.3571	36.8797	302
70.2189	68.2344	35.65	302
96.974	99.1011	30.5008	302
74.5822	95.8766	28.6478	302
61.6841	75.4476	26.5663	302
57.3951	48.3184	26.073	302
76.7588	54.9875	25.3696	302
83.7979	89.5041	23.0067	302
80.2833	41.5199	19.6277	302
67.8232	70.5183	15.4583	302
76.1939	79.9043	8.35204	302
84.5427	71.6935	29.2023	302
82.5497	72.5275	21.8246	302
92.9164	75.2762	40.6598	303
85.7777	103.494	38.6535	303
62.6508	94.2568	39.0992	303
43.2734	79.5768	36.5022	303
70.3091	67.3143	35.7958	303
97.0379	98.1136	30.3407	303
73.0359	94.9678	28.8996	303
62.6579	74.8399	26.6847	303
76.0196	54.3676	26.0537	303
56.1372	47.9919	25.5747	303
82.842	88.6053	23.5367	303
78.7664	41.4389	20.542	303
68.5254	68.4015	15.5098	303
78.97	77.1299	8.38963	303
83.5497	70.5275	20.8246	303
84.5427	71.6935	29.2023	303
92.8642	75.8367	40.31	304
62.5679	94.1705	39.0828	304
85.5484	103.522	38.4173	304
43.1971	80.559	36.5147	304
69.1086	66.7318	35.67	304
97.0767	97.9419	30.0961	304
84.4856	72.2977	29.3974	304
71.8097	94.8421	28.498	304
62.2639	74.4861	26.4338	304
76.2496	55.9956	26.6173	304
55.9324	47.9618	25.0866	304
82.0691	88.6027	23.5336	304
78.8029	42.5927	21.4119	304
83.4864	70.8235	21.2873	304
70.0029	66.1584	15.5733	304
81.9703	75.7815	8.46853	304
94.032	76.2448	39.8254	305
85.8295	104.204	38.2977	305
62.6883	94.8912	38.7437	305
43.42	81.4331	36.0542	305
68.6611	67.624	35.736	305
97.1842	97.8333	29.6279	305
84.1328	73.223	29.74	305
72.4626	95.8435	28.0085	305
62.8841	74.8246	26.2437	305
74.7532	54.4048	27.1948	305
55.7175	47.7548	24.9008	305
82.2111	87.8653	23.5165	305
78.6307	42.571	22.3835	305
84.1272	69.1601	21.3224	305
72.2208	67.6494	15.661	305
85.3599	73.8662	8.99458	305
93.943	76.1245	39.7258	306
85.3207	104.623	38.3337	306
61.8924	95.5786	38.5513	306
42.8772	82.6221	35.819	306
67.533	67.5626	36.0957	306
83.3934	73.0725	30.4046	306
96.7439	97.4612	29.6056	306
71.4633	95.0626	28.1136	306
74.4203	55.3625	28.0339	306
62.7329	73.8094	26.6088	306
55.4134	47.5509	24.4762	306
81.7705	87.1851	23.9751	306
77.3809	42.3507	23.0341	306
83.8026	67.3995	21.8376	306
71.7554	66.7055	15.6989	306
87.9649	71.9692	9.35677	306
93.1351	77.2307	40.2686	307
60.9272	96.0736	38.6221	307
84.6545	105.725	38.0659	307
66.7719	68.6988	36.2719	307
41.9197	82.7712	35.0732	307
83.46	74.0623	30.7569	307
96.7588	97.567	29.586	307
71.6132	94.6688	28.2842	307
74.5712	55.7027	28.9805	307
63.2041	74.1349	26.6439	307
82.9097	87.1788	24.1232	307
55.7684	48.5714	24.2151	307
77.8722	42.4827	23.6295	307
84.353	66.9617	22.2743	307
73.3812	66.5831	15.9077	307
90.4695	70.6287	9.78027	307
93.0944	76.9323	40.172	308
85.0429	105.865	37.9749	308
60.3065	96.2312	38.3517	308
65.9344	68.7376	36.3007	308
41.7068	83.0092	34.3846	308
83.5122	74.3368	30.9944	308
96.3497	97.8763	29.3651	308
73.9456	55.8956	29.3508	308
69.8661	95.7883	27.8638	308
63.8396	74.3333	26.5615	308
81.7931	86.9569	24.2457	308
77.3192	42.0545	24.5337	308
55.2153	48.8713	23.9984	308
84.8485	66.3946	22.8769	308
74.5891	66.3391	15.975	308
93.1227	68.6597	10.7277	308
93.0436	75.0528	40.5956	309
60.0113	96.7005	38.5109	309
84.5973	105.121	37.9967	309
65.5729	68.8246	36.6161	309
41.483	82.2936	34.5721	309
84.3709	75.0872	31.4943	309
96.3594	96.6985	29.5489	309
72.5699	55.4245	29.9136	309
69.5422	94.5558	27.9122	309
63.6892	73.2913	26.786	309
83.2602	86.4376	24.691	309
76.9585	41.1384	24.7752	309
54.9902	49.1257	23.4436	309
84.6905	64.7863	23.6352	309
77.0178	64.8752	16.1379	309
95.0882	66.5464	11.3484	309
91.8739	75.2958	40.5503	310
84.1944	105.468	37.8785	310
59.0997	98.6778	38.0258	310
65.1258	68.8902	36.4257	310
41.5342	81.9491	34.4003	310
82.5793	76.0735	31.4636	310
95.7308	97.6541	29.3767	310
71.9419	56.0341	29.4668	310
69.0387	94.6474	27.9152	310
63.7709	73.932	26.4883	310
83.553	86.8492	24.6536	310
77.3562	40.8685	24.5801	310
83.5701	64.8673	23.5434	310
54.5591	50.3273	22.97	310
76.115	64.8075	15.8989	310
94.9608	66.723	11.4678	310
92.9687	75.8187	40.6351	311
85.5261	105.59	37.8764	311
60.2373	99.5324	37.9892	311
65.7196	69.26	36.6711	311
42.2326	81.5528	34.2604	311
82.9326	74.7676	31.8694	311
97.9807	97.7205	29.1782	311
73.2875	56.0141	29.7089	311
69.3642	94.7813	27.7183	311
64.8582	73.6271	26.6858	311
79.8903	40.3986	25.077	311
84.1915	87.2747	24.5459	311
85.0384	65.1232	23.8788	311
56.8105	49.478	22.8388	311
77.6091	64.9574	16.1921	311
96.4919	66.5459	11.8994	311
92.6039	75.4369	40.6938	312
84.6312	105.455	38.0128	312
58.3886	98.865	37.6114	312
64.1267	69.3054	36.5084	312
40.7792	80.9969	33.2866	312
82.1783	74.9136	32.0221	312
71.8991	55.7234	30.0604	312
95.7922	97.6099	29.3525	312
68.5186	94.8773	27.6402	312
64.0247	74.0686	26.7323	312
79.5846	39.8735	25.6057	312
82.991	87.2948	24.774	312
84.6258	64.622	24.3418	312
55.9688	49.5389	22.9931	312
97.8579	65.9798	13.0249	312
78.1971	64.1249	16.3727	312
92.0159	76.2378	41.196	313
84.5843	105.516	38.2529	313
58.1067	100.493	37.2201	313
63.2648	69.8964	36.5609	313
41.0972	82.0414	32.7269	313
82.1579	75.4675	32.3366	313
72.4465	56.0956	30.082	313
95.1667	98.0378	29.1523	313
68.771	94.7815	27.64	313
64.9489	74.1362	26.5923	313
81.5885	40.2891	25.9668	313
84.0593	87.7097	24.7839	313
57.4777	49.0688	22.7867	313
98.3892	66.5213	13.3079	313
84.6258	64.622	24.3418	313
79.1971	64.1249	16.3727	313
91.2225	76.746	41.4537	314
83.1462	106.435	37.9672	314
57.0787	101.273	36.3066	314
62.6023	70.2814	36.6361	314
40.8568	82.0796	32.0591	314
81.7353	75.9866	32.4367	314
70.9916	56.177	30.413	314
95.197	98.0972	29.1077	314
68.0141	94.4757	27.2194	314
80.5463	39.7308	26.8174	314
64.9279	73.8995	26.7331	314
83.5572	86.7245	24.7182	314
56.909	48.3742	22.3824	314
99.3475	64.7542	14.182	314
78.1971	63.1249	16.3727	314
83.6258	63.622	24.3418	314
90.2909	77.5361	41.7927	315
81.7644	107.306	37.6775	315
61.2541	71.0419	36.8132	315
56.1242	102.297	35.2516	315
80.5839	76.3507	32.9125	315
40.0014	82.0476	31.324	315
95.0334	97.2347	29.3728	315
70.6945	56.2244	30.9326	315
81.4467	39.6539	27.6554	315
67.7422	94.3738	26.8268	315
64.8372	73.3876	26.7894	315
83.5551	86.3535	24.4813	315
57.7272	47.8846	22.7153	315
99.6085	64.649	14.6117	315
79.1971	63.1249	16.3727	315
84.6258	63.622	25.3418	315
89.898	79.0745	41.9993	316
81.3398	108.946	37.3567	316
61.0937	72.4913	36.8115	316
55.6194	103.579	34.1083	316
80.4258	77.777	32.9323	316
40.3588	82.4946	30.9311	316
70.9882	57.2625	31.1231	316
95.1616	98.0846	29.487	316
82.2118	40.0412	27.9079	316
67.975	94.3744	26.2602	316
64.485	73.8404	26.5626	316
84.6242	64.1653	25.4684	316
83.7282	86.6374	24.1811	316
58.0048	47.804	22.374	316
78.485	61.9419	17.7004	316
100.92	65.0713	14.8673	316
88.9663	78.0646	42.3209	317
80.3201	109.017	37.4716	317
59.726	72.7783	36.4578	317
54.7432	104.314	33.7777	317
79.5908	78.0026	33.0182	317
69.8615	57.466	31.1124	317
94.9458	97.8108	29.8546	317
39.9822	83.1849	30.2219	317
80.9244	39.4218	28.1396	317
67.8289	95.2582	26.1058	317
64.1649	74.239	26.4974	317
84.5068	64.0025	25.8176	317
83.7856	86.7231	24.5877	317
56.8266	48.0357	21.8958	317
79.5708	61.9301	17.9229	317
101.208	64.8363	15.8938	317
88.7974	76.8879	42.1584	318
80.6331	108.366	37.3434	318
58.6409	72.503	35.88	318
55.3808	104.744	33.3816	318
79.4099	77.2384	32.7727	318
94.76	96.5966	29.9622	318
39.9244	83.4422	29.3581	318
69.1812	57.1411	30.7361	318
80.2117	39.2781	28.0956	318
68.7831	95.0831	25.8154	318
63.9082	74.5479	26.0709	318
84.5439	86.107	24.3895	318
57.1894	48.6703	21.2122	318
102.182	63.7189	16.0884	318
84.5068	64.0025	25.8176	318
79.5708	61.9301	17.9229	318
88.49	77.075	42.7047	319
83.0532	108.696	37.3552	319
58.9935	73.9234	36.2075	319
57.2208	105.595	33.2344	319
80.0963	77.869	32.9283	319
69.5052	57.8918	31.073	319
97.1895	96.0256	30.3768	319
40.7047	84.6465	29.3221	319
81.9842	39.7652	28.7851	319
70.1623	95.3582	25.8021	319
64.8652	74.5207	26.1469	319
85.2132	63.868	26.198	319
85.9388	86.2423	24.4728	319
58.1865	48.5129	21.8859	319
81.0043	62.6333	18.229	319
102.776	63.9785	16.5215	319
86.5448	77.472	42.9647	320
81.9202	108.7	37.0933	320
58.0486	74.7163	35.9054	320
56.5482	106.545	32.5496	320
79.4439	78.9031	33.1012	320
69.129	58.2799	30.8583	320
97.5214	95.8473	30.0648	320
40.4928	84.9529	28.602	320
81.6232	40.0399	28.9594	320
85.05	64.0183	26.045	320
70.0467	95.9684	25.4232	320
85.8653	86.2957	24.3073	320
64.8764	74.7603	25.8397	320
58.4372	48.7347	21.229	320
103.576	62.6554	16.9474	320
82.3496	61.4386	17.7034	320
86.1503	78.0119	43.2493	321
81.4445	109.219	37.308	321
57.2515	75.8272	35.7871	321
79.4061	79.3816	33.2257	321
57.2198	107.778	31.8536	321
68.2651	59.2702	31.0628	321
97.724	95.7752	30.3229	321
80.8288	40.3584	29.6288	321
40.4889	86.4297	28.2723	321
85.1034	63.7833	26.6225	321
70.1191	95.919	25.1423	321
64.5051	75.4389	25.9075	321
85.818	86.2039	24.297	321
58.4157	49.0543	21.7003	321
103.909	62.4716	17.5251	321
81.241	61.0974	18.0897	321
85.6589	78.4359	43.3629	322
81.9432	109.12	37.2108	322
57.0569	76.4109	35.485	322
79.7861	79.5536	33.0763	322
58.0516	108.571	31.3289	322
68.2196	59.7872	31.0181	322
98.2449	94.7184	29.9714	322
80.031	40.0382	29.6706	322
40.7305	88.0729	27.8802	322
85.5375	64.2373	26.9026	322
70.7981	96.4834	24.6483	322
64.901	76.2381	25.6442	322
86.7089	85.9737	24.1534	322
58.0941	49.4034	21.7249	322
103.939	61.9079	17.6688	322
80.7813	60.364	18.1692	322
85.743	77.1792	43.2611	323
81.6032	108.303	37.4887	323
56.3532	76.1131	35.2915	323
79.2152	79.8791	33.1043	323
58.2771	108.745	31.2771	323
99.0224	94.6283	30.2331	323
67.9066	60.3269	30.7055	323
78.8592	39.8671	29.5813	323
40.3784	88.4038	27.6775	323
85.9424	63.9211	26.9194	323
64.469	76.7752	25.2617	323
70.9469	96.6516	24.5205	323
86.8053	86.2062	24.17	323
57.3628	49.8218	21.1605	323
104.296	60.2718	17.9212	323
80.0885	60.0538	18.8038	323
86.101	77.2613	43.4482	324
82.1517	107.958	38.0076	324
56.4311	76.331	35.5867	324
79.2041	79.7163	33.4228	324
58.8706	109.295	31.7221	324
99.0138	94.6337	30.0177	324
67.5619	60.181	30.9222	324
78.2972	39.6567	29.4596	324
40.8921	89.1446	28.0383	324
85.3089	64.7022	26.8742	324
71.3084	97.3304	24.7247	324
64.7479	77.0193	25.5243	324
86.4742	86.2565	24.3153	324
56.8187	50.9167	21.057	324
80.5207	61.2384	18.4604	324
103.704	59.9731	17.759	324
86.4067	75.8155	43.5569	325
82.2991	106.819	38.0003	325
56.4876	75.3419	35.7394	325
79.2437	78.809	33.5462	325
59.4828	108.95	31.9007	325
67.7822	59.0103	31.2642	325
99.2688	93.2715	29.7702	325
77.4537	38.0387	29.8681	325
40.6976	89.174	28.4125	325
85.611	64.205	27.2219	325
71.3497	96.8193	24.905	325
85.9209	85.2117	24.3534	325
64.2234	76.0548	26.0249	325
55.7959	50.0417	21.6168	325
79.2125	60.425	19.0393	325
102.732	58.2954	17.7136	325
86.3906	75.3329	43.5543	326
82.9495	106.524	37.8446	326
56.9279	75.2882	35.7257	326
80.155	79.1002	33.2313	326
60.1289	108.993	31.4891	326
100.103	92.6228	29.5225	326
69.0903	59.1321	30.9808	326
40.9396	89.6451	28.4962	326
77.7172	38.375	29.1348	326
87.0827	63.7316	26.6765	326
64.7349	76.5848	25.9631	326
71.9365	96.9453	24.6255	326
86.0998	85.7371	23.5957	326
55.8148	50.5578	21.4372	326
79.604	61.5998	19.238	326
102.722	60.8174	16.8878	326
86.317	74.4637	43.6319	327
82.6839	106.803	37.7946	327
56.3227	75.5974	35.9099	327
79.636	79.3244	33.6298	327
60.0657	109.125	31.1678	327
68.6168	59.5529	31.2479	327
100.084	92.2216	29.5186	327
77.1457	38.0322	29.327	327
40.7894	88.645	28.3468	327
86.3217	66.1213	27.1654	327
64.203	76.5017	26.3205	327
72.2855	96.9298	24.7461	327
85.9021	85.4587	23.6214	327
55.8262	50.0111	21.6599	327
79.7679	60.4665	19.7656	327
102.8	59.998	16.9229	327
86.2943	74.5855	43.6797	328
82.7227	106.487	37.6698	328
55.7874	75.6214	36.0266	328
79.0928	79.7396	33.8453	328
59.1683	109.492	31.2548	328
68.0278	59.8574	31.3853	328
75.6997	38.7094	29.6189	328
99.5952	91.6825	29.6296	328
40.5235	88.8088	28.181	328
87.276	65.6914	27.4706	328
63.7712	76.7239	26.1197	328
70.9633	97.044	24.9985	328
85.0378	85.5333	23.634	328
55.2518	49.8843	21.5393	328
78.0095	58.9183	19.5076	328
102.511	58.9334	17.0796	328
87.0457	74.9391	43.7026	329
83.334	106.846	37.9788	329
55.8898	76.2217	36.1474	329
79.6305	79.7991	34.0874	329
59.9617	108.945	30.7493	329
68.3166	59.889	31.6637	329
100.432	91.7909	29.533	329
75.2044	38.6975	29.9203	329
41.0047	88.4756	28.2792	329
88.2067	63.6973	27.8499	329
64.2922	76.3701	26.2792	329
72.1684	96.5382	24.847	329
86.0107	84.8898	23.8363	329
55.8402	50.3193	21.4054	329
79.8045	58.7397	20.5766	329
103.369	59.4663	17.2521	329
86.4473	74.8427	43.774	330
82.1707	106.822	38.1038	330
55.4951	76.5167	35.9972	330
79.1528	80.1705	34.0783	330
68.403	59.6095	31.8798	330
59.2117	108.798	30.2936	330
74.4878	38.02	30.0553	330
99.7622	91.4004	29.3684	330
40.254	87.6862	28.0044	330
88.7055	65.3923	28.3408	330
64.2348	76.3901	26.3981	330
71.5029	96.6096	24.6707	330
85.5168	84.7574	24.014	330
55.0519	50.4461	21.379	330
80.5143	57.861	20.3625	330
102.32	58.9117	17.1452	330
86.8025	75.4612	43.8213	331
81.23	107.2	38.0937	331
55.8266	76.9413	35.5727	331
79.0782	80.6897	33.9664	331
68.8645	60.2545	31.78	331
58.6813	108.778	29.6301	331
99.6982	91.5769	29.9339	331
73.1003	38.4206	29.7091	331
89.5583	67.1661	28.3834	331
40.4302	88.0485	27.3758	331
64.4952	77.1845	26.0036	331
72.2354	97.7741	24.0976	331
86.2027	86.0945	24.2655	331
80.8636	59.2806	21.2016	331
55.2996	51.2791	21.0568	331
103.043	60.1675	17.2942	331
85.9231	75.2437	44.1819	332
80.8757	106.515	38.6419	332
55.0102	77.1934	35.3992	332
78.7364	80.3995	34.2447	332
99.4548	92.2452	30.0219	332
68.7225	60.5081	31.7832	332
58.8312	109.316	29.5549	332
73.7358	38.473	29.9932	332
89.3524	66.2927	28.6366	332
41.0166	89.2805	26.9759	332
64.6492	77.2279	25.8743	332
73.2987	97.4879	24.5749	332
86.5362	85.0261	24.5748	332
80.2376	58.3432	21.2475	332
55.3906	51.3508	21.0447	332
102.911	59.8573	17.2967	332
85.4108	75.0433	43.9232	333
79.7643	106.324	38.2954	333
54.6198	77.1858	34.8511	333
78.6503	81.0557	33.9667	333
100.751	92.4413	30.1124	333
68.7668	60.7887	31.4491	333
73.3672	38.4084	29.9608	333
57.9138	109.688	29.0612	333
88.4864	65.2028	28.3331	333
41.0056	89.3855	26.1126	333
86.3562	85.0878	24.0965	333
63.7746	77.8058	25.4969	333
72.6977	97.7142	24.149	333
79.3566	58.3011	20.6989	333
55.0912	50.9685	21.0034	333
101.932	60.4016	16.4171	333
85.5851	75.4763	44.2402	334
80.8277	106.001	38.5581	334
54.1758	77.6176	35.2647	334
77.9688	80.6053	34.4556	334
68.2971	60.4838	31.668	334
72.9747	38.4542	30.7283	334
101.424	91.7009	30.1957	334
58.6249	109.607	29.0304	334
87.907	65.6286	28.8321	334
41.6449	89.7548	26.1227	334
63.5322	77.3885	25.8014	334
72.4695	96.8201	24.2026	334
86.6782	84.9199	24.2779	334
54.3355	50.8512	21.4973	334
81.3406	58.1469	20.6562	334
102.28	60.9857	16.551	334
86.2774	74.5534	44.2767	335
80.38	105.48	38.6707	335
54.33	77.3522	35.1221	335
78.4784	80.3318	34.5677	335
68.5921	60.8018	31.701	335
70.6723	38.7224	30.9916	335
102.154	91.466	30.626	335
57.8806	109.134	29.0298	335
89.537	65.9826	28.9261	335
41.7639	89.5849	25.5713	335
87.1596	84.7459	24.3111	335
63.6617	77.5793	25.6431	335
72.7014	96.781	24.1373	335
54.8285	51.1147	21.2766	335
80.5873	58.6362	20.629	335
103.389	60.0374	17.3052	335
87.1879	75.2682	44.0146	336
81.0635	105.742	38.7719	336
54.636	78.0737	34.6739	336
78.9895	80.3385	34.2082	336
68.9122	60.9278	31.3686	336
69.8307	38.8563	30.6306	336
101.927	91.9495	29.9353	336
58.6882	109.244	28.6954	336
89.6863	66.0695	28.579	336
42.0914	91.3246	25.0199	336
63.5478	78.0094	25.1262	336
72.4634	96.6228	23.4195	336
87.4977	84.9603	23.687	336
54.644	51.8874	21.0366	336
80.2151	58.5334	20.2756	336
104.245	59.3244	17.8062	336
87.2576	75.0308	44.0819	337
79.2651	104.587	39.0991	337
53.4463	78.1295	34.6966	337
78.2123	80.2974	34.3291	337
67.4509	60.6694	31.5847	337
67.4492	39.151	31.1621	337
58.5907	109.286	28.8717	337
101.49	92.0156	29.8547	337
88.7387	65.8541	28.5829	337
41.5502	92.3652	24.7539	337
62.5118	77.5988	25.0843	337
71.6215	95.9047	23.3644	337
86.8965	84.16	23.6833	337
52.8314	52.0098	21.3274	337
79.1798	57.2868	20.5448	337
102.951	57.1152	18.183	337
87.7783	75.2971	44.3013	338
79.5326	104.888	39.4514	338
53.2592	78.7315	34.8029	338
78.2005	80.3385	34.4728	338
67.0051	61.4264	31.8096	338
67.3165	40.1916	31.2105	338
102.679	91.2838	30.2727	338
59.6905	109.996	28.8467	338
88.7687	65.7972	28.9498	338
43.2404	94.5882	24.3726	338
62.6101	78.1953	25.1961	338
72.4793	95.9024	23.3561	338
87.7031	84.2962	23.6847	338
78.7327	58.9646	20.7527	338
52.8142	52.8527	21.5359	338
103.063	56.9979	18.3255	338
87.3022	74.7179	44.4237	339
78.7517	103.95	39.5741	339
78.3791	79.7065	34.4914	339
52.7247	78.2477	34.4481	339
102.709	90.3962	30.3994	339
66.6713	61.1171	31.6783	339
67.8153	39.607	30.9436	339
59.5872	109.221	28.916	339
87.3982	64.8969	28.542	339
43.0541	94.5844	24.2134	339
62.3011	78.161	25.0751	339
87.7625	84.2428	23.8048	339
72.5056	95.9114	22.7265	339
51.8041	52.2295	21.6646	339
78.9068	59.164	19.9672	339
102.03	56.6909	18.0059	339
88.0952	74.0261	44.5515	340
77.5941	103.105	40.0641	340
79.0639	79.8105	35.0143	340
53.0448	79.2405	30.3729	340
67.4559	60.4665	32.2544	340
103.631	90.5467	30.5455	340
68.1068	39.3185	30.8374	340
59.8908	109.219	28.7992	340
89.4404	65.3295	28.8951	340
43.7415	95.7803	23.7943	340
88.6091	84.3617	24.1614	340
72.5503	95.3722	22.3464	340
51.8923	52.9776	21.8071	340
78.3153	59.9953	20.543	340
102.063	56.8972	18.1345	340
62.0448	78.2405	27.3729	340
88.4641	72.9922	44.2225	341
76.7044	102.621	40.0789	341
79.3894	80.0204	34.9845	341
61.4599	78.5118	27.1049	341
68.0076	60.3318	32.2729	341
104.291	90.4518	30.6196	341
67.4917	39.4949	30.2849	341
59.558	108.751	28.93	341
89.9115	65.1616	29.1079	341
44.0984	95.8354	23.3596	341
89.2218	83.9014	24.1984	341
72.941	95.7544	21.8331	341
51.4769	54.4994	21.9512	341
78.7361	60.863	20.2399	341
102.284	55.7806	18.083	341
53.0448	79.2405	33.3729	341
88.4136	72.1331	44.2716	342
75.8966	100.877	40.1595	342
80.2285	79.0325	34.858	342
52.1507	78.1105	34.1194	342
69.1245	60.6964	32.4812	342
104.385	91.3933	30.9403	342
58.5282	108.836	28.9969	342
65.7759	39.2867	30.0684	342
90.5126	65.0224	29.0014	342
62.3681	81.0882	25.8066	342
43.7682	97.521	22.8591	342
90.0599	83.8226	24.1102	342
53.0997	55.6163	22.4703	342
73.2775	95.9498	21.3833	342
78.8226	60.8716	20.1032	342
101.635	53.4478	18.3152	342
88.977	71.7296	44.392	343
76.9533	97.3915	39.4541	343
82.2798	77.8217	34.7908	343
51.7681	77.659	34.1593	343
69.782	60.2158	32.4075	343
57.2335	108.471	29.926	343
64.3655	39.4245	30.172	343
105.181	92.2765	31.0261	343
92.2553	64.2084	29.0192	343
63.2827	83.5885	26.2646	343
90.8855	84.6732	24.3507	343
53.1548	57.286	23.2459	343
44.5351	98.7683	22.5117	343
73.9637	97.2509	21.5381	343
79.9125	60.2515	20.6316	343
100.869	51.5818	18.51	343
88.424	72.2132	44.4132	344
76.4189	98.291	39.052	344
81.5441	76.5711	34.8652	344
51.9925	78.0313	34.1924	344
69.8626	60.8892	32.3597	344
105.497	91.075	30.9739	344
55.8384	109.271	29.4579	344
63.4867	40.1705	30.1148	344
90.2267	62.4234	28.8571	344
63.8748	83.4629	25.949	344
91.1371	84.4479	24.2815	344
51.3339	58.6445	23.4237	344
44.7387	99.2286	22.2111	344
74.263	97.2116	21.378	344
78.1294	58.7551	20.4094	344
99.9996	50.1104	18.6528	344
87.8257	71.8661	44.4678	345
76.8825	99.4985	38.4003	345
52.3046	78.9293	34.2818	345
82.1892	77.744	34.6758	345
70.287	60.8846	32.5666	345
106.472	89.5014	31.2055	345
62.1311	40.5599	30.7314	345
56.8688	107.387	29.7178	345
92.2711	62.9955	28.9189	345
63	82.3517	25.6716	345
52.2685	60.2582	25.0998	345
91.348	83.8352	24.0682	345
45.647	100.531	21.8313	345
74.7752	96.2726	20.7987	345
77.3311	57.9099	20.3161	345
99.3784	48.2353	18.7734	345
86.7885	74.4145	43.4717	346
81.7443	93.6433	39.957	346
71.6341	106.889	35.9255	346
57.4022	78.5554	33.9373	346
74.3118	62.071	32.63	346
84.1426	79.4919	32.7684	346
67.1133	38.4163	31.5784	346
56.5322	106.963	30.1187	346
108.036	91.0433	31.2407	346
95.2809	63.9336	28.1408	346
63.6085	47.8231	28.5118	346
64.0978	86.3867	24.8	346
92.4761	84.4122	23.3026	346
76.413	99.1685	20.5981	346
47.0397	104.134	21.4325	346
98.1079	48.2624	20.5502	346
46.3387	72.7634	18.4409	346
68.0235	69.4664	18.8691	346
86.0686	48.7706	24.1746	346
88.4222	71.4643	41.8841	347
86.8436	87.5811	41.39	347
56.1883	77.8265	33.2811	347
67.2481	38.5889	32.4504	347
66.006	110.483	31.9031	347
73.4342	60.8892	32.1474	347
106.493	90.4053	30.5941	347
83.2069	78.7333	31.2483	347
60.3716	51.1758	29.7064	347
53.3639	108.583	28.8113	347
94.747	62.6992	27.7596	347
91.0686	45.7706	26.1746	347
62.698	83.9848	25.2208	347
92.5949	80.2954	22.2489	347
46.729	104.335	20.9406	347
75.515	97.0191	20.1759	347
99.4773	47.0713	18.8274	347
73.5794	72.3968	19.123	347
47.0904	73.6059	18.0426	347
87.5919	73.1343	41.6012	348
85.363	89.2408	39.1996	348
55.7606	78.0566	34.1398	348
66.4605	39.0995	32.931	348
70.8831	60.2143	31.9892	348
67.2002	106.027	31.0311	348
105.389	89.7063	30.2202	348
52.7141	106.423	28.9128	348
92.6912	61.8014	27.7797	348
57.9788	51.0106	28.1605	348
98.1522	45.8388	20.3429	348
62.4738	82.463	25.3028	348
48.3915	103.76	20.4544	348
75.4503	96.1808	20.6383	348
46.7957	72.1508	18.8302	348
72.4805	68.6403	17.0275	348
87.8031	45.1624	26.4744	348
80.2069	78.7333	31.2483	348
90.5949	79.2954	22.2489	348
72.0439	78.7364	43.228	349
83.6381	89.6455	39.0367	349
100.946	71.8108	38.1892	349
66.5854	39.0225	33.3893	349
69.5542	58.5859	32.1744	349
69.5414	103.669	31.4337	349
103.092	88.9928	30.0204	349
53.414	107.659	30.0237	349
91.8283	60.2579	27.9108	349
55.8811	49.5012	27.4044	349
85.8031	44.1624	26.4744	349
48.8743	101.407	20.3578	349
76.3793	95.34	20.4379	349
98.3649	45.7763	20.0409	349
46.8596	70.415	18.3571	349
69.6175	65.8286	16.973	349
55.7606	79.0566	34.1398	349
61.4738	77.463	25.3028	349
79.2069	77.7333	31.2483	349
87.5949	76.2954	22.2489	349
69.8916	73.1708	43.1802	350
85.0902	89.1991	39.7096	350
68.0133	85.7292	38.7684	350
105.026	69.3097	37.0792	350
68.8713	39.9072	34.3263	350
70.1123	57.9175	33.5378	350
72.7105	103.737	32.34	350
45.6667	77.5562	29.7518	350
[truncated: 7,308 more rows]

## Sheet: born3-4-4
X	Y	Z	Frame
67.2877	51.2299	32.7085	1
67.8621	59.4053	22.163	1
66.3551	51.549	32.4115	2
67.8621	59.4053	22.163	2
66.1643	52.0274	32.6225	3
67.4612	59.5	22.2765	3
67.0989	52.1967	32.395	4
69.0138	59.3248	21.8131	4
65.741	53.0396	32.5348	5
67.1504	59.7479	21.8111	5
66.6869	53.4399	32.6038	6
68.056	59.8641	21.5949	6
67.3626	53.9527	32.5036	7
68.0389	60.0749	21.2614	7
67.6777	54.8129	32.297	8
67.9782	60.4599	21.1565	8
68.8755	55.9973	31.8855	9
68.2239	61.2904	20.7143	9
69.3852	57.5021	30.9386	10
68.6223	61.9875	19.7981	10
70.4068	60.0888	28.9368	11
69.6223	61.9875	18.7981	11
70.6347	62.1208	29.6742	12
69.3266	64.318	18.5211	12
71.7141	64.8056	28.2825	13
70.3266	64.318	18.5211	13
72.0271	66.6568	27.7034	14
70.3266	66.318	18.5211	14
73.1875	69.3449	28.0291	15
71.3266	67.318	18.5211	15
73.8931	71.3696	27.9088	16
72.3266	67.318	18.5211	16
73.8786	72.1408	27.8251	17
71.3266	67.318	18.5211	17
74.8232	74.5325	28.6048	18
72.3266	67.318	18.5211	18
73.6995	74.9221	28.6761	19
72.3266	68.318	18.5211	19
73.2666	76.2034	28.3317	20
72.3266	68.318	17.5211	20
70.8286	66.6384	29.3989	21
70.3266	64.318	18.5211	21
67.014	58.8613	31.6918	22
66.3263	55.1222	23.3545	22
67.7662	58.9295	28.8942	23
69.9652	59.3645	28.4431	24
68.4715	58.2616	28.1842	25
67.6598	59.4716	28.4363	26
67.338	59.6378	28.8417	27
66.8756	60.2229	28.9103	28
66.1748	58.7985	28.6661	29
68.9595	59.1613	30.2444	30
67.3517	58.0242	28.9116	31
77.8801	47.9165	28.4564	32
56.0748	71.7038	22.9197	32
82.3027	47.7571	32.7451	33
58.7869	70.1429	19.7118	33
79.6855	52.1871	38.1116	34
64.4813	71.8237	13.1695	34
79.617	55.7921	40.0298	35
68.1181	77.9589	9.76821	35
79.8333	56.9277	40.1801	36
66.734	80.7938	10.3064	36
79.3329	58.8593	40.6051	37
62.1772	80.2351	10.2405	37
77.2431	63.8074	41.4876	38
62.53	80.9673	9.20023	38
74.2654	67.3506	41.6696	39
68.374	82.7426	9.12963	39
70.9545	69.2302	40.9833	40
68.06	84.2523	10.1507	40
69.6642	71.2792	40.783	41
65.918	84.1959	10.9046	41
68.4536	72.5124	40.8793	42
63.3138	82.6427	9.99418	42
67.8963	72.2086	41.4625	43
62.5455	81.2052	9.91216	43
67.941	69.4275	41.5692	44
63.2574	77.926	9.88122	44
66.4373	66.8799	41.124	45
63.5444	75.8893	10.6881	45
64.6246	65.3368	40.4659	46
65.0712	74.4232	11.7781	46
65.5194	62.2975	39.8976	47
66.3097	72.6447	13.0952	47
66.4505	58.8947	38.8124	48
67.1585	70.1102	13.8554	48
68.2695	55.1439	37.7101	49
68.1972	68.6233	14.3317	49
68.71	52.3112	36.9072	50
68.5674	67.94	14.8931	50
70.0818	50.1622	35.913	51
69.0607	66.9321	14.8304	51
70.9459	48.0285	35.1382	52
69.8558	65.0814	14.6539	52
71.066	45.792	34.2361	53
71.055	64.1188	14.2629	53
71.7278	44.7065	33.8614	54
72.3925	64.3245	14.4799	54
71.8217	43.6474	33.7902	55
72.3435	63.7216	14.3898	55
72.0124	43.4102	33.7645	56
72.4632	63.5701	14.4441	56
70.7512	42.8218	33.4409	57
71.6504	63.7111	14.3757	57
71.0867	42.0418	33.5119	58
71.4926	64.0665	14.6385	58
70.6804	41.9678	33.4236	59
71.2468	64.4642	14.481	59
71.466	42.5585	33.4443	60
71.7963	65.056	14.4787	60
71.0827	42.4977	33.5082	61
71.3948	65.0978	14.4584	61
71.496	42.1235	33.4607	62
71.4944	65.241	14.5245	62
71.3807	41.725	33.5252	63
71.028	65.2121	14.4382	63
70.7608	41.4159	33.5405	64
70.5508	65.2314	14.3573	64
70.3137	42.0632	33.6994	65
70.4236	65.6729	14.531	65
70.1221	42.4405	33.6742	66
69.8285	66.3352	14.6682	66
70.2843	43.3605	33.708	67
69.5347	67.4016	14.9494	67
69.9867	44.2518	33.9608	68
69.5108	67.2471	14.8539	68
70.014	45.0168	34.152	69
69.0818	67.3252	15.1979	69
70.2125	45.4366	34.0344	70
69.3529	66.6272	14.9342	70
69.8495	45.9183	34.0486	71
69.0735	66.4886	15.0043	71
69.0399	46.6224	34.1832	72
68.9134	66.9629	15.0855	72
68.8457	47.6047	34.3417	73
68.6348	66.6567	14.9224	73
68.4523	46.9725	34.262	74
69.3072	65.8276	14.9054	74
68.6707	47.4991	34.5193	75
69.8273	65.3829	14.8451	75
67.494	47.3465	34.4934	76
69.1368	65.2157	14.7193	76
67.4942	49.1023	34.6548	77
69.4917	66.3993	14.9946	77
67.583	48.4362	34.4989	78
69.3263	64.982	14.7473	78
67.8384	49.359	34.6977	79
69.3404	65.8683	14.8453	79
66.685	49.7823	34.7581	80
68.9065	65.1341	14.605	80
66.5804	50.4543	34.7918	81
69.3746	64.4343	14.562	81
66.5944	50.454	34.9294	82
69.651	64.6391	14.6465	82
66.0941	51.5801	34.9469	83
68.9082	65.0909	14.6937	83
65.8112	50.9973	34.8542	84
68.6759	64.0645	14.5397	84
66.0113	50.8823	34.8236	85
68.1346	64.2223	14.5254	85
66.7663	50.7451	34.9695	86
67.9282	64.6024	14.7438	86
67.4609	51.0194	34.8694	87
69.1075	64.6344	14.6632	87
67.854	50.7458	34.8567	88
69.2282	64.5507	14.591	88
68.5948	51.1513	34.9676	89
69.6845	64.526	14.5703	89
68.4968	50.1833	35.0354	90
69.6328	64.2229	14.6624	90
67.4985	49.7627	34.8398	91
68.6871	64.6332	14.7053	91
67.8146	49.8231	34.715	92
68.2854	64.4092	14.5924	92
67.1076	49.9076	34.8622	93
67.3246	64.2692	14.4432	93
67.9763	49.5561	34.8651	94
67.0865	64.1407	14.5873	94
68.0179	48.7376	34.8929	95
67.1995	64.4561	14.7105	95
68.2509	48.9918	34.8453	96
67.8428	64.7376	14.6334	96
68.0782	48.458	34.8036	97
67.3697	64.71	14.5951	97
68.0278	48.5881	34.7205	98
67.3263	65.3024	14.7782	98
69.081	48.4048	34.6681	99
68.0502	65.567	14.7747	99
68.264	48.0461	34.6141	100
67.4751	65.622	14.7518	100
68.7791	48.1677	34.4498	101
67.5653	65.6055	14.5383	101
67.9243	48.2157	34.7014	102
66.9042	65.6989	14.6679	102
68.4773	48.477	34.5676	103
67.3094	65.8481	14.604	103
69.1598	48.1814	34.5642	104
68.0213	66.0367	14.7053	104
68.067	48.7499	34.5054	105
67.418	65.5086	14.3503	105
67.4967	48.9222	34.6595	106
67.089	65.919	14.4096	106
67.5396	48.3612	34.5756	107
67.3538	66.471	14.3873	107
67.8303	48.5528	34.8001	108
67.0745	65.5902	14.2944	108
67.5251	48.5359	34.4375	109
66.5835	65.697	14.0696	109
68.0978	48.3421	34.5371	110
66.4335	66.1501	14.2304	110
67.2372	47.8271	34.5902	111
66.7623	66.1828	14.244	111
66.8012	47.5585	34.5118	112
67.1145	65.9679	14.2687	112
67.1702	47.7304	34.4769	113
67.6837	66.2251	14.2228	113
67.0848	47.5392	34.456	114
68.3068	65.5366	14.1399	114
67.3156	47.5364	34.5033	115
68.5577	65.6939	13.9798	115
67.6461	47.9038	34.7077	116
68.715	65.4639	14.0216	116
67.4562	48.4413	34.7639	117
68.8649	65.676	14.0355	117
67.2831	48.0201	34.7338	118
68.3546	65.6282	14.1405	118
66.5601	48.6419	34.8347	119
68.5446	66.2421	14.2985	119
66.7757	48.5104	34.7224	120
68.7132	66.1863	14.1653	120
67.0657	48.324	34.9807	121
69.5621	65.9163	14.2557	121
66.1129	49.3251	35.0888	122
69.0043	65.7906	14.171	122
66.2199	49.3063	35.1928	123
69.3058	66.121	14.2925	123
65.1029	48.7682	34.9586	124
69.384	65.9464	14.0372	124
65.1801	48.9979	35.0982	125
69.2257	65.9431	14.162	125
65.2951	49.7824	35.2752	126
68.6649	66.3795	14.2472	126
65.8368	49.3681	35.1614	127
68.7851	65.6223	14.01	127
66.0687	49.6563	35.2453	128
68.6773	66.1445	14.1718	128
66.0655	49.3593	35.2278	129
68.2963	66.5307	14.2444	129
65.702	49.1803	34.9594	130
67.9678	66.6509	14.0435	130
66.5835	49.4089	34.7723	131
68.13	66.5628	13.9709	131
66.2932	48.9797	34.6094	132
67.8214	67.2521	14.0872	132
66.0694	48.9532	34.4811	133
67.6226	66.9907	14.0837	133
66.4625	48.0602	34.4096	134
68.3086	67.4288	14.0941	134
66.4709	47.9426	34.4917	135
68.736	67.317	14.068	135
66.0299	48.0574	34.319	136
68.9966	67.5855	13.8442	136
65.542	47.7805	34.3731	137
68.3319	67.4346	13.6765	137
64.9066	47.7445	34.4121	138
68.4477	67.133	13.6699	138
64.961	46.9812	34.2132	139
69.2651	66.6916	13.6014	139
64.9391	46.7325	34.0706	140
69.9541	66.3432	13.6158	140
63.9326	46.5768	33.845	141
68.5534	66.9028	13.6654	141
64.2552	47.2123	34.0392	142
69.2963	66.0354	13.5025	142
64.5552	46.8207	33.9125	143
69.9368	65.7188	13.4096	143
64.8901	47.3329	33.8175	144
69.4493	65.8604	13.3445	144
64.9202	47.4599	33.9076	145
69.85	65.7222	13.4352	145
64.508	48.1353	33.8989	146
69.4626	66.3103	13.3331	146
64.8664	47.1119	33.7532	147
69.5564	66.2883	13.3112	147
64.193	47.0802	33.9583	148
69.7785	65.6963	13.5257	148
64.0984	47.2149	33.8501	149
70.218	65.8111	13.1367	149
63.7112	47.0159	33.8408	150
69.1085	65.7516	13.2557	150
64.1976	46.5348	33.5518	151
69.478	65.9294	13.2638	151
63.6734	46.3879	33.6313	152
69.3864	65.1871	13.3301	152
63.8672	46.3309	33.6668	153
69.0481	65.9318	13.3582	153
63.4428	46.2408	33.4969	154
69.1828	66.3015	13.3479	154
63.4917	45.4614	33.6798	155
68.7104	65.4604	13.5424	155
63.7587	45.7684	33.6939	156
68.6684	65.5085	13.5232	156
64.1648	46.4946	33.7641	157
69.8116	65.9967	13.6947	157
63.9413	46.2736	33.5134	158
69.7427	65.1764	13.5027	158
64.5162	45.9122	33.5627	159
69.3621	65.3438	13.5567	159
64.05	45.5682	33.5847	160
69.6889	65.4542	13.5743	160
64.3468	45.9274	33.7162	161
69.1079	65.1792	13.6651	161
64.4626	46.2095	33.8799	162
69.3793	65.5943	13.8104	162
64.5808	46.8319	33.6448	163
69.8004	65.4965	13.6777	163
63.1447	46.3698	33.8932	164
69.6457	65.2627	13.6042	164
63.4849	46.9201	33.8757	165
69.4177	65.5312	13.4892	165
64.3854	47.1211	33.9423	166
70.2059	64.7045	13.3755	166
64.8751	46.4521	34.0499	167
69.5374	64.4189	13.4587	167
63.8686	48.0361	33.9327	168
69.5207	65.3023	13.5995	168
63.0077	47.8381	34.1986	169
69.2731	64.1437	13.6605	169
64.2761	47.5291	34.1245	170
70.6757	64.2883	13.5522	170
63.7552	47.2517	34.3186	171
69.8335	64.4272	13.6561	171
63.8882	48.2995	34.2688	172
70.2096	65.0662	13.651	172
63.5877	48.8185	34.5274	173
69.7744	65.4596	13.5149	173
64.1101	48.5263	34.5488	174
70.2554	65.506	13.6968	174
65.0163	50.9919	34.692	175
70.5797	64.8743	13.519	175
64.2198	50.5379	34.6614	176
70.7255	65.2994	13.4934	176
64.6293	50.4396	34.0495	177
70.2283	65.4195	13.4481	177
65.5521	49.4535	34.662	178
70.2496	64.9217	13.3996	178
64.6559	48.6174	34.6585	179
70.7519	64.2956	13.4497	179
64.9869	49.3436	34.7782	180
69.7286	64.7176	13.388	180
68.3088	50.8453	35.67	181
67.2787	63.312	13.8109	181
71.6234	36.4354	36.7033	182
67.4509	73.7175	34.3094	182
68.5515	62.05	13.2981	182
72.3932	34.0757	35.7946	183
67.5865	81.5058	33.6729	183
69.6373	62.0294	13.5278	183
74.1252	33.2614	35.6737	184
68.024	84.5517	33.5969	184
69.9015	60.5445	13.5376	184
73.7872	34.1755	35.6156	185
66.1788	85.1895	33.8105	185
70.0737	59.3775	13.7479	185
73.6601	35.0725	36.0653	186
62.7415	83.6407	34.5688	186
70.7265	58.9313	14.2587	186
72.9658	35.3328	35.7621	187
61.854	82.6481	34.4129	187
70.9697	58.2949	13.8819	187
73.1011	36.0995	35.8373	188
61.0835	81.4995	34.3449	188
71.4795	58.7277	13.815	188
74.8144	36.1577	35.6895	189
59.8909	80.747	34.9302	189
72.1554	58.7524	13.7867	189
75.9811	36.6724	35.0969	190
59.4197	80.3532	34.8094	190
70.0464	60.5395	13.6931	190
76.037	36.6198	35.0217	191
59.2612	80.7799	34.4683	191
48.4037	55.7345	15.153	191
92.4543	65.0087	13.4598	191
58.8467	79.5709	33.7675	192
75.777	35.5533	33.6123	192
91.8523	66.462	17.7942	192
48.6325	54.7214	16.5795	192
58.2948	78.4973	34.0294	193
75.0391	35.3898	33.2901	193
93.3635	66.6196	18.027	193
49.7931	53.6333	15.754	193
57.619	78.3091	33.709	194
74.4347	35.438	33.0293	194
96.3802	66.634	19.091	194
51.3578	54.3919	15.1854	194
56.3998	77.8285	32.9902	195
73.1107	35.8012	33.2531	195
96.3749	66.1459	18.2403	195
52.3207	55.1049	14.5865	195
56.2719	77.4755	32.822	196
73.0784	35.9225	32.9588	196
95.3244	66.7719	18.9324	196
53.7878	54.5595	13.8306	196
56.3949	77.5251	32.442	197
74.0457	37.2041	33.1898	197
96.2298	67.4174	19.793	197
55.8973	52.7646	13.8586	197
72.4029	37.544	33.2118	198
55.0112	76.9122	31.9062	198
94.4589	67.8852	19.4357	198
57.0046	52.3685	13.3838	198
71.4955	37.0305	33.0672	199
55.0641	76.0855	31.8562	199
95.1665	66.8471	20.9367	199
57.0814	51.094	13.4421	199
71.8156	37.0802	33.102	200
54.9515	75.6184	31.8613	200
94.7399	67.5649	21.8896	200
58.4342	51.0219	13.4173	200
71.209	37.6453	33.105	201
54.5106	75.6874	31.8061	201
95.1699	68.1259	22.2557	201
60.0159	51.5337	13.1075	201
71.3592	38.4116	33.1239	202
53.6606	75.0475	31.3619	202
94.9596	68.0562	23.1366	202
61.0051	50.9824	13.0433	202
70.7335	38.3435	32.8489	203
53.5402	74.1963	31.2603	203
94.252	68.0121	23.1896	203
60.1393	50.7509	12.8198	203
71.3437	39.0354	33.2541	204
53.2836	73.4523	31.1646	204
94.7452	67.9946	23.7101	204
61.653	50.406	13.3916	204
70.7524	39.9263	33.2017	205
52.6561	72.669	31.1132	205
92.9446	68.4744	22.9652	205
61.0688	50.6067	13.4713	205
69.2254	39.8319	32.8649	206
52.1538	72.451	30.8691	206
92.3444	67.9112	22.4041	206
61.9951	51.3663	12.8807	206
69.8081	39.8102	32.9645	207
52.3606	71.4795	30.6386	207
93.6937	68.3349	24.1585	207
62.2914	51.2325	13.1396	207
70.1128	40.6819	33.2566	208
52.2775	71.4164	30.3927	208
92.6849	68.2383	23.8151	208
62.8949	50.3546	13.6997	208
69.9341	40.5781	33.1893	209
52.0973	71.3529	30.3099	209
93.0087	68.483	24.0968	209
63.8799	50.4086	13.4167	209
69.0577	41.0275	33.357	210
51.5137	70.3609	30.4355	210
92.4575	68.4515	24.578	210
63.6534	49.3426	13.6205	210
69.4711	40.9271	33.2099	211
52.4824	70.7076	30.1898	211
93.2581	67.8393	24.5647	211
63.4104	49.6915	13.5959	211
68.6695	41.6014	33.2713	212
51.9858	70.329	30.3948	212
92.1492	68.0743	24.8543	212
62.8491	48.7823	13.8019	212
68.5841	42.2434	33.0723	213
52.4182	70.6624	30.1287	213
92.1006	68.7946	24.444	213
63.228	49.7429	13.9444	213
68.9677	41.9178	32.953	214
53.4246	70.4509	30.0701	214
91.7956	68.8619	24.4349	214
63.811	50.0996	13.9011	214
68.1115	42.1321	33.3412	215
53.0142	70.4464	29.8563	215
91.8969	68.858	25.0322	215
63.5855	49.7626	14.0079	215
67.692	42.1886	33.1461	216
52.8132	70.9074	29.5053	216
90.7556	69.7869	24.7631	216
64.3617	49.2975	13.9965	216
67.1642	42.1929	32.6144	217
53.0856	70.7246	29.4393	217
90.6382	69.2393	24.9276	217
63.9156	49.5663	13.7954	217
67.3926	42.0962	32.5208	218
53.3912	70.6425	29.1491	218
91.0868	68.912	25.1239	218
63.4173	50.0951	13.6657	218
67.5058	42.1296	32.5929	219
53.3101	70.7538	29.4641	219
90.5033	68.7441	25.2644	219
63.5018	50.0457	14.0948	219
67.507	41.9914	32.5886	220
53.2218	70.4658	29.5454	220
89.8352	68.4383	25.354	220
63.6255	49.7847	14.0866	220
68.1057	42.2993	32.5516	221
54.2417	71.3291	29.3556	221
90.5187	68.5929	25.4079	221
64.601	49.6162	14.0405	221
67.4206	42.9214	32.7389	222
53.7289	71.1848	29.1766	222
90.1969	69.0257	25.2983	222
63.822	49.7859	14.1385	222
67.1206	42.3947	32.2533	223
53.5493	70.1272	28.9888	223
90.2886	68.5678	25.3002	223
64.3886	49.7972	14.026	223
67.4752	42.6459	32.2806	224
52.8694	69.8803	29.1306	224
89.5895	68.3549	25.1647	224
63.939	50.1927	14.2563	224
68.3437	42.486	32.0048	225
53.4363	69.8524	28.9593	225
89.3211	69.2425	25.0425	225
64.0658	50.7122	14.056	225
68.2881	43.2404	32.3654	226
53.1599	70.2299	28.9419	226
89.0549	69.4279	25.5359	226
64.2483	50.7264	14.2771	226
67.9162	43.0068	32.1644	227
52.3469	69.6045	28.3546	227
88.1686	69.7264	25.1558	227
64.6043	50.5886	14.0939	227
67.8248	43.2899	31.9835	228
52.6012	69.8266	28.4653	228
88.4387	69.9002	25.2915	228
64.2639	49.8639	14.3682	228
68.7022	43.0861	31.8021	229
53.0193	69.3223	28.2365	229
88.5559	69.9627	25.2517	229
63.859	50.4363	14.5034	229
68.4114	43.217	32.0379	230
53.5961	69.1331	27.7342	230
88.4317	69.8878	25.2381	230
65.1493	49.324	14.5082	230
67.5008	42.4787	31.7958	231
53.2396	69.0625	28.0828	231
88.8044	69.7018	25.3018	231
63.7834	50.3851	14.714	231
67.85	42.2405	31.4676	232
53.7614	69.6541	27.769	232
88.512	70.5398	24.6936	232
64.0653	50.5318	14.4523	232
67.3151	42.5831	31.4922	233
52.9636	69.4506	28.0038	233
88.5671	70.3159	25.3069	233
64.741	50.8363	14.9617	233
67.0212	41.8199	31.3528	234
52.5596	69.5839	27.6021	234
88.2829	69.565	25.2506	234
65.009	50.6415	14.638	234
66.8901	41.835	31.4085	235
52.5145	69.2523	27.4531	235
88.76	69.2084	25.3159	235
65.2805	51.0376	14.4912	235
67.0533	42.0086	31.3845	236
52.5174	69.2403	27.3599	236
87.5984	70.298	25.2086	236
65.0397	50.1593	14.5955	236
67.0722	42.0128	32.0626	237
52.0277	69.0266	27.2963	237
87.3308	70.1125	25.6773	237
65.0504	50.2111	15.1761	237
66.9781	42.1227	31.7753	238
51.0152	68.3991	27.0044	238
87.775	69.6729	25.1975	238
65.1863	49.4525	14.6715	238
66.8825	42.3283	31.5315	239
87.227	70.59	25.6079	239
51.0453	68.882	26.6707	239
65.5915	50.5983	14.8805	239
66.557	41.8921	31.3758	240
87.3497	70.7196	25.4664	240
51.1108	69.1517	26.551	240
65.7828	51.0725	14.6888	240
66.3308	41.6315	31.4047	241
87.8239	69.4762	25.6293	241
50.9287	68.835	26.4975	241
65.1927	50.8459	14.7226	241
66.7475	42.0241	31.8165	242
51.3316	69.5977	26.7215	242
87.8349	69.6379	25.37	242
64.7355	50.1361	15.1846	242
66.2282	42.3138	32.1117	243
51.5322	70.1263	27.5415	243
87.9019	69.5071	25.6222	243
64.3403	51.7224	15.466	243
66.0341	42.9514	31.6901	244
51.0898	70.2579	27.2166	244
87.3227	69	25.234	244
64.3948	51.3541	15.4114	244
66.3165	42.9361	31.6988	245
51.7621	70.5473	26.8827	245
87.3975	69.3277	25.4182	245
63.574	50.8568	15.1281	245
67.091	41.2186	31.6779	246
49.3478	70.4379	26.7431	246
87.251	68.7902	24.9666	246
64.3417	50.1063	14.8281	246
69.7549	40.2205	31.2248	247
48.7856	70.7467	27.6707	247
88.4762	68.2952	24.6085	247
66.8791	49.2559	14.8409	247
70.559	39.5562	30.7649	248
45.5933	70.1219	27.3939	248
87.8364	68.4656	24.6925	248
67.8136	49.7487	14.5023	248
70.2135	40.0449	31.2976	249
44.1794	69.5177	27.0167	249
86.9275	70.4057	24.2661	249
68.7697	49.0849	14.3621	249
72.6996	40.5064	32.1937	250
86.4411	71.1681	23.8023	250
44.0689	68.1623	26.1112	250
69.4521	48.7243	14.4121	250
39.9268	74.6654	34.5567	251
75.1683	39.5534	33.2268	251
87.3858	72.2182	23.135	251
54.2586	58.6071	19.5114	251
72.1261	46.5943	13.6788	251
39.4504	77.6355	35.894	252
70.3204	40.0709	33.9178	252
83.3363	73.5596	23.1289	252
69.6666	46.3853	13.9683	252
47.9611	55.6238	18.4042	252
44.1667	79.7174	36.1499	253
68.6739	39.3692	33.469	253
43.0032	55.1339	18.5503	253
82.3967	74.4996	21.0215	253
67.3098	46.7904	13.918	253
47.2367	81.1718	36.0985	254
71.8715	38.9523	38.17	254
42.8991	53.5688	19.4776	254
61.3135	39.0119	27.815	254
83.776	74.3682	21.3401	254
65.9164	46.1773	13.6212	254
74.6425	42.93	40.4975	255
46.8863	77.0075	36.7365	255
49.9885	38.6701	25.3322	255
82.8971	75.4605	23.9189	255
41.8607	58.0434	18.1267	255
65.576	46.9864	12.7622	255
76.0264	40.2614	40.1539	256
44.7972	73.7313	36.3072	256
70.1256	66.4829	28.3687	256
45.7216	39.8223	24.5064	256
93.758	77.2004	23.2241	256
41.9352	61.0718	17.073	256
65.0671	48.3869	12.346	256
77.8674	39.3009	39.5715	257
45.9824	72.1691	37.1192	257
65.8586	61.5447	29.0724	257
42.2265	40.7555	24.6491	257
99.5503	75.6058	20.9246	257
43.2827	63.4028	16.5193	257
64.8005	49.774	12.8225	257
78.8545	38.749	38.9276	258
46.2577	71.5066	36.9378	258
42.4985	41.7456	25.7234	258
66.4661	63.2326	29.4388	258
100.542	73.5178	21.3846	258
43.4395	64.7346	17.1263	258
63.431	49.377	13.6744	258
78.3802	40.1477	38.5903	259
46.2948	71.6505	36.4112	259
41.5036	42.3182	25.9266	259
65.8022	65.5858	28.948	259
101.615	71.8743	22.5043	259
41.967	65.7849	18.2332	259
61.6466	50.6397	13.9018	259
79.6402	41.6186	38.1658	260
46.7763	70.9971	36.1276	260
42.678	41.3528	25.5395	260
66.0406	65.8735	28.6387	260
102.249	70.536	23.5229	260
61.2491	51.8827	13.7745	260
40.7405	65.2532	19.0046	260
80.1777	41.3511	37.7317	261
46.986	68.8807	36.5774	261
65.5771	67.4184	28.9731	261
44.0093	42.1265	25.8318	261
102.633	68.1888	24.4802	261
40.4021	65.9746	19.9955	261
63.6544	53.6013	13.132	261
77.9113	40.116	37.2947	262
46.8185	67.8283	36.4021	262
65.4738	67.5364	28.885	262
101.553	68.3411	25.7042	262
44.0026	42.7214	25.2792	262
40.6002	66.7723	20.8391	262
64.2127	55.9208	12.8911	262
46.4704	65.4903	36.4932	263
77.9231	39.582	36.8727	263
66.043	68.1241	28.6699	263
98.9945	67.1016	25.4988	263
43.8794	42.867	25.1361	263
40.0581	67.1033	21.6608	263
65.1335	55.6997	12.113	263
48.1	64.871	36.9256	264
77.8395	38.5835	36.3866	264
66.2969	68.5286	28.7373	264
98.6766	66.9231	26.1039	264
43.8859	44.3917	25.0508	264
40.3296	68.2534	22.7543	264
65.1712	58.1378	12.3641	264
49.2046	64.6455	37.5098	265
78.9531	39.1102	36.4728	265
66.454	67.4323	28.7091	265
42.6108	41.4945	27.2917	265
97.4823	65.8047	24.9897	265
39.2116	65.4252	24.195	265
54.4826	43.9518	17.8961	265
74.3179	69.5042	9.3845	265
50.52	68.1809	36.6898	266
79.1876	42.3341	36.9086	266
43.3151	40.8155	25.2212	266
66.9242	66.6645	26.9486	266
95.9122	63.788	23.6814	266
39.7085	62.054	23.673	266
67.0411	72.2611	8.58817	266
52.318	40.0833	19.1344	266
51.0875	69.0636	36.6351	267
79.6493	44.219	36.83	267
44.1682	41.0282	25.2959	267
94.8998	62.7571	22.8909	267
67.5	67.3095	26.5259	267
40.0478	61.2008	23.6586	267
64.8789	72.3328	9.12786	267
53.318	38.0833	19.1344	267
50.7451	68.8286	36.5786	268
80.3545	45.0119	36.5441	268
44.4469	41.3892	29.504	268
66.9365	67.6914	26.0407	268
94.5097	62.7211	21.9754	268
39.1379	60.5927	23.7265	268
51.318	38.0833	19.1344	268
62.9821	72.1068	9.26353	268
50.5879	67.9743	36.6386	269
67.5447	67.9829	26.6353	269
80.6947	45.9495	36.5821	269
46.1503	41.0674	29.3524	269
39.094	59.7729	24.4118	269
93.8136	62.0546	22.1288	269
49.783	39.3417	18.9223	269
63.6753	72.1436	10.0051	269
50.0174	67.2611	36.6101	270
79.7546	44.661	36.3853	270
45.3588	41.5554	29.0904	270
66.9511	67.8329	25.9662	270
39.5393	60.9569	23.9083	270
92.4283	61.0872	21.3474	270
49.0247	41.2599	18.6243	270
62.9982	73.5597	10.2072	270
49.6893	67.2886	36.4516	271
78.793	43.7304	36.2149	271
44.0715	42.1289	23.3586	271
67.9276	67.1368	26.2805	271
39.9272	61.4286	23.504	271
91.4003	58.3364	20.2785	271
63.5628	73.9971	10.8731	271
49.0247	41.2599	18.6243	271
50.6102	68.6632	35.7932	272
78.9022	44.4863	35.5615	272
49.2471	43.7051	21.1907	272
68.2921	68.2462	25.8706	272
40.6523	62.1855	23.0263	272
90.8437	55.9399	19.6586	272
64.7958	73.3489	11.1376	272
45.4478	45.349	26.4038	272
50.2815	67.986	35.6948	273
78.1358	43.5581	35.1065	273
48.1088	44.0409	22.8972	273
68.6965	68.3028	25.7391	273
40.7325	62.345	22.708	273
90.0295	55.025	19.326	273
64.1983	72.4748	11.4587	273
47.4478	45.349	26.4038	273
50.8247	68.292	35.6702	274
79.066	45.4274	34.8657	274
48.3225	44.2418	23.1491	274
68.8585	69.1348	25.7574	274
40.0003	62.4249	23.4602	274
88.6053	54.6718	18.4485	274
63.2724	71.7042	11.6052	274
47.4478	45.349	26.4038	274
51.2861	67.9465	35.2531	275
78.9965	44.7653	34.4495	275
48.0591	44.6108	22.9068	275
68.8432	70.8989	25.3959	275
40.3019	63.1656	23.3932	275
87.8027	53.9227	18.1053	275
63.4467	71.2889	11.8422	275
47.4478	45.349	26.4038	275
52.5343	67.345	35.6534	276
79.5637	44.3853	34.1411	276
49.0405	44.7426	23.1098	276
69.3706	72.3087	25.7655	276
40.9144	62.6426	23.7696	276
86.676	53.9735	18.1863	276
63.0669	71.5076	12.542	276
47.4478	45.349	26.4038	276
51.867	67.4436	35.525	277
79.5386	45.1957	33.8106	277
49.4658	44.9935	23.2803	277
69.0265	73.8701	25.8844	277
40.33	63.2649	23.8471	277
85.4866	53.9443	17.8454	277
62.7646	70.7584	12.9319	277
47.4478	45.349	26.4038	277
52.8134	67.0977	34.8917	278
79.1136	43.3761	33.2451	278
49.4326	44.9127	22.46	278
69.4601	73.4007	25.5251	278
40.796	63.2057	22.9583	278
85.1468	52.6429	17.2451	278
63.0623	70.6931	12.6751	278
47.4478	45.349	26.4038	278
53.3811	67.1288	34.3472	279
80.1071	42.4734	33.0991	279
49.0475	45.7809	22.346	279
70.8265	73.63	25.4894	279
41.5601	64.5117	22.7959	279
83.8519	51.6672	16.7801	279
63.6883	71.0889	12.537	279
47.4478	45.349	26.4038	279
53.6569	67.1046	34.2699	280
80.127	42.457	33.0945	280
71.677	74.291	25.2892	280
47.4478	45.349	26.4038	280
42.3403	65.1327	22.4956	280
83.881	51.3998	17.0207	280
52.3186	48.0406	17.4594	280
65.1667	71.9379	12.5573	280
53.2594	67.4193	34.0913	281
79.7892	42.9211	33.1369	281
71.9619	74.162	25.4915	281
46.902	45.3515	26.3003	281
42.3429	65.5612	22.2319	281
83.538	50.577	17.2981	281
52.0886	47.2447	17.4863	281
66.3435	71.5017	12.3169	281
52.1011	68.2538	34.365	282
78.4313	42.6196	33.6893	282
51.5854	46.4165	19.3534	282
71.748	74.5568	25.8549	282
42.5436	65.8105	22.5608	282
83.0448	49.6176	17.8829	282
67.4365	71.2056	13.0752	282
45.5968	45.5704	26.1779	282
52.2019	68.2986	33.8323	283
78.0139	42.7564	33.1564	283
71.6836	74.8894	25.3207	283
45.5968	45.5704	26.1779	283
42.2826	66.1898	21.8328	283
82.1	49.2408	17.5533	283
51.739	46.8848	17.7274	283
66.8313	70.7396	12.6923	283
52.5898	67.5026	33.9184	284
78.9669	42.1197	33.4099	284
46.8659	44.2532	26.7565	284
71.4821	74.6088	25.5025	284
42.3812	64.7801	22.6373	284
82.8992	49.0039	17.7876	284
52.9044	46.1564	18.1554	284
66.2137	69.1507	13.0091	284
52.8815	68.6587	33.821	285
79.1528	43.2337	33.3559	285
47.0169	44.762	26.7639	285
72.3634	75.4596	25.636	285
42.4067	65.974	22.6882	285
82.5808	48.3635	17.8349	285
51.6157	48.3058	18.4318	285
66.4096	69.4534	13.2705	285
52.3666	68.9501	33.5499	286
77.1715	43.0481	33.4386	286
46.0056	44.5822	26.8011	286
72.3707	74.8473	25.2377	286
41.801	65.7761	22.515	286
82.5922	47.5214	18.0773	286
52.788	47.3128	18.2958	286
66.4417	68.0613	13.1508	286
52.8663	68.0252	33.7583	287
77.3611	41.4925	33.4945	287
73.3626	75.1252	25.8846	287
45.4066	45.1215	27.0435	287
41.7949	67.1191	22.8644	287
82.2874	46.9986	18.1552	287
51.7429	48.3043	18.724	287
66.0239	68.4729	13.5968	287
52.6535	69.5284	33.002	288
75.686	42.2588	33.2326	288
45.7075	46.5642	26.4702	288
74.093	75.6977	24.9608	288
42.4327	68.0431	21.9151	288
82.4043	45.8432	17.8913	288
51.7371	48.7183	18.249	288
66.3747	68.7208	13.0253	288
74.2442	41.2708	33.1441	289
51.9759	69.761	32.404	289
51.1028	47.8798	19.8744	289
74.613	75.159	25.1081	289
42.6429	68.6719	21.5868	289
82.4573	45.0275	17.9753	289
67.1652	69.1275	13.4309	289
45.443	46.9848	25.7947	289
75.3194	41.4945	32.75	290
53.4672	70.3303	32.3582	290
76.8527	75.3742	25.0814	290
46.443	47.9848	25.7947	290
43.7154	70.2687	21.4275	290
83.6623	44.651	17.8561	290
54.0298	50.2627	17.8037	290
68.8734	69.7738	13.4552	290
73.3322	41.3197	32.476	291
52.4333	70.2856	32.1212	291
75.2918	75.8339	25	291
51.8553	49.1797	19.3484	291
43.32	70.7386	21.0792	291
82.3486	43.976	18.0729	291
68.752	69.2205	13.3518	291
44.443	47.9848	25.7947	291
73.7383	41.6535	32.7364	292
54.0129	71.629	31.5832	292
77.8589	75.5407	25.0032	292
54.0598	49.7332	19.3447	292
45.1923	71.3845	20.5918	292
84.2972	42.9172	18.1028	292
70.6613	69.2018	13.2868	292
46.443	47.9848	25.7947	292
54.5575	71.4366	31.6971	293
73.996	41.2997	32.4169	293
79.0628	75.7971	25.5039	293
52.3678	50.6304	19.3776	293
45.4287	73.092	20.7606	293
83.2093	42.8623	18.0567	293
70.6423	69.4098	13.5279	293
46.443	48.9848	25.7947	293
71.4738	42.0653	32.8341	294
53.405	72.732	31.2034	294
78.4757	75.6202	25.2324	294
51.2424	50.5668	20.247	294
46.206	72.7546	20.3314	294
83.5801	42.0893	18.4065	294
72.8107	69.3734	13.5125	294
46.443	48.9848	25.7947	294
70.3042	40.4904	32.8689	295
53.2597	71.5507	31.0288	295
79.4522	74.4555	25.7449	295
53.4683	51.1851	17.6931	295
46.9293	72.5614	19.8975	295
83.9144	41.012	18.8122	295
73.9793	68.449	13.9493	295
46.443	48.9848	25.7947	295
69.366	40.7082	32.6513	296
52.8193	72.0681	30.4946	296
80.0699	74.2652	25.4769	296
53.8068	51.8591	17.4687	296
47.1171	73.3083	19.6224	296
83.6844	39.9829	18.8187	296
74.467	68.5619	13.7653	296
45.443	49.9848	25.7947	296
66.9886	40.3732	32.4734	297
51.9838	72.4686	30.169	297
80.1294	72.8935	26.36	297
53.8351	53.5955	16.8168	297
82.4144	38.9734	19.069	297
48.8264	75.3221	19.0138	297
76.8114	69.0285	14.1228	297
44.443	50.9848	23.7947	297
66.7216	39.2438	31.9567	298
52.7793	71.6949	30.2073	298
80.9778	72.7475	26.2948	298
45.1066	50.9157	22.7721	298
82.4277	38.9656	18.8053	298
49.6466	76.0874	19.0733	298
54.3492	54.6145	15.9389	298
77.6176	69.7281	14.2637	298
67.5973	37.9892	30.8185	299
52.185	69.972	30.5055	299
81.3989	73.2128	26.2834	299
44.6858	51.8549	21.7807	299
50.2315	77.6181	19.2784	299
82.2619	39.4548	17.7578	299
54.6926	57.8021	15.4346	299
78.8377	71.8382	14.4734	299
51.505	69.8959	33.6255	300
84.1132	70.151	26.01	300
70.9024	37.296	29.881	300
48.1242	50.8373	21.6751	300
54.5687	77.1487	19.7144	300
84.3193	39.3433	16.8903	300
55.9084	57.3193	15.1718	300
80.5311	71.3549	14.3807	300
50.5212	69.6244	36.0281	301
71.7952	37.0662	29.3582	301
84.0896	70.1151	26.0663	301
48.6914	52.0879	22.428	301
53.6891	77.1043	20.3339	301
83.396	40.5339	16.5019	301
54.9051	58.6973	14.8539	301
79.0487	72.2227	14.313	301
52.3637	68.5119	36.9355	302
72.4725	37.9598	29.117	302
83.8992	70.5341	25.9737	302
52.4002	77.8036	21.5248	302
48.1052	52.7432	22.9429	302
82.6725	41.7852	16.0935	302
77.2232	73.668	14.349	302
52.5685	59.6041	15.0914	302
51.0029	54.5998	43.7265	303
71.8014	38.1447	28.5423	303
83.9013	71.2888	24.6969	303
46.9657	52.0991	21.7417	303
51.4248	80.7934	20.1976	303
82.7673	41.4875	15.494	303
77.2831	74.9636	13.8649	303
50.6936	61.5539	14.0187	303
57.4968	75.7184	29.2816	303
52.26	53.4553	43.6683	304
73.127	40.1989	28.9998	304
57.3871	77.4867	28.4709	304
83.3246	72.2765	24.6989	304
47.0501	56.0226	24.5393	304
51.6525	79.5191	20.676	304
81.7295	41.5129	15.5805	304
51.1802	59.974	14.7697	304
76.4739	74.0166	13.6136	304
53.0317	47.402	43.4213	305
59.573	76.522	28.1391	305
74.1927	42.0786	29.8308	305
52.5198	79.0952	20.4686	305
49.2408	57.5188	24.2641	305
83.1576	72.6181	24.2763	305
81.9108	40.7389	16.1978	305
51.5838	59.0854	16.2627	305
75.8477	72.0455	13.3	305
53.9538	44.1428	42.6042	306
73.3738	42.2343	30.1414	306
51.8548	78.7756	19.6762	306
81.6584	71.746	24.0219	306
80.8189	39.7746	16.2281	306
74.5656	71.4406	12.8467	306
58.573	77.522	29.1391	306
48.2408	55.5188	24.2641	306
49.5838	57.0854	16.2627	306
54.0444	42.1655	42.0268	307
73.9824	42.7614	30.3399	307
81.1356	39.8305	16.3909	307
82.1576	73.6181	24.2763	307
58.573	76.522	29.1391	307
50.8548	78.7756	19.6762	307
74.5656	71.4406	12.8467	307
49.5838	58.0854	16.2627	307
48.2408	54.5188	24.2641	307
54.0219	40.4113	41.1119	308
74.1195	41.4907	30.4119	308
58.3586	75.579	29.3512	308
47.7643	54.5223	25.7004	308
80.9878	70.6347	24.5454	308
50.1526	78.612	20.8792	308
80.0171	39.032	16.6593	308
49.2539	58.2417	16.9687	308
73.687	71.3546	13.374	308
53.0048	39.8278	40.7364	309
73.4279	40.6344	30.6852	309
58.3381	74.0965	29.4204	309
46.7256	54.1264	25.6567	309
78.6882	68.5024	25.3106	309
50.9204	79.4916	20.9858	309
49.8318	57.6164	17.5793	309
80.4853	38.8151	16.7902	309
74.6169	71.3655	13.837	309
49.5778	39.9463	40.292	310
73.38	40.7366	30.8213	310
58.4188	74.8625	29.3088	310
79.7898	70.4084	24.6508	310
51.3192	80.3946	20.3072	310
79.7592	38.858	16.3086	310
74.914	72.1242	13.6258	310
48.8318	58.6164	17.5793	310
45.7256	54.1264	25.6567	310
49.9035	41.1191	40.3296	311
79.1483	38.423	31.6019	311
61.0976	73.2867	29.2142	311
81.9792	70.1609	23.7639	311
51.9761	79.4572	21.5708	311
81.1733	39.9118	15.7246	311
75.0158	72.7315	13.3728	311
49.8318	57.6164	17.5793	311
49.7256	52.1264	25.6567	311
47.8521	42.4588	40.0683	312
81.333	37.3132	32.5845	312
60.6947	71.4991	29.0211	312
49.4468	52.7161	26.3067	312
80.274	70.4718	23.4031	312
50.7108	78.2924	21.9248	312
47.7724	57.8173	18.5201	312
78.5326	40.082	15.3746	312
73.5475	73.233	12.9128	312
45.9267	44.8434	39.6904	313
81.333	38.9923	33.869	313
60.7941	72.5948	29.1462	313
49.3848	52.7993	26.1721	313
79.2843	71.6851	24.3464	313
51.0428	80.5149	22.3652	313
47.714	58.3973	18.6184	313
77.7253	39.9229	15.8997	313
72.86	74.0672	13.2771	313
45.5007	45.0334	39.6806	314
78.7877	40.387	32.9279	314
61.3948	72.1569	29.3601	314
48.7535	54.5722	26.534	314
80.3652	71.1486	24.2251	314
52.441	80.5538	22.6729	314
48.1625	60.3902	19.2136	314
78.3599	38.0579	15.8549	314
73.9227	73.2407	13.2651	314
43.9823	46.806	39.8727	315
93.2188	40.7408	39.7144	315
58.7757	72.2182	28.8951	315
57.2817	36.5321	26.1918	315
78.0897	71.4643	24.1594	315
42.2193	56.1218	25.5302	315
50.9216	81.3266	22.0919	315
46.0251	60.6373	17.9739	315
77.7962	39.0256	16.279	315
74.4545	75.0435	13.3192	315
92.3045	50.481	39.833	316
41.7874	47.0594	38.2982	316
60.9405	70.1707	29.2489	316
80.2161	67.8505	25.6078	316
42.7732	58.47	25.1305	316
57.2006	34.8588	25.0021	316
54.9464	81.5634	22.3323	316
48.8352	61.3606	18.1328	316
79.1313	37.2859	17.6235	316
77.118	72.9976	14.5181	316
91.3212	56.083	38.2591	317
42.079	44.589	37.49	317
60.4237	66.4282	29.0368	317
42.4289	53.5334	24.6148	317
58.097	33.1701	24.853	317
53.5672	78.209	22.1383	317
80.0714	36.1989	17.6289	317
49.2623	57.0551	17.8159	317
78.3693	70.5781	14.607	317
80.2529	65.98	25.7824	317
90.6622	60.4386	38.1052	318
43.2832	42.9683	38.043	318
61.2792	63.0264	29.5952	318
81.8182	65.9664	26.9302	318
60.2007	31.8997	25.7976	318
49.2023	53.5914	21.874	318
53.9139	76.0239	22.673	318
82.8209	34.8688	18.631	318
77.8868	67.54	15.5753	318
41.942	48.7365	26.4963	318
46.8766	39.211	39.3269	319
91.7416	60.1212	38.6027	319
63.9996	61.6696	30.6066	319
83.5667	64.7597	27.5157	319
46.942	48.7365	26.4963	319
64.2206	30.5725	27.3035	319
52.6375	76.7137	23.0708	319
85.7031	33.6634	19.7821	319
53.4823	52.4823	18.5832	319
79.0467	68.8751	15.6735	319
50.6294	38.6638	40.4786	320
91.5397	58.4767	38.6415	320
65.3347	59.9696	30.8754	320
83.6319	65.0393	27.2946	320
42.5615	48.25	26.7727	320
64.2006	30.7916	27.7372	320
52.3398	75.3408	23.5087	320
86.6398	33.5588	20.2146	320
54.9928	51.9813	18.9745	320
78.588	70.4351	14.1723	320
56.2391	39.2763	41.6337	321
95.0144	57.7734	38.1541	321
67.0798	60.079	31.5415	321
41.7691	49.1434	29.0794	321
62.9047	33.362	28.4947	321
84.628	66.5104	27.5362	321
42.941	71.5016	25.9623	321
52.5291	56.1304	19.3934	321
85.2717	33.6829	20.2379	321
80.5516	72.9534	14.2314	321
62.6663	82.4426	24.2141	321
60.3781	40.1688	42.1994	322
97.424	57.2262	37.77	322
67.2996	62.8497	31.8534	322
43.0184	48.2574	30.6316	322
74.0204	87.6682	27.8154	322
35.7086	79.1513	29.1258	322
65.1176	37.4322	29.1399	322
51.4703	62.3559	21.4068	322
80.9523	35.148	19.157	322
73.0949	79.4437	12.1095	322
87.628	65.5104	27.5362	322
87.9173	68.2187	19.1136	322
62.6488	40.8892	42.3083	323
97.2579	58.0699	37.4444	323
47.0956	40.8265	33.7291	323
32.3232	72.6865	30.7451	323
65.0322	64.0883	31.5953	323
85.6496	66.8126	29.5077	323
67.5951	38.2814	29.4571	323
43.427	50.8942	28.0756	323
70.5242	86.9847	25.2367	323
48.9093	61.3019	20.6582	323
90.9173	64.2187	21.1136	323
79.1512	33.3372	17.7012	323
60.7921	79.9226	8.91588	323
63.4775	43.3927	42.3509	324
95.5073	57.9224	37.9115	324
51.1981	26.3111	34.7395	324
63.524	65.5218	30.0627	324
34.4115	70.8265	30.128	324
67.791	43.3872	28.8992	324
85.5465	69.8285	27.9423	324
41.9652	54.5596	26.0281	324
70.9422	88.2386	23.2769	324
94.5455	65.409	19.2923	324
79.9631	35.5827	19.79	324
60.7622	80.7958	9.99512	324
50.3923	63.1285	17.9119	324
60.1618	49.3103	43.5306	325
91.8026	58.5119	38.7775	325
51.405	28.0631	37.6698	325
62.1296	46.1987	32.6701	325
59.7821	70.8693	31.0693	325
32.6587	71.6546	29.6102	325
36.8021	56.253	27.048	325
75.165	48.5846	26.3624	325
66.2982	90.0713	22.571	325
45.9015	74.8775	14.1376	325
53.0525	52.9653	23.1721	325
90.0342	66.7981	18.9157	325
63.8434	81.8303	10.2791	325
82.1117	28.8471	14.2553	325
87.925	75.0046	28.7383	325
58.2866	50.9331	42.9981	326
90.6663	57.2125	39.4276	326
53.0058	30.4244	38.1347	326
63.1497	42.6747	32.1374	326
61.5043	68.9429	30.5532	326
88.8273	75.6715	29.1645	326
36.0449	67.1373	27.3277	326
66.7533	85.1533	21.8513	326
40.0165	51.0245	24.2231	326
81.2335	47.1562	26.3945	326
57.7945	46.5747	22.8737	326
87.3471	65.0462	18.2958	326
42.4871	74.0649	13.3515	326
74.4168	30.4419	9.8142	326
64.3179	81.9855	9.71098	326
57.9803	54.144	42.4505	327
89.817	58.5071	39.6057	327
54.7281	33.7865	37.6174	327
65.238	41.6522	31.2252	327
61.3768	67.0813	30.0419	327
88.0077	74.3696	28.2471	327
37.7898	64.2132	26.894	327
84.7994	46.7285	26.2273	327
43.7905	46.5666	23.8852	327
60.8083	46.5478	21.9209	327
85.2679	61.1964	17.8197	327
41.9429	74.8815	15.7918	327
71.9037	38.7724	7.96253	327
63.7533	82.1533	21.8513	327
62.3179	80.9855	10.711	327
56.975	56.4224	42.4506	328
89.3127	54.7556	40.5451	328
52.2474	36.079	37.8832	328
89.8938	69.4739	34.5033	328
63.762	41.0027	31.3485	328
64.1994	67.6325	29.7224	328
58.3308	81.5859	20.9667	328
38.0979	63.9813	27.1868	328
82.8287	46.3871	26.1221	328
85.2039	89.6945	22.6582	328
44.3923	45.6077	24.3817	328
61.2017	49.2543	22.2877	328
82.3999	60.2272	18.1255	328
39.4304	72.5928	17.0928	328
58.8811	79.5759	10.554	328
74.7682	42.8876	7.63333	328
57.2309	58.5	42.1037	329
88.4993	51.2113	40.2897	329
88.0929	63.6368	34.0507	329
65.054	67.5007	29.4711	329
38.5908	64.9419	27.6655	329
82.7964	45.7637	25.8305	329
43.7726	44.3162	24.3241	329
84.4215	84.7222	20.6325	329
58.0767	81.4251	21.8375	329
60.1607	48.4327	22.1636	329
82.5595	57.7524	17.8604	329
40.2944	70.6271	17.6703	329
58.2737	78.2205	10.9293	329
76.6435	44.35	7.66359	329
49.0261	40.1288	37.0385	329
61.762	41.0027	31.3485	329
56.0657	58.3294	42.0651	330
87.6664	49.4164	39.9831	330
88.4005	61.3251	33.3155	330
65.8645	66.9045	29.6987	330
62.7627	40.4561	30.7	330
39.5802	65.4747	28.266	330
58.3704	81.8465	22.8133	330
82.8254	45.8484	25.1424	330
44.0911	44.3098	23.9556	330
82.0155	83.0704	20.5229	330
60.1326	48.7516	21.4608	330
39.8861	70.8835	18.1827	330
81.3253	57.932	17.2853	330
60.0014	78.2239	11.4643	330
75.1657	44.5586	7.50685	330
48.0261	40.1288	37.0385	330
55.956	59.3227	41.8565	331
87.3476	47.9411	39.1845	331
46.7288	41.9935	36.6708	331
89.7794	60.9191	32.8236	331
67.153	67.5049	29.8226	331
62.0417	42.0568	30.8197	331
40.8364	68.5386	28.8133	331
81.8759	46.3884	24.9723	331
58.6706	82.9554	23.1375	331
42.8733	45.7824	24.1645	331
81.5341	81.948	21.0711	331
58.7086	51.531	21.8233	331
39.3587	70.5161	19.2227	331
81.255	58.1229	17.1769	331
60.9538	78.368	11.4099	331
74.9153	45.3381	7.3767	331
56.7576	60.5611	41.8518	332
86.7205	44.5933	37.9693	332
46.0132	43.2451	36.7472	332
89.1421	58.704	31.7308	332
59.8776	42.3404	31.5016	332
68.2609	66.2539	29.5696	332
42.4558	69.4469	29.1759	332
42.022	46.0497	24.7419	332
77.8938	45.1239	24.9159	332
59.5618	83.7969	22.9659	332
82.1926	80.6069	21.065	332
56.8357	51.0718	22.0875	332
37.947	72.0057	19.8152	332
78.7953	57.462	16.6377	332
60.7825	78.9138	10.9379	332
72.7329	43.7819	7.74036	332
57.3658	58.4406	41.4876	333
86.2432	42.4013	37.2474	333
45.8004	42.2983	36.2278	333
89.8256	57.6704	31.2693	333
42.3813	69.4044	29.2528	333
59.8642	41.1235	30.2793	333
67.845	64.957	29.5847	333
59.846	82.0625	23.5373	333
41.8692	46.2682	24.3447	333
79.2677	43.7985	24.2385	333
82.3391	78.7742	21.4926	333
56.7047	50.5842	22.0078	333
37.7331	72.1686	19.617	333
80.5443	57.0416	16.9268	333
61.942	78.6982	10.9165	333
71.9463	43.4851	7.61457	333
57.3146	56.9726	41.6054	334
85.63	41.3324	37.436	334
44.7998	41.7486	36.3604	334
89.6493	57.0166	31.7456	334
42.6439	69.404	30.0457	334
68.1443	64.6987	30.2829	334
60.7706	41.0479	30.764	334
60.553	82.6729	24.6921	334
82.6053	78.8787	22.22	334
41.4324	45.6971	24.4137	334
78.7746	44.1452	24.4781	334
55.8831	52.5	22.4039	334
36.8926	73.6267	20.4245	334
77.7394	57.6654	16.8341	334
63.3714	81.0636	11.624	334
71.505	45.2733	7.37733	334
58.2108	56.6276	41.4625	335
44.235	42.686	36.1033	335
85.5822	39.7418	36.4185	335
89.8689	56.0388	30.9873	335
43.6945	69.8949	30.1328	335
68.008	64.2186	30.1136	335
60.2676	41.7505	30.5806	335
60.7392	82.5958	24.7277	335
40.4695	45.8928	24.3594	335
77.0681	43.738	24.2957	335
81.3316	77.4906	22.2674	335
54.3162	53.2626	22.0449	335
35.6445	74.388	20.6278	335
76.2183	58.1248	16.2297	335
64.0876	82.5408	11.7742	335
69.9956	45.7034	7.13338	335
57.4795	56.5245	41.1991	336
85.3539	38.484	35.9343	336
43.6196	42.3786	35.8279	336
89.2445	56.3063	31.0439	336
43.5096	71.0391	30.1394	336
67.6162	64.4527	30.0073	336
60.0406	42.4979	30.7076	336
81.4605	77.3784	22.4923	336
76.2161	43.7634	24.307	336
59.4235	83.1337	24.4859	336
38.7522	46.8065	24.8385	336
53.5697	53.2348	22.161	336
34.798	74.6302	20.2954	336
75.5102	57.9895	15.972	336
64.7482	82.9149	11.8816	336
70.0221	45.8633	6.98006	336
58.9832	56.4859	41.4847	337
44.6658	43.1508	36.7809	337
85.7774	38.3442	35.96	337
89.6024	56.3336	30.8524	337
61.0931	43.8325	31.1079	337
43.8645	71.1092	30.5051	337
67.8004	64.5035	30.2314	337
59.3449	83.1797	24.64	337
81.3549	76.9966	22.5038	337
39.5315	46.2129	24.85	337
76.1128	44.3714	24.3722	337
33.3534	73.8378	21.2143	337
52.4976	54.1494	22.5024	337
73.8224	58.48	15.5934	337
63.548	83.5293	11.8865	337
69.4942	45.6497	7.125	337
60.9724	55.8189	41.5907	338
46.3441	41.8679	36.9652	338
88.6595	38.7205	35.6855	338
44.2765	69.9153	31.425	338
62.5072	42.1246	31.2435	338
67.8397	64.3326	30.4859	338
90.7394	57.381	30.4695	338
41.0861	44.8484	25.6916	338
58.083	82.3727	25.3562	338
77.3028	44.603	24.4442	338
79.1364	77.8385	22.3569	338
54.6349	52.8494	22.8923	338
32.0741	71.3718	21.9687	338
73.2417	59.0813	15.6278	338
61.7493	83.8959	12.4553	338
69.2438	47.0036	7.39115	338
61.1062	54.4788	41.8808	339
46.4639	39.5272	36.8109	339
89.655	38.5252	35.3107	339
43.3039	68.9747	31.4363	339
66.9015	64.2906	30.614	339
90.2365	57.6173	30.0882	339
63.1173	42.2642	31.5746	339
56.6797	82.0895	25.5554	339
40.843	43.7856	25.9571	339
76.8882	45.0641	24.5954	339
78.4521	77.7841	22.1531	339
30.7341	69.9174	22.2123	339
60.2269	84.0049	12.6898	339
68.286	48.462	7.62252	339
50.8392	53.7475	22.8857	339
71.5569	59.1599	15.0813	339
62.8314	54.4971	41.9242	340
47.5993	39.0484	37.1918	340
91.3586	38.8792	35.0019	340
43.7974	67.4776	31.4906	340
67.5809	63.8324	30.7011	340
65.555	41.6963	31.8521	340
91.3042	58.6783	29.8333	340
56.1843	81.5362	25.9228	340
41.6577	42.5431	25.7938	340
77.3802	45.3672	24.6328	340
77.8977	78.3054	22.5015	340
30.5339	67.9023	22.0787	340
51.8827	52.9539	23.0384	340
72.0391	59.7389	15.036	340
59.2891	84.5834	12.849	340
68.4178	47.2896	7.27104	340
63.1437	56.64	41.9251	341
48.2914	40.2578	37.4703	341
92.6775	39.9462	35.0897	341
45.2171	68.8561	31.6063	341
65.1325	42.7241	32.1155	341
69.2902	64.6005	30.7051	341
92.3764	58.7301	29.4002	341
57.3594	81.647	25.5971	341
42.876	43.117	26.4922	341
78.1724	44.7663	25.2701	341
79.0143	77.1463	22.4201	341
30.5185	68.4273	22.3422	341
51.5475	54.288	23.1044	341
71.4318	57.99	15.0735	341
60.4896	85.2614	12.8624	341
66.4665	50.829	7.18723	341
63.3431	57.9153	41.9855	342
48.0798	41.0563	37.4272	342
92.5438	40.0994	34.9006	342
44.9782	69.3854	31.8565	342
65.2154	44.3656	32.4934	342
68.9126	65.2887	30.7579	342
92.308	59.5716	29.1999	342
42.7024	43.349	26.7791	342
56.8366	81.3021	25.8148	342
77.1952	45.249	25.151	342
77.9858	77.47	22.3058	342
51.5214	54.6586	23.4539	342
30.4532	69.2134	22.2916	342
69.5568	57.8812	14.9081	342
60.2502	86.4324	13.3288	342
65.8514	52.3758	6.79458	342
62.9796	58.5674	42.1649	343
47.8862	40.7015	37.2815	343
93.628	40.0599	34.9082	343
66.1068	43.2349	32.7135	343
45.5192	69.4048	31.7116	343
69.8522	65.3314	31.0372	343
92.4794	60.732	29.5612	343
77.0782	46.3481	25.6298	343
43.3198	43.3093	26.9385	343
56.3488	81.789	25.8987	343
51.0685	55.1101	23.4517	343
78.4614	78.1085	22.6062	343
30.2502	69.0172	22.0778	343
71.7558	58.2257	14.9761	343
60.9903	86.9806	13.686	343
65.5	52.9634	6.58321	343
62.2853	57.968	42.3653	344
47.075	40.2038	36.9548	344
93.4043	40.3675	35.1117	344
44.0355	68.7354	31.7848	344
65.3414	43.6955	32.7989	344
68.8257	65.2833	31.1144	344
91.9638	60.7709	29.2957	344
55.2768	81.5668	25.9771	344
77.4566	46.9269	25.7842	344
43.2298	43.0258	27.0258	344
51.3266	55.3958	23.3849	344
30.1999	68.5877	21.5653	344
61.1481	87.9404	14.3383	344
69.1496	59.009	15.0128	344
64.5804	53.8392	6.8103	344
78.2665	78.0268	22.9541	344
61.2272	57.5051	42.5617	345
47.3703	39.5324	36.7973	345
93.5454	40.4319	35.4815	345
65.9016	42.8359	33.2563	345
43.0034	68.1138	31.6226	345
68.4135	64.8877	31.2586	345
91.7578	61.1147	29.5869	345
55.5824	80.9423	26.3489	345
43.7378	42.6708	27.0235	345
78.0479	46.9403	26.0468	345
78.0658	77.951	23.3061	345
51.885	54.9583	23.2007	345
30.498	67.8593	21.2051	345
62.2991	89.0149	14.9418	345
64.2896	56.3361	6.7365	345
69.7432	59.6701	15.1484	345
59.035	56.0162	42.646	346
93.1108	40.5125	35.4893	346
45.569	39.5368	36.2239	346
66.2958	43.5318	33.3761	346
67.1027	65.1585	31.2355	346
42.2781	67.6184	30.9411	346
91.6394	62.0161	29.7213	346
55.3834	80.9726	26.3133	346
77.9215	46.7386	26.1799	346
43.8824	42.4243	26.5797	346
78.2982	78.3911	23.8237	346
51.6495	55.4142	22.6103	346
30.5544	66.9686	19.9917	346
63.7654	89.374	15.061	346
69.7909	60.7981	15.113	346
64.3951	55.8193	6.81702	346
58.4979	56.6168	42.6409	347
93.6822	40.9556	35.6432	347
44.5211	38.5211	35.8177	347
66.7173	44.5416	33.4719	347
41.3707	68.3182	30.498	347
67.0448	66.2129	31.2842	347
91.4372	62.6828	29.88	347
56.0139	81.4882	26.2051	347
78.1565	48.0027	26.7665	347
45.0728	43.1336	26.3952	347
79.1924	78.6862	23.7543	347
50.7849	56.9221	22.4723	347
30.968	67.0721	19.0173	347
65.5406	90.2791	15.1941	347
73.0336	61.3063	14.7192	347
64.6587	56.2372	6.54298	347
56.816	56.6091	42.7319	348
92.7152	40.056	35.8669	348
43.9826	39.3819	35.3293	348
65.4545	44.0289	33.5347	348
65.6285	65.9034	31.4367	348
40.5366	68.2498	30.2885	348
89.8933	61.8251	30.2521	348
77.8387	47.2611	26.7995	348
55.285	80.882	26.0923	348
78.2689	77.6178	24.0004	348
44.2292	43.1912	26.268	348
50.1674	57.8839	22.4226	348
31.3988	67.3577	18.4926	348
66.539	89.8508	15.2849	348
72.3781	59.3765	14.9174	348
65.2535	55.2646	6.82451	348
57.1816	55.1769	42.1837	349
92.4783	39.5726	35.7377	349
43.449	39.5178	34.7645	349
65.738	43.5329	33.1283	349
65.4609	65.8784	31.3946	349
40.3223	68.7779	30.0558	349
89.6996	62.008	30.2762	349
55.9962	81.389	26.1408	349
78.2745	47.5854	26.951	349
78.6827	78.6805	24.2433	349
44.3532	43.5726	25.7121	349
50.2394	56.6862	22.05	349
32.4315	67.2901	17.9833	349
67.425	89.8583	15.3741	349
71.9168	61.6004	14.5788	349
65.7015	53.7738	6.34981	349
58.3142	55.6663	42.6847	350
92.9284	39.4617	36.0993	350
44.0699	41.3566	35.5294	350
66.255	43.9585	33.664	350
66.3098	66.3026	31.6902	350
41.0845	69.4117	30.0404	350
90.3538	61.5476	30.389	350
78.4766	47.6665	27.3898	350
57.6585	81.5959	26.1991	350
44.4082	43.6618	25.806	350
80.6709	79.1045	24.5804	350
51.0777	57.4408	22.0133	350
33.5611	69.4438	17.8592	350
69.1307	90.0383	15.3343	350
72.5158	62.7284	14.7884	350
66.1021	53.0606	7.43426	350
57.4809	56.9666	42.3137	351
92.3998	39.9446	35.7736	351
42.5937	41.4698	35.1208	351
65.6657	44.8105	33.7955	351
66.286	65.8972	31.3309	351
40.0282	70.2335	29.4966	351
90.3848	61.5748	29.9692	351
79.1575	47.5023	27.0989	351
57.4821	82.4225	25.6597	351
44.3042	44.1399	25.4646	351
80.0325	79.5082	23.9712	351
51.0384	58.4402	21.6957	351
34.0717	70.1001	16.8639	351
74.3927	61.6463	14.9288	351
69.2321	90.0352	15.0474	351
65.2649	52.3516	7.15125	351
56.5148	56.5532	42.7332	352
92.1674	40.488	36.6362	352
42.2615	41.7446	34.8769	352
65.1702	65.9754	31.6344	352
90.2614	61.1965	30.335	352
39.2006	69.5231	29.1022	352
57.2017	82.2409	25.686	352
79.1932	78.6	24.4842	352
44.7403	43.2779	25.7182	352
50.8659	57.6444	22.2037	352
34.1737	68.5747	16.6619	352
73.9199	61.2987	15.2035	352
69.8185	89.521	15.1545	352
65.0317	51.2598	7.32051	352
64.9475	45.9081	34.8596	352
79.1575	47.5023	27.0989	352
54.7052	57.394	42.343	353
90.7419	40.9596	36.8031	353
41.2141	42.7985	34.1007	353
64.7868	66.743	31.2295	353
89.9054	61.3802	30.3199	353
39.2935	70.3712	28.4895	353
58.0664	82.8863	25.3108	353
79.6021	78.8491	24.2485	353
44.9184	43.7543	25.2955	353
51.0357	58.3336	21.656	353
34.8671	68.8734	16.1041	353
75.2318	61.5322	14.9629	353
70.6584	89.9307	15.1901	353
66.3073	50.6872	7.01509	353
64.9475	45.9081	34.8596	353
79.1575	47.5023	27.0989	353
53.6804	57.8571	42.2216	354
90.6102	41.4367	37.3564	354
40.7264	43.0634	33.5711	354
63.6633	67.0589	31.4168	354
89.3331	61.2138	30.4733	354
38.2518	70.7288	28.2111	354
57.3248	82.829	25.242	354
79.1679	78.7141	24.4643	354
45.3463	42.4961	25.1217	354
49.9708	58.6235	21.9558	354
70.4843	89.8531	15.7331	354
35.5228	68.5316	15.7162	354
75.3143	62.0497	15.0882	354
65.9914	50.2372	7.23511	354
64.9475	45.9081	34.8596	354
79.1575	47.5023	27.0989	354
53.5296	58.7097	41.998	355
90.1572	41.3476	37.6269	355
40.0084	43.3584	33.4267	355
63.3397	67.6513	31.4212	355
89.3719	60.6835	30.7081	355
78.1633	46.5617	28.3303	355
37.878	71.2937	27.6296	355
57.9483	82.9196	25.1578	355
79.4075	78.6759	24.4977	355
44.7306	42.8222	24.9045	355
50.0212	58.3463	21.7517	355
70.9496	89.5899	15.931	355
36.2657	68.3962	15.0158	355
75.8474	61.6041	15.6299	355
66.6787	49.3379	7.33669	355
64.9475	45.9081	34.8596	355
54.8177	59.6014	42.0345	356
90.2417	41.3553	37.5752	356
64.9475	45.9081	34.8596	356
41.4878	45.4375	33.716	356
63.1035	68.6915	31.3386	356
88.8638	60.476	30.8845	356
38.5923	72.0584	27.7575	356
77.9685	46.6	28.198	356
58.1362	83.9797	24.8619	356
79.508	79.4218	24.261	356
44.12	44.12	24.698	356
50.832	59.0199	22.0007	356
72.4707	90.1495	15.8401	356
75.9278	61.0775	15.6905	356
37.4463	69.3682	14.4388	356
67.9682	47.3034	7.86529	356
54.7449	60.7972	42.0901	357
90.5946	41.1692	37.828	357
41.5619	45.6947	34.4838	357
64.0191	69.119	31.247	357
89.5608	60.4842	30.4089	357
38.4854	71.9886	28.0324	357
43.2991	44.0594	25.6598	357
58.3312	83.8529	24.4949	357
80.0436	78.3591	23.8154	357
50.4957	58.6213	22.1578	357
75.2877	60.0182	15.8597	357
72.7583	89.8168	15.604	357
37.0986	69.6732	14.8797	357
64.9475	45.9081	34.8596	357
77.9685	46.6	28.198	357
66.0134	46.1793	8.35902	357
55.4978	60.8078	42.1173	358
90.3328	41.1467	37.7143	358
41.1123	43.932	34.274	358
62.6236	68.7033	31.4401	358
88.6921	61.4793	30.5181	358
37.6185	69.7512	28.3579	358
56.917	82.5625	24.4551	358
44.3037	41.8551	25.5851	358
78.74	78.4398	23.8668	358
49.9553	57.1559	22.3258	358
75.2957	59.2341	15.9061	358
70.8916	89.62	15.7821	358
37.2326	68.5018	14.7448	358
66.2677	45.0077	8.46516	358
64.9475	45.9081	34.8596	358
77.9685	46.6	28.198	358
54.9634	60.4642	42.2982	359
90.4421	42.1641	37.8744	359
41.9716	43.1582	34.4776	359
60.4517	69.594	31.244	359
88.2985	62.2079	30.3959	359
36.8513	68.2981	28.1206	359
56.6513	82.539	24.228	359
77.6684	79.3296	23.8379	359
49.3127	57.3066	22.163	359
70.6161	87.5521	15.2128	359
75.9951	59.5901	15.7586	359
37.9461	68.4795	14.3734	359
66.1713	44.8502	8.95489	359
64.9475	45.9081	34.8596	359
77.9685	46.6	28.198	359
44.4751	41.447	25.365	359
53.9894	60.0662	40.4924	360
89.5746	42.5148	38.167	360
40.7179	41.7626	33.5224	360
61.3327	68.3209	29.7668	360
88.1919	61.89	29.901	360
35.51	68.5937	27.2586	360
56.6327	82.9199	23.9154	360
78.2254	78.8862	23.7408	360
43.3573	39.9688	24.207	360
49.5302	55.4634	21.1117	360
76.2941	58.2068	15.8045	360
71.1088	89.1075	15.6949	360
38.7698	69.5768	13.8835	360
65.7563	43.4148	9.10902	360
64.9475	45.9081	34.8596	360
77.9685	46.6	28.198	360
55.1522	60.8232	39.4391	361
89.7378	43.5193	38.6849	361
40.4993	41.6171	33.7209	361
88.8783	61.8728	29.9923	361
62.1673	68.649	28.9552	361
35.3316	67.8297	27.1384	361
56.8735	83.1447	23.4492	361
79.9385	78.7446	23.4642	361
43.4377	40.7623	24.4131	361
49.3626	55.3829	21.021	361
71.3271	88.6782	15.4681	361
76.0522	58.149	15.6255	361
38.9743	70.3753	14.0599	361
64.9335	42.1209	9.09314	361
66.9475	45.9081	34.8596	361
78.9685	45.6	28.198	361
54.7956	60.9903	39.4263	362
89.6697	44.0862	38.9634	362
40.179	42.6664	33.9859	362
88.8245	62.2044	30.0569	362
61.1084	68.5885	28.7257	362
34.9074	68.0957	27.5346	362
57.4255	82.854	23.3211	362
79.1053	77.555	24.9324	362
42.3383	40.9531	24.7504	362
48.7067	55.3788	21.0804	362
70.9877	88.3512	15.3953	362
76.0231	57.057	15.6713	362
38.4098	70.691	14.523	362
65.1761	41.515	9.73017	362
67.9475	43.9081	33.8596	362
79.9685	43.6	28.198	362
59.4159	52.979	41.6554	363
89.5744	45.8411	39.0967	363
48.5867	71.0221	35.8699	363
41.4506	42.7791	34.4109	363
88.4319	62.8263	29.6588	363
62.1882	69.1662	28.1104	363
34.9053	67.7992	27.1046	363
42.2737	40.2373	25.0991	363
78.8098	78.3268	24.4975	363
57.5601	83.672	22.5051	363
49.0113	53.8143	20.8889	363
76.064	56.2164	15.4831	363
69.5027	86.9341	14.4286	363
38.4602	70.5145	14.2852	363
64.8649	40.1403	9.72318	363
67.9475	45.9081	33.8596	363
78.9685	45.6	28.198	363
56.1013	51.01	43.4219	364
87.9778	45.0078	39.5533	364
42.3878	43.999	34.3671	364
46.3173	73.5548	33.1827	364
87.9049	62.4713	30.3659	364
36.0977	68.3845	24.7838	364
81.0311	77.6092	23.3084	364
42.495	39.9535	24.4567	364
60.003	83.1022	20.8405	364
51.6272	52.2996	19.6805	364
78.715	56.2121	15.4588	364
72.0792	87.7545	14.3088	364
39.2045	70.1517	13.5356	364
67.4013	38.3899	9.62721	364
67.9475	43.9081	33.8596	364
80.9685	44.6	28.198	364
64.1882	67.1662	28.1104	364
55.62	52.9077	43.6166	365
87.0952	44.4292	39.9849	365
42.6862	46.3711	34.5768	365
47.6645	71.5727	33.2747	365
88.3026	62.5759	30.7959	365
64.9288	67.5873	27.8827	365
42.6432	41.1523	24.4612	365
39.3415	68.5089	23.3341	365
61.8553	83.1854	21.0624	365
83.0179	78.022	22.0716	365
51.7747	52.3226	19.6366	365
79.8939	56.2272	15.8419	365
73.6855	86.8443	13.623	365
41.15	69.1826	13.1791	365
68.3501	37.2095	10.0897	365
67.5539	45.3228	33.6623	365
80.9685	44.6	28.198	365
54.5953	54.1226	43.5749	366
85.0248	45.1215	39.9444	366
45.9386	71.2602	33.8285	366
40.1417	48.3266	34.1363	366
87.6519	62.7939	30.6088	366
64.6793	67.5076	28.1035	366
82.5052	76.3362	21.9109	366
40.8068	41.5857	24.3798	366
61.8148	82.8838	20.6532	366
50.5341	52.7092	19.523	366
80.5043	55.4098	16.2073	366
73.484	83.9017	13.2359	366
68.0491	35.9414	10.8522	366
66.5539	45.3228	33.6623	366
79.9685	44.6	28.198	366
39.0977	68.3845	22.7838	366
41.15	70.1826	13.1791	366
55.2122	56.5728	43.3149	367
84.3354	45.167	39.8483	367
38.5709	48.074	33.5337	367
45.0103	71.5647	33.5045	367
87.2344	62.9024	30.5128	367
64.6533	68.0795	28.3899	367
38.114	70.2013	22.9087	367
40.8699	41.5031	23.8636	367
81.5662	77.2177	23.2981	367
61.9594	82.6461	20.4218	367
50.7848	52.7402	19.1227	367
82.1046	55.5925	16.4377	367
75.4565	80.9957	12.9457	367
45.5978	68.7729	11.6417	367
69.9519	35.4186	11.1606	367
63.5539	47.3228	33.6623	367
79.7908	44.8316	28.8265	367
53.4528	54.8799	43.2813	368
82.4525	41.9061	39.3381	368
45.0031	73.0362	33.9236	368
61.5539	47.3228	33.6623	368
35.9146	49.889	32.6983	368
85.3427	62.0561	31.6184	368
62.9014	68.666	28.6841	368
76.7908	45.8316	28.8265	368
82.0128	76.1229	22.7881	368
38.0627	70.9181	22.6301	368
40.8145	40.135	23.1246	368
62.7328	82.957	20.5945	368
49.9346	53.4959	18.8802	368
83.3878	55.5909	16.9555	368
70.2025	35.2397	11.6594	368
47.467	69.0684	11.1096	368
77.6811	79.7135	13.0527	368
56.566	51.5861	43.1133	369
80.3661	40.8005	36.8746	369
59.1555	47.8067	32.9287	369
35.6251	48.931	32.2815	369
85.233	62.2768	31.4609	369
75.8918	48.1848	27.2342	369
83.5163	76.2689	24.1563	369
37.3778	71.9068	22.7816	369
40.0088	42.5145	22.3858	369
63.601	82.687	21.1374	369
48.4412	53.8786	18.2949	369
84.2979	55.6928	17.0344	369
78.9835	81.9389	13.7766	369
48.9131	71.8616	11.3526	369
71.1387	34.0237	11.9887	369
45.0031	71.0362	33.9236	369
61.9014	68.666	28.6841	369
59.0758	48.3877	42.9069	370
44.6162	68.5445	35.6298	370
80.7237	39.6329	35.2447	370
86.2932	60.9966	31.2626	370
34.3067	46.6799	32.6358	370
56.6834	45.6472	32.3037	370
60.4715	68.5472	29.8306	370
74.798	49.202	26.0007	370
82.5532	77.097	24.3973	370
36.9852	71.3973	23.6202	370
62.8781	82.9852	21.8321	370
39.4567	42.1758	22.3477	370
48.0379	55.3792	18.4951	370
84.3551	56.1742	16.986	370
79.0396	82.3201	13.9365	370
70.1516	34.8345	11.8049	370
49.191	73.125	11.75	370
59.4811	47.3428	42.9803	371
78.3506	42.2353	34.3467	371
34.515	46.1007	33.1797	371
55.5236	46.4024	32.7393	371
87.9924	60.9639	31.2502	371
74.0922	50.2194	25.5128	371
82.9331	76.7831	24.5505	371
36.5506	71.2033	24.6198	371
62.8836	83.525	22.3708	371
40.0141	40.5738	22.432	371
47.7012	54.5	18.6128	371
83.0895	56.5908	17.1013	371
78.2845	83.7878	14.5201	371
69.9809	34.2259	12.2893	371
48.1592	72.2239	12.4427	371
44.6162	68.5445	35.6298	371
60.4715	68.5472	29.8306	371
59	49.4286	43.6595	372
76.261	55.5496	39.5717	372
34.4153	45.4034	33.6476	372
55.7672	47.0738	33.3881	372
86.2453	60.1532	30.7598	372
83.2854	30.8736	29.8985	372
72.9431	49.7259	25.9151	372
80.6598	77.1301	24.6379	372
35.1967	71.0134	25.1659	372
61.6436	83.8576	22.613	372
[truncated: 5,521 more rows]

## Sheet: born3-6-2
X	Y	Z	Frame
63.6111	65.077	28.0478	1
85.5646	75.8007	25.0595	1
63.5673	65.2314	27.9123	2
85.419	76.0256	25.0278	2
63.664	65.9148	28.1825	3
85.6541	76.4246	25.2274	3
63.6415	66.1381	28.3418	4
85.6835	76.6358	25.3807	4
63.5288	66.8226	28.1331	5
85.5157	77.0294	25.3678	5
85.5646	76.7292	25.4929	6
63.9672	66.7929	28.2327	6
64.4761	66.3573	28.1183	7
85.933	76.429	25.2955	7
86.0295	76.2888	25.3869	8
64.869	66.288	28.1745	8
64.8228	66.5155	28.2059	9
86.1408	76.2606	25.4504	9
85.573	75.8799	25.8994	10
64.205	66.6758	28.4667	10
63.8955	66.5993	28.654	11
85.0104	75.5828	26.3643	11
84.0104	75.5828	26.3643	12
62.8955	66.5993	28.654	12
61.4707	66.2411	29.2028	13
82.3205	74.2084	27.9401	13
58.5635	64.6437	29.6725	14
79.575	72.7563	29.2397	14
56.2528	63.7209	30.151	15
77.0268	71.4606	30.8529	15
74.0268	69.4606	30.8529	16
54.2528	62.7209	30.151	16
70.3449	68.1333	32.0268	17
51.2793	59.7189	30.6841	17
51.2793	59.7189	30.6841	18
70.3449	68.1333	32.0268	18
70.3449	68.1333	32.0268	19
52.2793	59.7189	30.6841	19
77.4669	71.5547	31.4138	20
58.226	62.5949	29.4276	20
80.7863	74.0173	29.267	21
62.8177	66.8439	29.4007	21
77.0525	72.9713	29.3959	22
78.0952	72.3323	30.1619	23
78.1054	72.4254	30.2106	24
77.554	72.143	29.9935	25
77.554	73.143	29.9935	26
77.653	71.6821	29.9617	27
77.3046	71.6318	29.9123	28
77.6575	63.6494	34.8827	29
74.6488	85.9718	20.3473	29
80.7616	59.1786	34.1158	30
68.7529	89.0271	19.6212	30
85.6865	60.8836	34.2565	31
65.7824	89.7463	19.4552	31
87.6982	63.1083	35.9149	32
62.9919	91.1852	18.3094	32
87.7844	63.8206	36.6663	33
62.7215	91.3603	18.2961	33
88.6379	64.361	36.9392	34
60.5849	92.8811	18.4804	34
91.0695	65.5778	36.2542	35
54.4802	94.569	19.166	35
93.6157	65.6344	35.6378	36
49.0433	94.9519	20.0311	36
95.8502	65.6434	34.7078	37
43.9628	93.7306	20.3042	37
96.7996	66.1949	34.3765	38
41.0817	92.0359	20.2163	38
96.017	66.2765	34.252	39
40.3324	91.1042	19.9095	39
95.2185	66.8177	34.5873	40
41.1293	89.657	19.6709	40
94.4603	67.2998	34.5092	41
42.7717	88.6567	19.1932	41
91.7098	67.2576	34.5594	42
43.9536	87.6854	18.7639	42
89.1573	67.0876	34.6627	43
45.3563	87.0795	18.8087	43
87.7452	67.0212	34.5905	44
47.2205	86.4084	18.6866	44
85.4874	67.4331	34.5279	45
48.1377	85.5861	18.3729	45
84.6793	67.6492	34.3391	46
50.4283	85.2637	18.3129	46
82.9328	66.9966	34.4282	47
51.4985	84.8558	18.4123	47
81.8539	67.0994	34.723	48
52.4255	84.2976	18.6065	48
80.8383	66.7946	34.6976	49
53.4041	83.9086	18.7311	49
80.4395	67.075	34.7537	50
54.5202	83.7592	18.8255	50
80.0162	67.4194	34.6477	51
54.9423	83.5079	18.7863	51
78.7715	67.3629	34.6151	52
54.7613	83.2905	18.8549	52
78.891	67.461	34.5096	53
55.2017	83.3386	18.7496	53
78.7086	67.3439	34.687	54
55.9531	83.417	18.8968	54
78.6914	67.0642	34.6505	55
56.6643	82.8798	18.8109	55
78.6146	66.588	34.6446	56
57.0423	82.3662	18.8717	56
77.8578	66.8835	34.4385	57
56.4401	82.6839	18.713	57
77.512	66.2932	34.4018	58
56.8602	82.3776	18.7672	58
76.6585	66.0061	34.3987	59
56.2443	82.2654	18.7547	59
77.8556	66.4235	34.4044	60
57.3549	82.4049	18.7494	60
77.6633	66.585	34.4168	61
57.2931	81.5566	18.5629	61
77.5196	65.9905	34.509	62
57.0414	81.1357	18.7721	62
77.7793	66.0187	34.5368	63
57.4067	80.9202	18.67	63
78.0404	66.2211	34.6423	64
57.2962	80.8986	18.8375	64
78.1428	65.7745	34.5831	65
57.348	80.7877	18.8816	65
78.4601	66.1495	34.5402	66
57.9178	81.0206	18.8402	66
78.5955	66.2785	34.4264	67
57.9746	80.8174	18.6951	67
79.1327	65.9788	34.4922	68
57.9621	80.2236	18.7388	68
79.2402	65.9689	34.6866	69
58.0798	80.2585	18.9928	69
79.121	65.807	34.4054	70
57.6938	80.3694	18.7995	70
78.8615	65.5661	34.4409	71
57.5164	80.1377	18.8233	71
78.2306	65.5024	34.4856	72
57.1204	80.1308	18.7537	72
78.527	66.2028	34.4763	73
57.1637	80.3237	18.7009	73
78.1287	66.0884	34.5485	74
57.0293	80.5125	18.7815	74
78.6646	66.1365	34.636	75
57.7494	80.1782	18.7737	75
78.2601	66.1416	34.7317	76
57.3319	80.2006	18.767	76
78.7396	66.0427	34.7162	77
57.505	79.9354	18.7767	77
78.7581	66.2351	34.6848	78
57.7907	80.4461	18.606	78
78.1982	66.6189	34.9362	79
57.2611	80.7002	18.8282	79
77.9808	66.0616	34.7628	80
56.9	80.1414	18.5695	80
78.6235	66.5636	34.6672	81
57.0829	80.4809	18.533	81
78.835	66.601	34.8583	82
57.3626	80.4641	18.572	82
78.1447	66.95	34.94	83
57.1867	80.3286	18.4595	83
78.5711	66.7403	34.8385	84
57.539	80.0861	18.489	84
78.7339	66.8202	34.8506	85
57.7326	80.3332	18.4782	85
78.9733	66.8674	34.787	86
57.5012	80.7005	18.6104	86
79.2976	66.9173	34.7875	87
57.8492	80.1948	18.5322	87
78.9762	67.1858	34.8245	88
57.3812	80.4615	18.5728	88
79.2839	67.1172	34.8176	89
57.5858	80.415	18.5651	89
79.7024	67.154	34.8795	90
57.8731	80.0658	18.3621	90
78.4957	67.0911	34.9113	91
56.7068	79.8661	18.3791	91
78.9271	66.6055	34.7323	92
57.0137	79.736	18.248	92
78.5946	66.7574	34.7705	93
56.7595	79.9413	18.3042	93
79.0047	66.7512	34.7922	94
56.6883	79.5456	18.3866	94
79.0166	66.4705	34.8037	95
56.4116	79.1205	18.3713	95
79.1551	66.716	34.932	96
56.4884	79.2497	18.4889	96
78.762	66.9731	34.9378	97
56.4171	79.3969	18.3174	97
79.1702	66.8479	34.9668	98
56.4657	78.9527	18.3067	98
79.6908	66.8725	35.0082	99
56.4118	78.739	18.4395	99
79.5335	66.942	34.9919	100
55.9209	74.2304	17.877	100
79.7305	67.3535	34.7564	101
56.1089	78.5716	18.1247	101
79.403	67.0095	34.8437	102
55.7187	78.048	18.2266	102
79.7191	67.4411	34.8012	103
56.0466	78.5351	18.0795	103
80.1505	66.865	34.7823	104
55.9444	78.1422	18.1989	104
79.3535	66.8889	34.7367	105
55.3794	77.87	18.0441	105
79.8479	67.2272	34.5633	106
55.8398	77.93	17.9139	106
80.375	67.6351	34.7293	107
54.8398	77.93	17.9139	107
80.0173	67.5212	34.8933	108
56.0724	77.7502	18.1079	108
79.573	67.7982	34.6961	109
55.4288	77.698	17.8669	109
79.6852	67.9207	34.9304	110
55.5603	77.6543	18.1002	110
79.9794	67.6657	34.8486	111
56.1883	77.1866	17.8658	111
79.9602	67.7682	34.8631	112
55.7203	77.2941	17.8118	112
79.7228	68.0003	34.814	113
55.4717	77.3621	17.7992	113
79.9644	67.9248	34.8568	114
55.0569	77.0506	18.0203	114
80.082	67.9805	34.7567	115
55.0698	76.8435	17.8828	115
80.0338	68.468	34.8828	116
54.8206	77.0958	18.1507	116
79.7794	68.7712	34.7242	117
55.0723	77.2051	18.0084	117
80.4426	68.0982	34.7902	118
55.0487	76.4942	18.0799	118
80.3612	68.389	34.8301	119
55.0457	76.9674	18.1397	119
80.6795	68.6542	34.5451	120
54.8169	77.205	18.0603	120
80.4937	68.5257	34.8078	121
54.6113	76.4048	18.2084	121
79.7458	68.408	34.5314	122
54.0623	76.7024	18.1904	122
80.4707	68.5691	34.6146	123
54.5487	76.9129	18.1523	123
80.4343	68.6967	34.4262	124
54.4916	76.7682	18.075	124
79.9038	68.6259	34.6102	125
53.9469	76.5401	18.2267	125
80.4427	68.7459	34.617	126
54.3447	76.7732	18.2589	126
80.4965	68.6077	34.3574	127
54.1964	76.4889	18.0335	127
80.7295	68.8848	34.3808	128
54.3859	77.1088	18.2061	128
79.9045	69.2326	34.5352	129
53.5607	76.6238	18.2012	129
79.8157	69.7616	34.4408	130
53.7834	76.0038	17.9464	130
79.0994	69.3236	34.4824	131
53.9612	76.8293	17.9899	131
79.3397	69.3356	34.3297	132
54.1319	75.99	18.0087	132
79.7328	69.643	34.4925	133
53.9406	76.1707	18.239	133
79.2902	69.5742	34.6134	134
53.8148	75.5073	18.1414	134
79.6143	69.3004	34.525	135
53.6238	75.0039	18.0769	135
79.5266	69.9363	34.2503	136
53.5477	75.0896	17.8917	136
78.4018	70.3645	34.4034	137
52.9145	75.304	17.9948	137
79.0453	70.7358	34.2821	138
52.7888	74.5721	18.0737	138
79.7646	71.1194	34.4742	139
53.4726	74.7169	18.2145	139
79.6851	71.1246	34.367	140
53.7515	74.8021	18.0426	140
79.3512	70.9894	34.3842	141
53.2479	74.6758	18.0785	141
79.4698	70.751	34.4749	142
53.5739	74.6714	17.9533	142
79.8635	71.1965	34.4787	143
54.2619	74.2478	17.8647	143
79.8713	71.2407	34.5076	144
54.5249	74.1776	17.7314	144
79.9876	71.7143	34.5501	145
54.084	73.9679	18.0718	145
80.1204	71.942	34.5733	146
53.865	74.0998	18.1733	146
79.9974	72.0612	34.718	147
54.2736	74.3486	18.0932	147
80.289	72.5837	34.7423	148
54.3267	73.8062	18.2569	148
80.4684	72.0736	34.4201	149
54.5137	73.6039	18.1425	149
80.2572	72.7617	34.6581	150
54.2141	73.2893	18.3424	150
81.4483	72.3812	34.731	151
54.9885	73.2808	18.4624	151
81.1114	72.4825	34.7171	152
54.693	72.8083	18.544	152
80.1896	73.1352	34.8413	153
54.8578	73.3506	18.5932	153
81.0593	73.1685	34.8519	154
54.6794	73.7805	18.663	154
81.477	73.4147	34.8644	155
55.4864	73.6856	18.5035	155
81.013	73.3521	35.2405	156
55.013	74.0044	18.6573	156
80.7582	73.2614	35.1351	157
54.4192	73.9384	18.7015	157
81.5053	73.5671	34.8327	158
54.2998	73.2393	18.7483	158
83.6757	73.1766	35.3386	159
54.9051	69.8885	20.1967	159
82.2769	72.0991	35.5757	160
54.8716	72.8656	17.8371	160
82.0152	72.0202	35.1606	161
55.0632	70.6889	18.4018	161
81.3443	71.4607	34.9829	162
52.7027	72.1408	18.0951	162
81.2225	72.8209	34.3584	163
52.3043	71.326	17.7123	163
82.1531	74.5786	34.8818	164
36.0747	83.6368	20.5703	164
68.8143	92.4263	39.2079	165
80.9931	53.288	29.4247	165
36.0669	89.0014	20.7772	165
72.151	49.6401	16.7983	165
69.5889	95.6827	40.5719	166
81.3432	53.16	29.2742	166
40.6665	91.0476	21.6523	166
71.1981	47.5028	15.7395	166
70.4744	94.515	39.3394	167
84.263	52.4412	29.1384	167
41.2473	90.3848	22.1357	167
68.9475	47.0915	16.0514	167
70.7833	92.9641	38.3975	168
84.9706	53.7498	29.3427	168
66.6287	49.1026	16.5884	168
41.701	90.6861	22.1266	168
71.2425	91.911	37.7851	169
84.972	55.2232	29.7858	169
66.7296	49.0187	16.8418	169
42.2979	90.4735	21.9983	169
72.3813	90.8967	37.6431	170
85.3607	55.6237	30.1783	170
43.4793	89.4502	22.1418	170
66.8274	49.9026	16.8936	170
71.5714	89.4097	37.5803	171
84.7775	55.9618	30.056	171
66.4049	50.0494	17.1214	171
43.9592	89.3302	21.8675	171
71.2726	88.8533	37.6386	172
85.0508	56.5229	30.1147	172
66.9773	50.526	17.2517	172
44.1979	88.9293	21.8963	172
71.384	88.7943	37.5583	173
85.6798	57.3373	30.0566	173
67.6672	51.0747	17.2992	173
45.104	88.8363	21.6493	173
71.3872	88.2006	37.8667	174
86.1652	56.967	30.1532	174
67.9467	51.2272	17.5876	174
45.4187	87.916	21.6821	174
71.5919	88.5869	37.4694	175
86.3758	57.3228	30.0288	175
68.1406	51.2288	17.4093	175
46.2548	88.0887	21.271	175
71.3219	87.927	37.7241	176
86.7728	57.3282	30.1201	176
68.3691	51.1348	17.5016	176
46.531	87.6521	21.4637	176
70.1382	87.3732	37.6877	177
86.8231	57.3573	29.9195	177
68.6544	51.5356	17.4226	177
46.6226	88.0485	21.3779	177
71.2593	87.2376	37.5838	178
87.53	57.6951	29.8397	178
68.8974	51.886	17.509	178
47.3357	87.9213	21.2971	178
71.0181	87.4186	37.7995	179
87.8152	57.8089	29.7945	179
47.6815	87.5267	21.2114	179
68.3719	51.2203	17.6889	179
70.7843	87.3421	37.9339	180
87.4871	57.796	29.8965	180
68.3589	51.6273	17.847	180
47.6274	88.1747	21.2684	180
70.5178	87.642	38.0164	181
87.7357	57.7901	30.0698	181
47.4652	88.0123	21.4338	181
67.7086	51.4356	17.8776	181
71.0377	87.7307	37.6525	182
88.1735	58.0626	29.8864	182
47.8122	87.9345	21.4341	182
67.7568	51.3759	17.5793	182
71.4738	87.8023	37.6998	183
88.4273	58.3898	29.872	183
48.6208	88.6856	21.29	183
67.9039	51.2767	17.7293	183
71.6834	88.3391	37.8481	184
89.2834	58.9972	30.0473	184
68.7598	51.5354	17.7598	184
49.8194	88.1751	20.9834	184
71.8131	88.4007	37.7853	185
89.2451	58.2054	29.8313	185
67.9749	52.1509	17.6723	185
49.8321	88.9237	21.2744	185
70.8019	87.8995	37.7048	186
88.896	58.1188	29.6339	186
67.304	51.9879	17.5286	186
49.7518	88.7655	20.7438	186
70.0147	87.3871	37.9317	187
89.1467	58.516	29.4142	187
49.3262	88.9466	20.7495	187
67.471	52.1047	17.0782	187
70.1343	87.7355	37.8888	188
88.9736	59.3975	29.5022	188
67.4326	52.2646	17.4341	188
49.9095	89.339	20.6526	188
69.7829	87.0375	37.8452	189
89.2105	58.7743	29.5601	189
67.3605	51.3827	17.4747	189
50.247	88.769	20.7719	189
69.879	86.7742	38.0498	190
88.8837	58.5246	29.56	190
66.5486	50.9795	17.6286	190
50.2984	88.8639	20.4046	190
69.6294	86.736	37.9707	191
89.8177	58.8233	29.5613	191
50.6797	89.1524	20.077	191
67.5052	50.9786	17.2493	191
69.1736	85.9926	37.9223	192
89.6154	58.8087	29.394	192
50.8631	89.3048	19.8893	192
66.0846	50.5081	17.5618	192
69.315	86.0764	37.9358	193
89.7399	59.4044	29.1632	193
51.7699	89.4768	19.9791	193
66.2883	50.2484	17.4932	193
70.2707	86.0787	38.2584	194
91.104	59.6775	29.2819	194
52.6136	89.9104	20.2102	194
67.0151	50.0468	17.8482	194
69.2711	86.0904	38.1088	195
90.0138	59.2664	29.0541	195
51.9556	90.2662	19.6826	195
65.3444	50.2267	17.7842	195
69.1365	85.4204	38.1627	196
90.8438	59.4271	29.1893	196
53.049	91.1499	19.9791	196
65.5638	50.3187	18.0894	196
69.0724	85.1512	38.0736	197
91.2836	59.6235	29.1525	197
53.501	90.6595	19.45	197
65.2132	49.7912	18.1855	197
68.0733	85.2362	38.0767	198
90.6822	59.7444	28.8707	198
53.4022	90.7321	19.5269	198
63.4111	49.9547	18.1692	198
67.8894	83.8478	38.1531	199
91.0087	59.1559	28.83	199
54.2122	91.3955	19.1821	199
63.1856	49.157	18.4865	199
67.9154	84.4188	38.1976	200
91.1615	59.325	28.6993	200
54.8862	91.5589	18.9751	200
63.2405	49.1934	18.5294	200
67.4562	84.1834	38.2443	201
91.7886	60.1547	28.583	201
55.8669	91.5164	19.003	201
62.7794	49.0272	18.8244	201
67.374	85.056	38.179	202
91.2742	59.5712	28.7049	202
61.9617	49.1961	18.8906	202
55.323	91.7882	18.6173	202
66.7076	84.4135	37.8549	203
90.877	59.5239	28.4554	203
61.1066	48.8806	19.0738	203
56.0113	91.5935	18.3962	203
67.1645	83.8212	38.0535	204
91.6892	59.5797	28.5012	204
56.6501	91.9288	18.7147	204
60.7484	48.9377	19.3135	204
66.0135	83.3885	37.8464	205
91.374	60.153	28.527	205
60.3058	48.75	19.2919	205
56.0545	91.8162	18.3954	205
66.1146	83.5426	37.8723	206
91.6263	60.3569	28.2814	206
59.6837	48.1521	19.4611	206
57.1447	91.2452	18.2382	206
66.6741	83.3016	37.9849	207
91.7099	59.9234	28.0555	207
59.1404	48.2356	19.7773	207
57.8153	91.4924	18.2197	207
65.9129	82.7196	37.8602	208
91.3495	60.2701	28.2669	208
59.0688	48.0763	19.7899	208
58.1631	91.8337	17.9499	208
65.5046	82.8884	37.8751	209
91.6493	60.134	28.25	209
58.5747	48.3439	19.84	209
59.6347	92.5595	17.9954	209
65.1266	82.0038	37.9873	210
91.2344	59.3303	27.9451	210
57.2004	48.1019	20.2627	210
58.6235	91.7924	17.7851	210
65.372	81.7371	37.9126	211
92.3201	59.9882	27.9327	211
57.2976	48.2232	20.5337	211
60.6259	92.0202	17.7284	211
64.8322	81.4367	37.7204	212
92.1826	60.3192	27.8872	212
56.9386	47.6735	20.767	212
59.4515	91.7257	17.6048	212
63.9322	81.1263	37.7459	213
91.9208	60.572	27.7973	213
56.0912	48.3156	20.9886	213
59.4953	91.7463	17.3701	213
64.1984	80.5472	37.7865	214
92.0042	60.3532	27.5993	214
55.6909	48.1997	21.3847	214
60.7336	92.0354	17.4072	214
64.0058	81.0416	37.8225	215
92.1763	60.541	27.5658	215
55.2433	48.4046	21.5576	215
60.348	91.851	17.4102	215
65.0109	81.0126	37.7357	216
92.1776	60.4412	27.4182	216
54.7788	48.5708	21.5023	216
60.4144	91.7727	17.1858	216
63.7723	81.115	37.5787	217
92.2208	60.6994	27.2784	217
54.4133	48.1614	21.8259	217
60.6782	91.5206	16.8424	217
63.8625	81.2929	37.4081	218
91.9282	60.1167	27.2494	218
53.9298	48.6027	21.7051	218
61.1303	91.4117	16.7414	218
63.9554	82.0077	37.2746	219
91.6069	60.4865	27.3365	219
52.6492	48.8387	22.1549	219
60.0466	90.5057	16.5581	219
62.6896	81.3739	37.3013	220
91.0687	60.6915	27.6755	220
52.9322	48.2437	22.1142	220
61.3061	90.4905	16.5164	220
63.9282	81.0518	37.3563	221
91.4672	59.9124	27.4068	221
52.5839	48.8416	22.529	221
60.7182	90.2198	16.7525	221
64.8271	81.9236	37.625	222
91.7677	59.8561	27.2289	222
53.0509	48.8254	22.5765	222
62.6049	90.4395	16.5101	222
63.97	80.9043	37.3455	223
91.6296	60.1665	27.4348	223
52.9884	49.08	22.0387	223
62.1846	90.5413	16.381	223
63.4076	81.1593	37.715	224
91.5615	60.2106	27.4889	224
52.9081	48.3916	22.2761	224
62.6601	90.7678	16.6885	224
63.8246	80.8323	37.5536	225
91.9057	60.104	27.6972	225
53.0455	48.4618	22.0959	225
62.9159	90.5738	16.5541	225
63.5485	81.8291	37.7913	226
91.5748	60.3367	27.6822	226
52.0263	49.4656	22.7113	226
62.828	90.4437	16.4319	226
63.7366	81.393	37.4938	227
91.6009	60.0629	27.4963	227
52.1421	48.9189	22.4251	227
62.1561	90.4003	16.5975	227
63.0671	81.4311	37.5614	228
91.2258	60.3713	27.6141	228
51.6717	49.1382	22.5525	228
61.7989	90.2526	16.8243	228
64.2943	82.581	37.3777	229
92.2388	60.969	27.2846	229
52.2302	49.5775	22.5113	229
61.7847	90.7499	16.5766	229
63.7434	81.5635	37.8281	230
92.9356	60.7904	27.7002	230
52.5996	48.9717	22.7696	230
62.807	90.207	16.8337	230
63.6807	81.2367	37.5962	231
92.129	59.8667	27.6226	231
52.4474	48.7601	22.7326	231
62.6778	90.4446	16.6699	231
61.2595	81.8965	37.2646	232
91.9587	61.3082	27.4594	232
51.399	49.1403	22.4302	232
62.7941	90.5035	16.0097	232
60.9332	82.5516	37.2968	233
92.229	61.115	26.3347	233
49.7878	50.1073	22.2158	233
62.2482	90.4108	15.8724	233
61.7523	83.691	37.283	234
93.0712	61.2976	26.6292	234
50.4811	49.7284	22.3925	234
63.3451	90.2389	15.6585	234
62.5784	84.4314	37.0108	235
93.0921	61.5657	26.3816	235
50.5253	51.3102	22.6943	235
64.6595	91.313	15.5427	235
61.8148	84.732	36.7137	236
92.821	61.565	25.9952	236
49.4541	51.2665	22.533	236
65.1173	92.1526	15.5552	236
72.5785	73.484	40.2292	237
93.7297	61.6892	34.024	237
48.9766	91.9502	32.986	237
49.9237	51.458	23.5466	237
66.9564	92.5305	17.3062	237
89.7614	59.0675	16.3867	237
77.645	71.6391	41.6213	238
49.3431	94.8444	33.0472	238
95.3966	64.8559	33.3091	238
52.4375	59.0357	31.5625	238
68.4759	93.9295	17.9399	238
87.9571	56.8759	16.1576	238
53.9435	42.7861	16.6931	238
78.7213	68.6712	42.0198	239
67.4904	93.0847	18.3284	239
95.588	65.3044	33.5489	239
45.5803	95.2384	33.008	239
54.7159	57.9833	33.0951	239
84.6658	53.6634	16.6944	239
49.7107	44.5079	15.0426	239
81.4919	70.4687	41.729	240
45.3135	93.7191	33.6889	240
97.1858	63.7905	32.9067	240
58.1612	56.0134	33.9587	240
82.9302	49.1568	17.2547	240
68.7809	91.0843	18.8495	240
46.4236	45.8783	15.6483	240
82.434	73.0697	41.1274	241
44.715	90.243	34.4433	241
58.9977	55.121	34.2205	241
96.9022	63.1019	32.0639	241
82.0864	47.8398	18.0914	241
44.2903	47.3262	16.3892	241
69.4521	91.9356	21.3469	241
83.1324	74.8929	40.3964	242
43.5139	86.5277	34.7238	242
60.8787	53.5877	34.0902	242
96.9567	63.2081	31.2902	242
66.9393	90.3258	18.7123	242
81.9226	48.3723	17.6677	242
43.9333	48.2696	16.6963	242
80.7007	75.6535	40.8963	243
44.2508	86.619	33.6847	243
60.2971	53.2678	34.4196	243
96.6951	59.8001	32.7115	243
85.7104	79.1881	22.8358	243
43.069	49.899	17.0874	243
80.3678	47.3454	17.6409	243
48.1026	98.4376	14.7575	243
80.49	76.3299	40.8317	244
60.7467	54.4474	33.8815	244
44.3132	86.5743	33.2942	244
96.2048	59.3301	32.6225	244
88.3022	82.0709	23.3632	244
80.8681	48.8889	18.041	244
44.6679	50.7713	17.2932	244
46.2543	97.0802	16.0324	244
79.2828	76.3213	40.7088	245
44.8747	88.3225	32.8851	245
95.3912	57.7454	32.3966	245
60.0602	55.6918	33.2629	245
92.0738	82.6009	24.522	245
80.1782	49.4833	18.0954	245
44.3448	51.2349	16.8672	245
46.8675	95.6821	15.3361	245
79.1178	76.932	40.195	246
60.3612	57.0093	33.0973	246
45.1527	89.6402	32.3355	246
94.522	58.2392	32.0955	246
92.064	84.0417	24.5248	246
80.4045	51.3742	17.6835	246
45.1555	51.212	17.0376	246
47.6682	94.4583	14.9465	246
80.0126	75.4784	40.2374	247
47.2725	90.081	32.7095	247
61.025	57.29	32.6783	247
95.6406	58.7521	32.025	247
92.8035	84.845	24.8545	247
81.1175	51.535	17.8337	247
45.8159	51.1274	17.6156	247
49.3399	94.6279	15.4044	247
79.9676	77.2135	40.0622	248
94.7949	57.6294	32.1303	248
60.7262	57.5967	32.5981	248
47.2091	89.9361	32.3728	248
91.7456	83.7549	23.8998	248
80.6666	50.2972	17.9964	248
45.9813	50.8252	17.3663	248
48.9537	94.373	15.5921	248
78.8499	77.2215	40.036	249
60.031	57.832	32.3296	249
94.4448	58.0141	32.291	249
47.4224	90.1733	32.0106	249
90.092	84.616	24.027	249
80.7914	50.9557	18.3569	249
46.0804	51.2436	17.1734	249
48.6628	94.2781	15.7115	249
79.1227	77.8747	39.7632	250
60.6263	57.4766	32.1613	250
47.9193	89.8744	31.8432	250
94.6636	57.8848	32.1396	250
90.142	83.8754	23.6708	250
81.6569	51.4253	18.1492	250
46.4877	50.9634	17.4923	250
49.1774	93.7191	15.583	250
78.2859	77.2315	39.6878	251
94.3201	57.5584	32.1255	251
48.0382	89.0491	32.1376	251
60.3193	56.788	32.0127	251
89.9608	83.4322	23.7686	251
81.5164	51.791	18.3196	251
47.224	51.6845	17.363	251
48.6877	93.6685	15.7495	251
77.5942	76.1966	39.7619	252
48.9438	90.6756	32.3795	252
59.5931	57.8949	31.7527	252
93.5649	57.61	32.0773	252
89.5743	84.127	24.2732	252
81.4713	51.6197	18.6077	252
47.4081	52.4777	16.8636	252
49.5297	93.7567	15.9073	252
76.8701	77.3299	39.3783	253
47.7375	90.2973	31.9801	253
59.0318	58.1117	31.437	253
92.908	58.0034	31.8939	253
88.527	84.698	24.1341	253
80.6362	52.1795	18.6566	253
47.0096	52.7806	16.9439	253
48.11	93.2714	16.1251	253
78.1287	76.5166	39.3092	254
93.9364	57.531	31.8719	254
49.1569	89.4437	32.1237	254
59.9141	57.3779	31.2965	254
89.546	83.9295	23.6753	254
81.4369	51.5498	18.7091	254
47.9122	52.6894	17.0486	254
49.1098	92.7275	16.0913	254
77.327	76.6868	39.1799	255
48.2685	89.5952	32.5088	255
59.2397	57.8695	31.1054	255
92.952	56.9707	31.8452	255
89.1055	84.105	24.0755	255
80.7162	51.53	18.5813	255
47.3892	53.4502	17.1894	255
48.3339	93.1191	16.6473	255
77.5203	76.3545	38.8292	256
48.8391	89.2984	32.5473	256
92.5341	56.557	31.5288	256
59.5424	57.7992	30.8555	256
88.9799	84.5605	24.0166	256
80.8397	51.7507	18.6118	256
47.8347	54.1159	17.4865	256
48.2051	93.4494	16.7794	256
77.5135	75.6778	38.7142	257
93.1149	56.5914	31.6096	257
48.8049	88.8647	32.2844	257
59.6415	57.678	30.7222	257
89.6456	84.0381	24.3357	257
81.8576	51.646	18.5412	257
49.6689	54.3986	17.2084	257
49.7798	94.0441	16.7663	257
76.8884	75.1152	39.0101	258
48.7665	88.3472	32.6766	258
93.0686	56.8023	31.9835	258
59.4912	57.4637	30.9709	258
88.887	85.0347	24.7834	258
81.5913	52.3572	18.9187	258
48.7447	92.8791	17.0101	258
49.6623	54.2469	17.4958	258
76.7057	75.3178	38.88	259
48.5114	87.8934	32.5588	259
93.175	57.37	31.8871	259
59.7553	58.1499	30.6405	259
88.6674	85.3721	24.8673	259
81.145	52.7775	18.9331	259
48.268	92.8553	17.3254	259
49.132	54.6268	17.4244	259
76.4279	76.1758	38.4398	260
48.6752	88.3106	32.3314	260
92.5998	57.6795	31.6627	260
59.6019	58.6865	30.3153	260
88.1515	86.1411	24.5104	260
81.1165	53.1755	18.7863	260
50.1366	54.7748	17.4332	260
47.2353	92.6323	17.2817	260
77.2303	75.963	38.7289	261
94.0624	58.305	31.9246	261
50.4699	88.7507	32.4984	261
61.0622	58.9799	30.5494	261
89.7218	86.2304	24.9249	261
81.5999	53.2674	19.1406	261
50.6783	54.9827	17.7357	261
47.7758	92.8433	17.6301	261
77.453	75.3257	38.5613	262
93.5901	58.0878	32.1091	262
50.3059	88.3151	32.8285	262
60.8595	59.2001	30.2773	262
88.8006	86.2078	24.8295	262
81.7469	53.9184	19.2212	262
50.929	55.979	17.8613	262
46.3705	92.8695	17.9492	262
77.2836	75.6857	38.1771	263
50.0789	88.6702	32.5114	263
93.1161	58.29	31.7963	263
61.1373	59.1521	30.2496	263
88.7851	87.2508	25.0977	263
81.6071	54.0021	19.1447	263
51.2692	56.2399	17.7496	263
45.5193	92.8911	18.0405	263
78.0339	75.7247	38.3008	264
93.1532	58.3958	31.7039	264
51.294	88.3748	32.6854	264
61.2583	59.7051	30.0828	264
89.305	87.6708	24.7039	264
81.9119	54.8494	19.1465	264
46.3301	93.6671	18.5716	264
51.64	56.9558	17.713	264
78.7969	76.667	38.0708	265
51.0003	88.3835	32.7594	265
93.313	59.541	31.651	265
61.7758	60.4225	29.9055	265
89.4902	88.9347	24.7536	265
82.7783	55.5919	19.2737	265
46.2656	93.3931	18.7339	265
52.3211	57.1121	17.6105	265
78.822	76.9973	38.5772	266
51.2901	87.4482	33.0427	266
93.6761	60.0761	31.6688	266
61.5954	60.0087	30.2647	266
88.9857	89.9601	25.2078	266
46.1587	93.1704	19.3078	266
82.7095	56.8261	19.6217	266
52.3642	57.3264	17.9777	266
80.1617	77.624	38.5558	267
51.8717	87.3004	33.209	267
93.9877	60.5945	31.9821	267
62.1661	60.3403	30.3502	267
89.6186	90.0888	25.2966	267
82.947	56.7546	19.6752	267
46.2844	92.6926	19.2496	267
53.0787	57.8394	18.1863	267
79.0245	77.9319	38.4075	268
50.7509	87.04	33.0981	268
93.7071	61.1877	32.0971	268
61.9656	60.2462	30.4158	268
88.7823	90.6957	25.2173	268
45.306	92.3904	19.5514	268
83.6298	57.7759	19.676	268
53.2417	58.3197	18.1995	268
79.464	79.0337	37.8698	269
51.5843	87.5048	33.1564	269
93.2173	61.1436	32.237	269
61.6819	60.3181	30.3863	269
89.5101	91.4583	25.0067	269
45.5108	92.5142	19.9068	269
83.3887	58.0011	20.0998	269
54.0404	58.2976	18.2937	269
79.6658	79.5657	37.8886	270
51.8562	88.1874	32.9808	270
93.4317	62.1906	32.1067	270
61.5811	60.8746	30.5371	270
89.8539	91.7067	24.8264	270
83.8961	58.2547	20.1247	270
45.2734	91.7822	19.5634	270
55.2152	58.7946	18.1716	270
79.0115	79.3682	37.9285	271
51.9339	88.0138	33.1201	271
92.5606	62.5234	32.2809	271
61.0383	60.3559	30.8349	271
89.4489	92.1316	25.3745	271
83.6578	59.4259	20.1129	271
43.648	92.3418	20.0689	271
55.0195	59.5451	18.5539	271
78.6605	80.8617	37.5419	272
51.4658	87.6795	33.0887	272
92.4256	62.479	32.2547	272
61.2297	60.3669	30.7273	272
88.3658	92.7269	25.1789	272
41.6001	90.9783	20.0656	272
84.0615	59.3068	20.1157	272
54.7113	58.8661	18.7032	272
77.9467	80.641	38.2933	273
51.44	87.286	33.3848	273
91.3534	62.4108	33.0449	273
60.4424	59.66	31.2824	273
88.0064	92.3855	25.6426	273
40.816	90.9199	20.7189	273
83.9578	60.001	20.6668	273
55.0701	59.5717	19.1418	273
77.2413	81.4168	38.4259	274
51.0354	87.7163	33.6722	274
91.2701	63.3633	33.0689	274
60.1782	59.4178	31.662	274
87.1385	93.4475	25.969	274
41.0222	90.3032	21.1108	274
84.6423	61.1093	20.8073	274
55.4327	60.0342	19.6375	274
77.7827	81.9635	38.4858	275
51.2541	87.8485	33.5188	275
91.7138	63.8883	33.3704	275
60.6833	59.5928	32.0735	275
87.3075	93.272	25.613	275
84.7216	61.4223	20.9974	275
41.2913	89.8094	21.1102	275
55.6691	59.2545	19.9785	275
77.4669	81.6872	38.8727	276
50.8989	87.5895	33.9599	276
91.4648	64.418	33.5943	276
60.2871	59.1551	32.175	276
87.0342	94.0711	26.0505	276
84.7026	62.0238	21.2765	276
41.4622	89.9171	21.2836	276
56.1961	59.358	20.0303	276
77.2728	83.3476	38.5607	277
50.3878	88.6044	33.5734	277
91.4879	65.629	33.2935	277
59.7787	60.2702	32.2617	277
86.3454	95.1143	25.8991	277
84.4499	62.5757	21.3225	277
41.3518	89.9259	21.0672	277
55.3434	59.7242	20.1851	277
78.2004	83.5741	38.8463	278
51.9739	88.0355	34.0725	278
91.772	65.8612	33.5416	278
60.3745	59.3087	32.8247	278
86.9297	94.2211	25.6232	278
41.212	89.0682	21.7004	278
84.3039	61.1558	21.6073	278
55.2525	59.3188	20.5463	278
77.2807	83.9805	38.5673	279
51.2431	88.8576	33.8415	279
90.4009	65.7206	33.1955	279
58.8959	59.5549	32.6517	279
85.488	94.7735	25.4234	279
40.1772	89.4522	21.6073	279
83.3946	61.2963	21.5056	279
54.2559	59.2874	20.6447	279
78.136	84.4107	38.596	280
52.4055	89.2554	33.7732	280
91.0628	66.3622	33.5228	280
60.114	60.1337	32.7556	280
87.1225	95.5702	25.3846	280
40.9892	89.7043	21.935	280
84.7587	62.4829	21.6058	280
55.6464	59.4163	20.5849	280
78.3223	85.074	38.5171	281
52.6966	89.5958	33.8678	281
91.8037	67.2291	33.4399	281
60.6123	60.5246	33.011	281
86.9318	96.2028	25.0373	281
40.188	88.9582	22.435	281
84.2981	62.4555	21.7004	281
55.1049	59.3997	21.0714	281
78.1126	84.6286	38.7852	282
52.498	88.1888	34.1736	282
91.8111	67.5271	33.612	282
60.6438	59.9885	33.2805	282
86.2548	96.2529	25.2945	282
40.1132	88.6408	22.6211	282
84.4497	62.4307	21.9628	282
54.8166	59.274	21.2422	282
77.9807	84.9636	38.5607	283
52.4625	88.187	33.8927	283
91.9145	67.4823	33.1343	283
60.7743	59.6947	33.2563	283
85.1682	96.6597	24.5483	283
38.9439	88.4658	22.6473	283
83.5229	62.4125	21.4562	283
54.0928	59.5563	21.1325	283
77.6038	84.4705	38.5546	284
52.3333	88.5248	33.8641	284
92.5957	67.8606	33.0707	284
60.2391	59.4369	33.2593	284
84.969	96.3959	24.4916	284
38.3465	87.7034	22.7596	284
83.38	62.6169	21.7989	284
53.8144	58.7146	21.2095	284
78.2045	84.9062	38.789	285
52.3384	87.9494	34.3515	285
92.9304	68.1963	33.3323	285
60.9331	59.459	33.7797	285
83.7712	96.9759	24.6435	285
36.9242	87.4291	23.5934	285
83.6648	62.7192	21.937	285
53.7319	59.6094	21.8597	285
77.682	84.0401	38.7519	286
52.4214	87.3787	34.6546	286
60.5835	58.358	34.0605	286
92.5657	67.1479	33.4531	286
83.6756	96.012	24.7868	286
36.739	87.4104	24.1047	286
83.4279	61.903	21.8532	286
53.6173	59.5937	22.0291	286
77.2128	83.8554	39.0306	287
51.7123	87.5548	34.5997	287
59.8066	58.5322	34.4577	287
92.2864	66.6102	33.8711	287
83.4085	96.1762	24.9358	287
36.1107	88.0971	24.0463	287
83.1003	62.1058	22.3739	287
52.9143	59.9783	22.2939	287
78.1358	84.0551	38.8873	288
52.5465	88.2395	34.4182	288
60.1699	58.8053	34.1369	288
92.5895	66.6249	33.373	288
84.1076	96.3774	24.5677	288
35.9114	89.1813	24.3257	288
52.6904	61.6774	22.0773	288
82.4665	62.3984	21.8013	288
78.3045	83.8225	38.7906	289
53.0435	88.1235	34.2134	289
60.5126	58.6335	34.0945	289
92.9124	66.4504	32.8056	289
84.2408	96.4157	24.4171	289
35.5869	88.696	24.3952	289
52.0623	61.1874	22.2875	289
82.2974	61.7684	21.5746	289
79.388	84.4	38.8859	290
53.7323	88.527	34.328	290
61.7039	59.1832	34.5618	290
93.7137	66.6766	32.9162	290
84.6253	96.2687	24.3944	290
35.947	89.0019	24.6818	290
52.6898	61.4612	22.6163	290
83.0044	61.5426	21.5348	290
80.5688	85.6408	38.3329	291
53.6275	89.783	34.0278	291
62.6885	59.3231	34.5908	291
94.5288	66.9584	32.5227	291
34.4821	88.2467	25.0826	291
83.5754	96.9224	23.7634	291
52.0731	60.8218	22.76	291
82.5315	61.3179	21.4966	291
83.4128	88.3021	37.3759	292
64.5489	55.6309	35.4712	292
57.3491	91.9855	33.3266	292
96.8943	69.3331	31.7299	292
37.9844	90.6296	24.2642	292
86.1396	99.3633	22.7232	292
55.2767	63.0435	22.0904	292
85.1717	63.9958	20.9835	292
86.0086	87.9179	36.5427	293
64.0226	52.0544	36.213	293
60.4849	91.8887	33.4266	293
98.6109	70.0039	30.1169	293
37.4914	86.6263	24.832	293
85.2465	99.8711	21.4083	293
58.5391	61.8199	21.3096	293
86.1777	64.4386	19.8852	293
87.4902	87.0293	36.9055	294
64.1106	53.527	35.6055	294
60.852	90.1862	34.2863	294
99.4514	68.3684	30.2972	294
33.7111	84.2799	25.0752	294
60.196	58.8136	21.8615	294
83.607	98.8463	21.639	294
87.7094	61.9067	20.0967	294
68.3937	41.2492	40.0748	295
89.2554	88.5631	35.6041	295
61.8267	92.6066	33.6754	295
65.0635	67.7074	29.1858	295
100.966	69.5965	29.1516	295
33.8412	84.7856	23.8981	295
82.1423	99.6296	18.5979	295
90.338	61.0755	19.0038	295
58.1263	56.8284	18.6639	295
74.1319	41.9893	38.8075	296
86.5056	87.1218	36.22	296
59.3554	88.4416	34.2228	296
99.8911	68.4512	30.222	296
64.3872	64.4252	28.3427	296
53.9428	49.9261	17.9413	296
44.1312	80.8896	25.7831	296
29.6792	84.2637	20.1531	296
90.9659	59.2863	20.1734	296
81.051	100.456	17.8138	296
77.4099	45.9515	39.785	297
88.2039	87.1153	37.3319	297
100.004	67.608	31.1461	297
64.7106	62.0712	29.9606	297
90.8967	58.2538	21.3642	297
53.3996	54.6883	18.1479	297
79.8984	100.632	18.6959	297
34.0159	88.9024	16.0219	297
50.1312	83.8896	28.7831	297
61.3554	88.4416	36.2228	297
76.9399	47.3288	39.9056	298
56.7094	88.8298	37.1684	298
85.925	86.8254	37.9377	298
98.7968	67.8309	32.3044	298
58.9313	63.3242	31.4844	298
40.99	85.0299	28.9648	298
98.3362	92.721	19.6811	298
69.3364	68.8509	23.5055	298
91.2408	55.5832	23.2597	298
62.2699	107.912	19.6248	298
34.7768	87.6729	14.9659	298
44.4628	49.2864	17.0635	298
75.0068	47.3964	39.5611	299
86.2584	85.7806	37.8817	299
56.9697	87.872	36.418	299
96.8079	64.4712	32.9635	299
56.2354	62.9492	30.548	299
36.6967	84.7283	29.8089	299
101.301	89.798	21.3928	299
84.5746	57.0377	22.9865	299
62.0088	110.307	21.5088	299
63.1549	76.2176	21.7052	299
40.1251	42.6046	20.1863	299
35.1541	83.8019	13.5925	299
75.0963	47.0267	38.9272	300
88.9348	84.8417	37.3903	300
59.2118	88.9229	35.4069	300
97.6852	62.9119	32.7757	300
36.1815	86.3028	29.7324	300
56.5019	64.3521	28.8693	300
101.315	86.4587	22.4103	300
61.9769	109.404	21.3887	300
40.6231	41.8489	22.1642	300
61.1585	78.9528	20.6453	300
84.6101	48.4396	19.9443	300
35.0493	79.6842	13.8704	300
57.2734	89.3672	37.0727	301
76.1956	47.5829	38.4586	301
90.5825	84.5259	36.04	301
97.5238	62.3756	31.8043	301
34.1652	84.3935	29.6273	301
55.4261	64.0479	28.8773	301
59.4571	106.629	21.5799	301
39.2424	42.1875	23.2576	301
98.4003	84.8129	21.5915	301
60.3133	78.2212	21.0195	301
35.6986	77.4582	13.3377	301
81.8932	46.1761	18.0386	301
57.148	88.6614	37.6124	302
78.3336	46.3748	38.2138	302
90.8709	83.4475	35.1067	302
98.0313	61.6187	31.0042	302
33.9836	81.4398	30.0084	302
55.769	64.0974	29.091	302
57.3099	105.769	22.0978	302
38.7799	44.249	23.6901	302
60.235	78.5902	21.1481	302
97.3553	83.9841	20.8839	302
38.1537	78.6463	12.6456	302
79.8975	47.6001	17.4101	302
46.8455	82.5937	39.3909	303
78.6913	47.8355	37.1696	303
69.1662	96.7251	35.9717	303
92.5905	85.9851	35.256	303
100.743	62.5394	31.009	303
34.2143	82.4151	29.4902	303
53.9593	68.3437	29.0231	303
58.6447	109.13	22.8908	303
78.1403	64.8098	24.1799	303
59.206	85.366	21.3124	303
44.3821	45.078	22.8002	303
98.7628	86.6474	21.141	303
81.4416	36.7357	12.7039	303
40.5435	82.272	11.6185	303
42.2158	75.6246	38.6125	304
77.7036	48.0848	36.6503	304
70.614	104.468	35.7115	304
90.0302	84.7313	34.2189	304
54.2214	67.0341	29.2043	304
101.287	59.4087	29.0684	304
33.1252	81.2986	28.5482	304
58.6626	84.0683	22.1938	304
58.8796	108.311	22.1419	304
80.8495	66.5834	24.4989	304
41.1703	46.0071	22.511	304
97.7728	85.2638	20.1804	304
76.1126	37.1644	12.177	304
41.9685	83.89	12.0944	304
41.4468	72.086	37.8712	305
90.1755	86.0385	36.0895	305
77.9083	45.8512	36.9238	305
67.4425	105.51	34.7224	305
55.0632	66.5065	30.3331	305
99.3667	56.252	28.9715	305
33.2839	81.3062	29.0415	305
59.7251	82.9936	23.3124	305
79.1295	67.0486	24.7876	305
59.4374	108.181	22.6302	305
41.4427	46.7956	22.908	305
95.0169	83.7412	20.1826	305
75.0429	37.9373	13.299	305
42.6596	86.0478	12.7687	305
90.5556	85.857	36.5825	306
41.7152	71.6799	37.585	306
76.0306	45.374	36.8225	306
65.5498	104.171	34.3454	306
55.2402	67.0554	30.0969	306
33.5063	82.5649	29.349	306
95.6246	55.587	27.9372	306
59.404	84.2012	23.8005	306
59.6288	108.806	22.9886	306
76.5306	67.6052	23.4658	306
40.4767	48.6772	22.705	306
93.4147	84.2962	20.1662	306
72.7236	39.1939	12.681	306
41.5006	88.6669	13.4471	306
43.5248	71.7072	38.0942	307
77.6853	46.0311	38.2663	307
87.4424	84.6252	36.965	307
65.2407	103.663	34.6594	307
56.1763	67.3386	30.9267	307
35.3031	83.3266	30.3227	307
94.6319	55.3188	28.6794	307
63.2097	109.838	23.6019	307
59.381	84.5344	24.2871	307
75.388	67.8675	23.2795	307
41.331	48.786	23.8416	307
94.0345	83.8122	21.395	307
41.8586	90.9222	14.8374	307
72.1563	38.1548	13.9859	307
70.3207	94.4316	38.3041	308
41.7473	70.8199	37.4365	308
74.256	45.3742	38.2717	308
101.446	70.6544	35.7297	308
58.299	103.736	32.6512	308
53.6619	66.1836	30.4811	308
32.7068	82.9749	29.7164	308
89.6306	52.6827	28.4788	308
39.2594	47.1124	23.5943	308
63.3565	109.014	22.7033	308
56.3737	82.5356	22.67	308
90.8252	80.6465	21.8881	308
70.954	66.1906	22.1745	308
71.3227	36.2105	14.9379	308
40.2539	89.8386	14.3219	308
73.9269	48.1055	39.1579	309
68.0377	96.4745	38.0852	309
42.9461	71.2694	37.5277	309
101.371	73.128	35.0057	309
57.6197	101.779	31.8573	309
57.2693	66.5764	30.8391	309
94.1485	50.9074	28.792	309
33.9579	82.8521	29.8066	309
90.0325	82.6458	22.8259	309
39.1594	48.199	24.5261	309
62.9951	109.067	22.411	309
57.8513	81.6322	22.3558	309
72.0136	65.3319	21.7897	309
71.3466	37.3331	15.0543	309
39.3808	88.8678	14.8333	309
73.1936	50.5373	39.2108	310
43.8838	71.9788	37.6158	310
68.679	93.6098	37.4219	310
100.431	74.6078	34.2558	310
57.2656	100.452	32.1714	310
33.8199	82.1607	29.8501	310
58.1552	67.1183	30.8522	310
94.6269	49.0695	29.3268	310
39.7336	48.606	24.5238	310
90.1818	84.4116	23.1214	310
62.0371	109.332	22.2926	310
72.2746	65.4634	22.0072	310
57.3659	81.9674	22.069	310
73.2732	38.9287	14.8598	310
38.4834	88.9888	14.9141	310
73.7906	51.2644	40.0981	311
68.8798	92.3758	37.8222	311
45.1178	71.5366	37.7677	311
100.008	76.9487	35.1418	311
57.2812	99.8894	32.9122	311
91.4468	64.9944	31.6961	311
58.6227	67.2703	30.791	311
34.8631	81.3643	29.9657	311
97.3571	42.6243	27.9815	311
90.5849	85.867	23.613	311
41.5569	47.9805	24.2925	311
62.2666	109.834	22.8475	311
58.0589	82.207	21.8698	311
72.1494	65.1179	21.8866	311
39.2674	89.1016	15.0422	311
75.4917	41.3922	13.6439	311
76.1923	52.4358	38.4619	312
44.789	71.1715	37.8529	312
100.085	81.7867	34.8843	312
55.4155	98.9633	33.163	312
87.6711	73.2286	32.6266	312
33.9715	80.6544	29.6536	312
56.6679	67.4089	30.2201	312
98.6264	38.3144	27.556	312
41.6071	47.2514	24.0322	312
59.5627	109.898	22.6982	312
88.731	88.045	22.8001	312
71.5496	63.6349	22.0383	312
56.7834	81.8654	21.2134	312
39.3171	88.0623	14.3184	312
76.1745	42.2749	13.2433	312
67.7531	92.1613	37.865	312
79.0755	55.1691	39.7233	313
46.4422	71.0198	38.2108	313
67.8178	92.4363	37.5654	313
98.4581	83.9729	35.4756	313
54.7148	98.467	33.1656	313
85.3994	74.6287	33.0789	313
59.1149	67.6568	30.4187	313
35.1298	80.1163	29.9033	313
96.6407	40.2612	26.9809	313
44.236	47.5885	24.7809	313
59.0413	109.687	22.7968	313
89.9143	91.345	23.524	313
76.1388	62.8379	22.5712	313
59.6614	81.1685	21.19	313
40.8691	87.3636	14.2321	313
77.7044	44.6299	12.4328	313
80.1727	55.7124	39.9603	314
46.6453	70.7355	38.0015	314
67.8741	90.8529	36.7896	314
97.7812	85.4991	35.4393	314
53.5197	96.6003	32.9542	314
85.9623	74.0607	32.4529	314
59.8807	66.306	30.0641	314
34.9015	77.8701	29.3599	314
95.1446	40.7507	26.4302	314
45.0862	46.6242	24.865	314
89.1986	92.8	23.5493	314
57.5787	108.829	22.6035	314
78.0483	62.0498	22.7315	314
60.3853	79.2829	20.693	314
40.8507	86.289	14.3163	314
78.3934	44.3569	12.8348	314
80.0669	55.6358	39.798	315
46.2202	70.1075	37.8196	315
96.4711	86.6439	35.6572	315
85.2428	74.959	32.2092	315
60.2808	66.2994	29.8747	315
34.8494	76.7573	29.1323	315
94.1198	40.8031	27.1334	315
46.1657	46.3698	24.6985	315
55.7248	107.959	22.9587	315
88.6455	93.6863	23.5653	315
79.3334	62.3578	22.8666	315
60.1207	79.163	20.395	315
39.7266	85.3096	14.2091	315
80.9187	44.9517	13.2013	315
65.8741	90.8529	37.7896	315
53.5197	94.6003	32.9542	315
80.7909	55.0205	39.9788	316
47.8822	69.8067	38.017	316
67.8761	89.7391	37.3583	316
96.934	87.2867	36.5332	316
53.7829	94.7152	33.3332	316
86.7009	74.9085	32.7255	316
62.057	65.6733	29.8157	316
36.611	75.5423	29.0566	316
95.7965	41.6097	27.6064	316
48.8524	45.628	24.5289	316
55.9734	107.958	23.8099	316
89.1548	94.6447	24.3102	316
82.1572	62.3613	23.1422	316
62.0329	79.029	20.5348	316
40.6661	85.2413	14.6865	316
83.6997	45.4435	13.8246	316
79.9173	54.3276	40.1756	317
46.8085	70.1481	38.0004	317
66.3244	89.068	37.1682	317
94.7219	87.3275	36.2992	317
51.2851	93.6386	33.203	317
83.9203	74.7998	32.2627	317
60.3199	64.2412	29.6696	317
35.1261	74.3881	28.7245	317
94.3784	41.9552	27.8459	317
53.844	107.755	23.9311	317
47.8699	44.9312	24.4598	317
87.2888	94.328	23.8725	317
80.9697	61.9118	23.0318	317
60.8715	78.0436	20.293	317
39.0674	83.9005	14.7567	317
83.7088	45.0918	13.9197	317
79.8258	54.189	40.5174	318
46.626	69.6789	37.9808	318
66.6239	88.1429	37.1026	318
94.8264	88.0467	36.405	318
51.7234	93.0137	33.2918	318
83.7168	74.6451	32.4743	318
60.8609	63.575	29.6375	318
36.0068	74.3215	28.5734	318
94.3518	41.2668	28.4206	318
54.2002	107.455	24.3727	318
48.1907	44.2099	24.6571	318
86.7603	94.6053	23.8676	318
81.4399	61.3015	23.2827	318
61.55	77.6968	20.1094	318
84.9275	44.3351	14.7505	318
38.6629	83.9397	15.1828	318
80.8231	53.6268	40.9226	319
47.3064	68.9561	38.2868	319
94.7667	88.271	37.3607	319
84.0557	74.1554	32.9443	319
61.2316	62.7722	29.8505	319
95.0745	41.3287	29.0936	319
36.9391	73.8488	28.6175	319
55.2695	107.166	24.8798	319
88.2182	94.7863	24.7131	319
48.6342	43.923	24.8106	319
82.2011	60.949	23.5469	319
62.9495	77.6503	20.3811	319
39.9183	83.8783	15.5413	319
85.6093	43.8164	15.1789	319
67.6239	87.1429	37.1026	319
52.7234	92.0137	33.2918	319
80.5999	54.2938	40.984	320
47.1633	69.3105	38.3141	320
94.2323	88.3545	37.0735	320
67.518	87.488	36.8421	320
52.2535	91.9121	33.1196	320
84.4965	74.0256	32.6286	320
61.6567	62.821	29.447	320
95.1472	40.7087	29.085	320
37.2199	73.4119	28.2457	320
48.8039	44.0043	24.6416	320
55.1687	106.526	24.7835	320
88.3777	94.5563	24.1384	320
82.8051	60.2828	23.3931	320
62.8241	77.587	19.9944	320
38.9432	83.4868	15.6872	320
85.6027	44.4171	15.0119	320
80.4593	54.3366	41.2207	321
46.6662	69.6585	38.6459	321
94.4158	88.2884	37.0484	321
68.048	87.6448	36.7674	321
52.173	92.5169	33.0323	321
84.2089	73.8215	32.8536	321
61.4656	62.4121	29.8739	321
95.2599	40.7362	29.037	321
36.7577	72.7649	28.584	321
54.9328	106.114	24.4542	321
49.3494	44.0196	25.0707	321
88.3705	94.0464	24.1911	321
82.8211	60.7388	23.5676	321
62.4169	77.5681	20.1677	321
85.4926	44.2386	15.2842	321
39.1694	82.9461	15.9897	321
81.9755	54.9674	41.0836	322
47.0379	70.1876	38.9172	322
94.6354	89.2278	36.5175	322
83.9571	74.1372	32.5918	322
61.3844	61.8875	29.7266	322
95.8623	41.3508	28.965	322
37.4534	72.6074	28.6442	322
49.3417	43.6257	25.3909	322
54.8082	105.94	24.1596	322
88.0808	94.5175	23.8706	322
82.6428	60.6917	23.3948	322
62.0129	77.274	19.8684	322
37.7002	82.1899	16.2815	322
84.5711	43.9602	14.8219	322
68.048	88.6448	36.7674	322
52.173	91.5169	34.0323	322
81.3729	55.0789	40.9573	323
45.9514	71.2226	38.9616	323
94.4378	88.9587	36.2445	323
68.2966	87.5454	36.1759	323
83.3993	73.817	32.4992	323
51.9105	91.3636	32.2812	323
60.7027	61.234	29.8677	323
95.5725	40.8462	28.8062	323
36.6667	72.2708	28.5826	323
48.8581	43.2525	25.6522	323
54.9683	105.505	23.7412	323
81.7939	59.6499	23.1724	323
88.2497	94.0333	23.5597	323
61.4427	76.4884	19.7402	323
37.0646	81.1767	16.2935	323
83.3812	43.5714	14.7535	323
81.6397	56.1606	40.9354	324
45.9701	72.4484	39.2027	324
94.5692	89.6526	36.3258	324
68.5808	88.6099	35.9338	324
52.7925	92.8184	32.6627	324
83.3212	74.3946	32.2504	324
37.1533	72.9451	28.5246	324
60.7498	61.7772	29.924	324
96.5326	42.4481	28.7978	324
48.5391	43.3821	25.9427	324
55.4855	105.845	23.3861	324
88.5184	93.9458	23.2318	324
81.4143	59.4568	23.1867	324
61.9785	76.6926	19.8748	324
82.14	43.1228	15.2617	324
37.8875	81.0754	16.1608	324
81.7673	55.045	41.0486	325
46.1736	72.1266	39.4066	325
94.1659	89.1795	36.2419	325
68.5834	87.738	35.9738	325
83.1675	73.3908	32.3386	325
52.5398	92.628	32.179	325
60.5678	60.2893	30.261	325
96.9812	41.7171	29.0398	325
37.5328	72.3578	28.6199	325
48.0784	42.7302	26.0344	325
55.3701	105.491	23.5601	325
87.9735	93.1241	23.4389	325
81.4679	58.4593	23.4252	325
61.2807	75.667	20.219	325
81.6924	42.0894	15.5794	325
36.9234	80.4922	16.621	325
81.5711	55.8173	40.8392	326
46.0617	73.3278	39.3134	326
94.3508	89.8556	35.9555	326
68.8584	88.0619	35.6571	326
53.2917	92.5925	31.9797	326
83.1608	74.2733	32.1937	326
60.3854	60.571	30.1504	326
97.4807	43.298	28.9649	326
37.9366	73.0763	28.49	326
48.3539	43.3519	25.927	326
55.4229	105.588	22.9639	326
88.1144	93.6281	23.1019	326
81.5168	59.2306	23.2758	326
60.7727	75.737	20.0225	326
80.953	42.1308	15.5621	326
35.7179	80.3881	16.8021	326
81.9685	56.8484	40.9721	327
46.5142	74.4453	39.1601	327
69.7962	88.4369	35.5468	327
94.0838	90.2566	36.0081	327
53.0527	93.9972	31.7531	327
83.4536	74.3544	31.928	327
60.6239	61.1159	30.1793	327
97.2148	43.1798	29.3542	327
38.3935	74.0557	28.3209	327
47.3717	45.034	25.4221	327
56.0506	106.175	22.7037	327
81.4818	58.5828	23.4699	327
88.1556	93.2911	22.7742	327
61.2218	76.3367	19.9201	327
36.2276	80.8776	16.6227	327
81.127	41.1167	16.3017	327
80.7576	57.6315	41.3811	328
45.5556	73.9908	39.3149	328
93.5488	90.0946	36.2424	328
70.217	88.4142	35.6136	328
53.3584	92.6109	31.6416	328
83.8369	73.5392	32.1315	328
60.3741	60.3496	30.3424	328
96.8373	43.6634	29.5472	328
38.7562	73.0618	28.1493	328
46.8282	44.3507	25.9028	328
55.9321	105.645	22.755	328
81.2334	58.0295	23.61	328
88.6933	92.5359	22.7255	328
61.7725	75.6317	20.0923	328
36.4195	80.1474	16.8652	328
80.9441	39.9211	15.8947	328
81.2278	58.3878	41.4283	329
46.172	74.7498	39.162	329
93.9013	90.1577	36.3744	329
69.5452	89.4495	35.5146	329
54.0447	94.323	31.5494	329
84.1391	73.7659	32.3352	329
60.8097	60.8534	30.5581	329
96.7316	43.3352	29.6057	329
39.9838	74.4123	27.7344	329
47.7968	45.7692	25.5184	329
82.3036	58.5957	23.7829	329
56.8286	106.336	22.5655	329
89.343	92.7506	22.846	329
63.0987	76.8664	20.0876	329
37.7157	80.4329	16.5395	329
82.5574	40.3681	16.141	329
80.5518	58.2147	41.4827	330
45.6113	75.0476	39.2353	330
92.3999	90.4303	36.4726	330
70.1839	88.2473	35.4789	330
83.6658	73.1822	32.2166	330
53.6641	93.5897	31.2411	330
60.4001	59.7878	30.8835	330
96.5416	43.0229	29.8968	330
39.3796	73.888	27.7542	330
47.1102	45.0274	25.6812	330
57.1745	105.678	22.4946	330
81.7335	57.875	23.9079	330
89.3964	91.8681	22.9455	330
63.103	75.6904	20.0228	330
36.8476	79.3362	17.2457	330
82.3527	40.9447	17.0343	330
80.9291	58.9985	41.4501	331
46.3072	74.8254	39.3158	331
91.814	91.0636	36.273	331
83.346	74.1634	32.8814	331
69.6958	89.1403	35.1382	331
53.0586	93.5135	31.0198	331
61.1741	60.3688	30.7435	331
98.1038	44.7478	29.7852	331
40.2581	73.7777	27.6274	331
48.375	45.8076	25.6477	331
57.5234	105.876	22.2147	331
89.2156	92.5752	22.731	331
82.6335	58.5061	23.6402	331
63.7484	76.5049	19.8185	331
82.6889	41.0952	17.2699	331
37.385	78.8188	16.6025	331
81.3344	59.8758	41.4684	332
46.7155	74.5246	39.5039	332
90.9356	91.9399	36.1548	332
69.1069	89.2157	34.7991	332
83.2016	74.536	31.9269	332
51.6169	93.3642	30.9026	332
60.9485	60.0045	30.7101	332
98.1783	46.6149	29.8546	332
40.0846	73.3842	27.4733	332
47.3985	45.8218	25.5268	332
56.3606	106.143	22.2492	332
81.8079	58.9872	23.7262	332
87.9985	92.4327	22.6251	332
83.5324	42.6094	17.4861	332
62.957	76.6202	19.584	332
37.2654	78.5525	16.5187	332
81.7856	59.2963	41.0724	333
47.0565	73.8181	39.2903	333
90.8103	91.101	36.032	333
69.3993	89.4968	34.8502	333
83.8227	74.2515	32.1992	333
60.9934	59.3789	30.5777	333
51.4717	92.836	30.5342	333
98.4068	46.9122	29.4459	333
40.4358	72.6597	27.2524	333
47.7846	45.7484	25.4625	333
56.2276	106.566	22.5005	333
81.6796	59.2284	23.435	333
87.7037	92.8067	22.6652	333
63.3782	76.862	19.4872	333
83.1039	41.6009	17.1353	333
36.8262	77.3436	16.7506	333
82.2275	58.599	41.1807	334
47.2497	73.1046	39.7421	334
90.5171	90.3464	36.225	334
69.0496	88.9095	35.069	334
82.8639	72.7098	32.1	334
51.0217	92.4955	31.1196	334
60.5745	58.9691	31.0252	334
98.9872	47.5633	29.6226	334
39.9228	73.0656	27.5999	334
47.035	46.1404	25.7069	334
56.2382	106.398	23.0005	334
80.9042	59.0249	23.4894	334
87.4957	92.4866	22.8013	334
62.7894	76.9441	19.7934	334
82.9347	41.9772	17.0581	334
36.3357	78.1129	17.2286	334
82.4625	57.8826	40.913	335
48.2754	72.6192	39.7233	335
91.1019	89.5658	36.3513	335
83.4401	73.947	32.4773	335
69.5102	88.5891	35.2097	335
52.6376	92.8088	31.4789	335
60.4005	58.5409	30.8536	335
99.1789	48.1003	29.4279	335
82.552	41.9858	17.0437	335
40.5159	73.2367	27.5733	335
46.3374	46.468	25.306	335
57.8232	106.907	23.5463	335
88.6417	92.4901	23.0312	335
80.6459	59.0979	23.0837	335
62.9137	77.0366	19.7989	335
36.5771	78.9028	17.7029	335
81.86	56.8145	40.7538	336
48.6767	73.1266	39.6629	336
92.1015	88.5756	36.4216	336
70.3726	88.557	35.2337	336
52.5228	92.8547	31.3204	336
83.2367	72.9982	31.756	336
60.3512	58.7523	30.9111	336
99.4954	48.2461	29.195	336
40.383	73.7712	27.7202	336
45.6649	47.6786	25.1789	336
58.7939	107.156	23.9412	336
88.7222	92.1794	22.9865	336
79.8839	59.211	23.0866	336
62.9441	77.4477	19.8567	336
82.2049	41.8557	16.5418	336
36.6351	79.4027	17.9498	336
80.8279	55.9182	40.6047	337
47.8069	73.2469	39.5781	337
92.4591	87.0191	36.4778	337
70.7096	88.1675	35.4369	337
82.5655	71.4686	32.0963	337
52.4122	92.5013	31.3288	337
58.8666	58.557	30.9384	337
98.3036	47.3062	29.0405	337
39.9454	73.7702	27.6402	337
59.6388	107.376	24.499	337
44.6083	47.7601	25.0544	337
88.2671	91.6194	23.28	337
78.4155	57.8662	22.9001	337
80.4393	41.2892	16.6586	337
62.8397	77.1932	19.7864	337
36.7109	79.7818	17.903	337
81.2798	55.4959	40.3309	338
47.8914	74.0757	39.6588	338
92.4167	86.4539	36.7554	338
71.203	88.3466	35.4854	338
53.3699	93.1986	31.2392	338
83.1161	71.6041	31.4992	338
59.7571	58.8607	30.999	338
99.469	48.6876	28.9909	338
40.8402	74.4009	27.2774	338
61.8841	108.081	24.8012	338
45.0573	48.5411	25.0573	338
89.3775	92.149	23.2792	338
78.587	58.5565	23.0106	338
63.6586	78.2738	19.7149	338
80.5821	41.1301	17.1011	338
38.3463	81.5179	17.8246	338
47.1879	74.2686	39.5113	339
79.7789	54.4167	40.1713	339
91.3874	84.9179	36.905	339
70.5208	88.1921	35.321	339
52.6452	93.2957	30.9915	339
82.1223	70.7827	31.4347	339
58.7566	58.1234	30.9868	339
98.5797	48.1317	29.106	339
40.7704	74.4755	27.0776	339
61.6946	107.881	24.5732	339
43.6981	47.8621	25.1914	339
88.8651	90.8921	23.2715	339
77.1652	57.5134	23.1329	339
62.9322	77.3259	19.3579	339
81.5451	40.7938	17.3426	339
37.9211	81.316	17.7249	339
79.9482	55.6077	40.0221	340
47.4558	74.6368	39.4196	340
90.9949	85.0561	37.0717	340
70.2811	88.7261	35.3506	340
52.5748	93.9183	30.9732	340
82.4406	71.2509	31.1674	340
58.9966	58.3955	30.985	340
98.8813	49.5396	28.8256	340
62.8754	108.461	24.6335	340
43.6824	48.4674	25.2319	340
89.2678	91.1321	23.3481	340
76.8748	57.8778	23.021	340
62.7753	77.7299	19.3721	340
37.7267	81.6535	18.4475	340
82.3599	41.6849	17.1382	340
40.7704	74.4755	27.0776	340
80.5006	55.5432	39.8792	341
47.3081	74.0515	39.3735	341
91.0203	84.4057	37.3995	341
70.6789	88.5116	35.7066	341
82.9032	71.6175	31.1782	341
52.9976	93.9497	31.0061	341
59.8078	59.1068	30.9176	341
100.216	50.9177	28.9157	341
64.3298	108.495	24.9272	341
40.4329	73.2988	26.6716	341
44.9967	48.4163	24.8624	341
77.7561	57.6463	23.0909	341
89.9354	90.961	23.3987	341
83.7512	42.1992	17.6308	341
63.3414	78.3293	19.2611	341
38.2269	81.2326	18.1874	341
46.9231	72.8404	39.2683	342
79.8813	54.7593	39.4888	342
90.4867	83.9774	37.2125	342
69.7423	88.0925	35.5925	342
52.0528	93.7663	30.9703	342
58.8777	58.6817	30.5314	342
81.7812	71.7974	31.0108	342
100.186	52.0973	28.4593	342
63.9666	108.275	24.9294	342
40.4025	73.7135	26.6394	342
44.3442	48.2904	24.4309	342
89.329	91.4014	23.3813	342
76.4122	57.8525	22.7919	342
36.9829	82.2414	18.2438	342
62.5612	78.2938	19.0045	342
83.7482	42.3392	17.6825	342
47.535	72.1454	39.3854	343
80.9319	54.5578	38.9291	343
90.3341	83.3704	37.0252	343
69.9363	87.7663	35.6351	343
52.2678	93.4462	31.1717	343
59.361	58.8239	30.361	343
81.7805	71.8978	30.6018	343
100.208	52.8119	27.9742	343
63.7788	108.094	25.0995	343
40.8696	73.1125	26.8197	343
44.0653	48.5569	24.0734	343
88.9058	92.0286	23.4227	343
76.0807	57.9017	22.3835	343
37.5408	82.7183	18.6179	343
62.0769	78.9884	18.9262	343
83.2326	42.6103	17.4932	343
47.7871	71.7596	39.5275	344
80.2844	54.0933	38.8772	344
89.5979	82.5079	36.8791	344
69.7491	87.7589	35.754	344
51.6736	92.9744	31.2357	344
58.7657	58.0605	30.3377	344
80.9302	71.5023	30.1465	344
99.5622	52.9598	27.6347	344
40.8535	73.6867	26.7342	344
63.5703	108.055	25.2064	344
88.2554	92.1008	23.5719	344
43.8743	48.342	24.0459	344
74.8519	57.2567	22.1177	344
37.307	83.1202	19.0145	344
62.0879	78.6298	18.8119	344
82.3814	42.5031	17.4683	344
48.5725	70.7241	39.7081	345
80.5976	53.6481	38.7618	345
89.6165	81.2097	37.1261	345
69.6757	87.3405	35.9562	345
51.5932	92.9108	31.602	345
58.9575	58.1289	30.3513	345
80.779	71.7427	30.0366	345
99.8724	53.6753	27.7545	345
63.26	108.322	25.8768	345
40.5918	72.5056	27.0125	345
87.8435	92.8677	23.866	345
43.4944	48.2226	24.1156	345
74.8271	57.0708	22.1116	345
36.8803	82.1226	19.3972	345
62.1673	78.9625	19.0923	345
82.9449	42.6204	17.7234	345
48.4947	69.3637	39.6576	346
80.1322	53.3608	38.6574	346
89.2102	80.2716	37.2776	346
69.373	87.233	35.9889	346
51.0065	92.2439	31.9935	346
80.4053	71.621	30.0414	346
59.2492	58.0917	30.1605	346
99.6239	54.1194	27.5578	346
62.954	108.157	26.2534	346
41.0335	72.6429	27.0222	346
87.4871	93.0487	24.1991	346
43.582	49.0119	23.6498	346
74.7895	57.006	21.8619	346
36.8962	83.3419	20.147	346
61.9736	79.1745	19.205	346
83.2792	42.9898	17.7697	346
48.843	68.827	39.5148	347
80.535	53.032	38.3096	347
88.8713	79.8826	37.1817	347
69.3913	87.2202	35.77	347
51.0383	92.3157	32.0304	347
79.8049	71.8357	29.6785	347
58.7908	57.6604	29.9051	347
62.4086	107.892	26.0112	347
40.0221	71.5512	26.9934	347
100.229	55.1652	26.992	347
87.0977	93.6201	24.4462	347
42.9287	48.5233	23.4252	347
35.8959	83.3272	19.8896	347
61.7748	79.1299	18.9348	347
83.9329	43.7492	17.1872	347
73.7541	56.6579	21.5641	347
48.5142	67.4864	39.3796	348
79.8942	51.9935	37.9209	348
86.6382	78.0937	36.9988	348
68.6535	86.6136	35.7677	348
50.3779	91.5006	32.0696	348
58.0026	57.3553	29.3435	348
78.6147	71.7686	29.2338	348
62.439	107.873	26.3531	348
86.132	94.1165	24.7377	348
39.2816	71.1048	26.5788	348
100.146	55.7222	27.0434	348
42.4704	48.0357	23.2061	348
36.6479	82.615	19.9797	348
61.3951	79.6912	18.4463	348
83.7422	43.8593	17.2684	348
73.0718	56.7123	21.0459	348
48.7739	66.9376	39.1719	349
86.9127	76.6039	36.6781	349
80.2272	51.1768	37.6008	349
68.9488	86.6935	35.7874	349
50.4523	91.6757	32.062	349
58.5129	57.3571	29.1626	349
62.9413	108.051	26.5823	349
100.905	56.7951	26.9093	349
86.9161	94.4018	24.967	349
40.3744	71.2973	26.3157	349
43.1265	48.6979	22.6771	349
36.5855	84.0774	19.6429	349
74.3493	56.6577	20.8621	349
62.2726	80.0386	18.5006	349
85.3011	43.5256	17.4006	349
78.8949	71.9301	29.0714	349
49.4269	66.968	39.1586	350
80.4197	50.635	37.7026	350
68.9848	86.3618	35.8345	350
50.1241	90.3397	32.1346	350
62.1955	107.426	27.2101	350
79.1518	71.2825	28.9854	350
58.7192	57.0746	29.1767	350
101.493	57.5319	27.42	350
87.2087	94.809	25.4088	350
40.1981	70.1377	26.2481	350
43.1503	48.0341	22.7399	350
37.5158	82.4591	19.9377	350
74.5	56.7918	20.823	350
63.2101	79.3179	18.4952	350
85.58	44.0018	17.5732	350
86.8564	75.6461	36.7345	350
47.4362	65.6426	38.8345	351
79.8663	49.9594	37.4244	351
68.1691	84.2909	35.7855	351
85.5474	75.0826	36.0928	351
48.2306	86.5575	32.2824	351
58.4859	54.9865	28.9147	351
62.0398	102.77	27.4821	351
79.0669	71.0703	28.6531	351
85.5103	95.4346	25.5052	351
100.661	57.6739	26.8764	351
39.032	69.621	25.588	351
41.9992	46.966	22.072	351
73.8033	55.307	20.3145	351
35.418	82.3	19.7469	351
62.6717	78.0676	18.1507	351
84.5587	43.9073	16.7489	351
47.6643	65.8269	38.9715	352
79.0074	50.6693	37.341	352
68.2972	83.2978	35.7843	352
85.9232	75.2837	36.1287	352
47.8791	84.5621	32.6886	352
58.7771	54.231	28.7389	352
79.5542	70.6767	27.9454	352
85.2418	96.2263	25.661	352
101.639	58.5407	26.9393	352
59.1729	101.598	26.3964	352
38.6438	66.313	25.2781	352
42.7284	45.3467	22.1813	352
34.8731	82.1463	18.6254	352
63.8387	77.587	17.918	352
86.5147	43.8109	17.0269	352
74.5534	54.4822	20.0956	352
48.632	64.827	38.5849	353
78.6429	53.7844	36.2361	353
68.1565	82.9419	35.2094	353
86.4489	77.2171	35.2689	353
47.4913	83.8496	32.784	353
58.7247	54.1529	27.405	353
57.9364	101.069	26.6555	353
85.0364	96.2142	25.3764	353
102.044	58.0669	27.2844	353
38.7586	65.3871	24.6738	353
42.6589	44.2699	21.8955	353
34.3191	81.9156	19.2297	353
64.5383	78.4965	17.4518	353
87.0733	43.2394	16.7612	353
75.6318	54.5503	19.3968	353
80.4224	71.0454	26.7876	353
48.5979	64.004	38.6793	354
78.5122	52.5267	36.3738	354
66.9495	82.4351	35.354	354
85.6377	79.7485	35.367	354
46.4809	83.3042	33.1748	354
101.418	58.3986	27.4666	354
58.8123	53.5673	27.4136	354
84.1172	97.4367	25.9739	354
57.0516	98.3681	25.9883	354
38.5751	65.0982	24.6484	354
42.8323	43.5064	22.0088	354
33.2152	81.2566	19.2454	354
64.1513	78.6883	17.3754	354
87.2179	44.201	16.8808	354
75.7644	55.1954	19.4705	354
79.8988	71.667	26.8884	354
49.7258	62.373	38.2135	355
79.5069	51.8272	36.2921	355
67.1841	81.92	34.6324	355
85.9734	78.4269	35.1828	355
46.808	82.4863	32.7766	355
57.2193	104.506	32.4985	355
101.033	57.6812	27.1273	355
82.5194	96.7594	25.9183	355
59.0829	51.809	27.2044	355
39.2787	62.3233	24.3899	355
43.4219	40.9755	21.3584	355
32.0035	78.4619	19.5236	355
76.4881	53.1064	19.2723	355
55.5422	86.3044	19.5236	355
64.6628	73.8882	17.1185	355
87.5539	43.1421	16.557	355
80.3087	71.1901	26.7065	355
50.3498	61.9549	37.9932	356
77.9161	53.228	34.9666	356
66.383	83.6436	34.8528	356
85.3989	78.2032	35.5348	356
54.2429	103.572	33.654	356
46.3744	85.5872	32.97	356
100.392	57.5339	27.2529	356
83.9562	97.3572	26.7956	356
[truncated: 6,953 more rows]

## Sheet: born3-9-1
X	Y	Z	Frame
92.1074	65.644	29.1875	1
75.1286	81.315	25.2955	1
92.0445	65.4894	29.6332	2
75.2712	81.3178	25.8977	2
91.8742	65.2336	29.8998	3
75.0168	81.0838	26.1694	3
92.109	65.0427	30.0019	4
75.0399	80.4223	26.3846	4
91.9374	65.063	29.7939	5
74.8245	80.5912	26.3428	5
91.3348	67.2649	30.1236	6
74.912	84.6145	27.0374	6
90.445	67.835	30.3247	7
73.9832	84.6329	26.9	7
89.8617	68.2874	30.3794	8
74.5481	85.0589	26.5803	8
89.5058	67.8428	30.7725	9
74.4689	84.8485	26.636	9
88.9681	68.1591	30.679	10
74.1019	84.97	26.5469	10
88.2526	68.9107	30.9468	11
74.4185	85.4283	25.8929	11
88.4559	68.1746	30.9876	12
74.062	83.3708	25.4589	12
88.2561	68.3198	31.0873	13
74.108	83.2197	25.174	13
87.3701	68.0069	30.6792	14
73.3754	83.4163	25.3186	14
87.4489	68.3166	30.8453	15
73.4867	80.539	25.5381	15
87.2565	70.13	31.0455	16
72.8926	80.08	26.4604	16
85.5631	69.6116	30.2094	17
75.655	80.6395	25.9384	17
80.1663	72.5139	28.9575	18
80.4563	72.2369	28.9706	19
79.3115	73.7014	29.0445	20
78.9902	74.4774	28.533	21
79.7354	75.379	28.4538	22
80.0644	75.5651	28.2721	23
90.0604	66.3998	29.7227	24
70.8947	80.5312	25.0722	24
98.5995	59.0318	28.2878	25
66.9452	94.5699	24.0904	25
97.7141	58.8299	28.2449	26
69.0125	98.0865	24.8846	26
101.114	54.8081	29.716	27
72.548	107.68	25.1534	27
102.217	48.7697	29.0479	28
75.8628	113.55	26.9867	28
78.716	115.671	31.712	29
99.916	43.7141	26.2334	29
81.4691	117.74	30.3492	30
100.924	39.7561	25.3192	30
81.9972	118.621	29.9447	31
101.611	38.526	25.3876	31
81.0179	120.12	28.9353	32
100.582	39.5297	25.4927	32
79.5952	118.408	29.0503	33
102.05	40.9284	25.1962	33
78.904	116.48	29.0828	34
102.718	42.1436	25.7628	34
77.4033	114.376	28.7807	35
102.069	44.6892	27.2022	35
77.2106	112.227	28.4992	36
100.71	47.3721	28.0413	36
75.8776	109.669	27.9196	37
99.2641	49.4855	28.5512	37
98.6108	51.1031	28.2463	38
76.8648	107.283	27.2674	38
96.0672	52.3491	28.7971	39
75.1827	104.872	26.3288	39
94.2063	53.6226	28.8281	40
73.9198	103.124	26.2569	40
92.8481	54.2606	28.8224	41
73.177	102.948	26.1373	41
91.4761	54.4123	28.5954	42
70.5354	101.646	25.4614	42
90.483	55.4626	28.8241	43
69.4637	101.463	25.4127	43
89.6575	55.4819	28.616	44
68.2165	101.21	24.9836	44
88.9778	56.2386	28.2923	45
68.3814	101.939	24.6533	45
88.5563	56.0653	27.9653	46
68.2265	102.459	24.2764	46
87.5645	55.7932	27.7299	47
66.4885	102.19	24.0309	47
87.9601	56.0006	27.9239	48
66.0206	102.458	23.7252	48
87.8569	55.3574	28.0927	49
66.2879	102.565	23.7175	49
87.6133	56.1472	28.1725	50
65.5989	103.183	23.8514	50
87.3592	56.5328	28.1599	51
66.1606	104.238	23.7002	51
86.6256	56.1934	28.0033	52
64.9789	103.704	23.7949	52
88.3437	56.2526	27.6146	53
66.1908	104.044	23.5289	53
87.9368	56.3559	27.6514	54
66.1975	104.411	23.567	54
87.6682	56.3601	27.5965	55
66.7309	104.412	23.9543	55
88.246	56.6742	27.5816	56
67.0865	104.282	23.8477	56
88.7057	56.5335	27.5765	57
66.8771	104.504	24.277	57
88.5303	56.3617	27.5309	58
66.3606	104.293	24.6001	58
88.633	56.2415	27.5055	59
66.3651	104.225	24.5279	59
88.5193	56.3883	27.7499	60
66.2748	104.731	24.6068	60
88.3287	55.8923	27.8858	61
66.077	104.469	24.6911	61
88.687	55.882	27.9308	62
66.5487	104.25	24.6476	62
89.0931	55.272	27.7469	63
66.9143	104.58	24.5383	63
88.4073	55.9826	28.0521	64
65.8981	104.21	24.8237	64
88.5057	56.1816	28.2162	65
66.7228	105.183	24.678	65
88.9019	56.6309	28.3409	66
66.1101	104.695	24.8711	66
88.2112	55.7499	27.7809	67
65.897	104.564	24.4438	67
88.7212	56.5822	28.1133	68
66.0905	104.699	24.7508	68
89.0765	56.5412	28.2007	69
66.5579	104.52	25.0188	69
88.7287	56.1777	27.838	70
66.9783	104.8	24.8856	70
88.3938	56.2748	27.9028	71
66.6199	104.604	24.7772	71
66.6777	105.086	24.896	72
88.0694	56.3718	27.7414	72
88.5051	56.663	27.6761	73
66.6676	104.766	25.2874	73
88.4801	56.4559	27.8049	74
66.2587	104.397	25.1549	74
88.5335	56.2109	27.5628	75
65.6548	103.472	24.9463	75
87.5889	55.7663	27.9833	76
65.3883	103.364	25.134	76
88.0155	56.2996	27.9725	77
65.6626	103.439	25.142	77
87.9484	56.7283	28.1395	78
65.5398	103.795	25.394	78
87.6665	56.1424	28.3786	79
64.6322	103.22	25.3323	79
64.4179	102.898	25.6623	80
87.9702	56.5127	28.3793	80
88.1971	56.5494	28.4138	81
64.0758	102.874	25.5947	81
88.0857	56.8081	27.9464	82
63.9435	102.763	25.367	82
87.7446	56.9875	27.7034	83
64.05	103.218	25.2193	83
87.8451	56.4757	27.9475	84
64.662	102.644	25.2999	84
64.773	103.064	25.6565	85
88.0973	56.5899	28.1836	85
88.0221	56.493	27.793	86
65.4138	103.296	25.3294	86
87.7818	56.5598	27.8163	87
65.1886	103.421	25.3179	87
88.4615	56.5277	28.0146	88
65.8542	102.996	25.1999	88
87.7581	56.5787	28.1641	89
65.1963	103.148	25.1248	89
87.5269	55.7866	28.4062	90
65.2026	102.635	25.1699	90
86.6751	56.3003	28.2709	91
64.9279	103.714	25.1425	91
65.3539	103.66	25.3256	92
87.3502	56.5368	28.0853	92
87.3105	56.8159	28.2376	93
64.583	103.37	25.2364	93
88.1879	56.9556	28.2141	94
65.4599	103.542	25.4138	94
88.6415	56.5644	27.8883	95
65.4623	102.862	25.4743	95
88.23	56.7023	27.9503	96
64.9364	102.952	25.5009	96
64.8416	103.157	25.6236	97
88.1708	57.0244	27.9377	97
64.9681	102.609	25.4127	98
88.2705	56.7712	27.7681	98
89.1551	56.8046	27.8559	99
65.7414	102.958	25.4673	99
64.9797	102.672	25.4516	100
88.6596	56.705	28.2529	100
89.3347	57.1513	28.2274	101
65.3426	102.808	25.3454	101
65.1277	101.945	25.4772	102
89.1008	56.8239	28.1124	102
88.1577	56.8117	27.8689	103
64.7392	102.461	25.3448	103
65.1415	102.757	25.4097	104
88.4039	56.6393	28.0945	104
64.5788	102.501	25.471	105
88.5245	56.498	28.1549	105
88.3524	56.8042	28.1006	106
64.107	102.528	25.2146	106
64.2322	102.43	25.4074	107
88.7224	56.9595	28.0292	107
88.6873	56.7714	28.142	108
64.5433	102.798	25.4928	108
88.4121	56.4821	27.9993	109
64.3494	102.744	25.1786	109
64.5435	103.224	25.636	110
88.5813	56.8083	28.2687	110
64.9241	103.086	25.5561	111
89.0204	56.5058	28.2287	111
88.2378	56.4448	28.5413	112
64.686	102.775	25.5763	112
88.7086	56.9892	28.5385	113
65.1892	103.097	25.6877	113
88.4934	56.5652	28.5006	114
65.495	102.902	25.4624	114
87.9905	56.4659	28.3077	115
64.9832	102.938	25.2997	115
87.6072	56.4493	28.3564	116
65.0088	103.317	25.3855	116
88.1471	56.4356	28.2678	117
65.7122	103.447	25.6115	117
87.9853	55.9633	28.0841	118
65.3973	103.195	25.2624	118
88.1777	56.3482	28.655	119
65.1631	103.321	25.5962	119
88.6561	56.631	28.2649	120
65.7091	103.986	25.1979	120
88.5063	56.1216	28.3337	121
65.6041	103.575	25.4073	121
88.8577	56.5979	28.293	122
65.5946	103.869	25.301	122
89.0655	57.0028	28.553	123
65.3756	103.846	25.6269	123
88.7052	56.6494	28.3338	124
65.5854	103.521	25.3851	124
88.0399	56.6995	28.309	125
64.9442	103.459	25.5913	125
88.0821	56.4131	28.2997	126
64.8664	103.72	25.6726	126
88.4731	56.3729	28.3695	127
65.0727	103.224	25.6025	127
88.8787	56.2561	28.5957	128
65.7833	103.632	25.495	128
88.4577	56.1881	28.7205	129
65.2594	103.268	25.457	129
88.264	56.4719	28.8178	130
65.6951	103.419	25.4853	130
88.1472	56.6301	28.8447	131
65.9669	103.479	25.1455	131
88.2679	56.3851	28.7765	132
66.098	103.455	25.3233	132
88.2689	56.7708	28.7484	133
66.4698	103.901	25.1825	133
88.4511	56.6155	28.4098	134
66.2645	103.514	25.0035	134
88.3343	56.2532	28.8524	135
66.5492	103.81	24.8999	135
87.5945	56.5681	28.744	136
65.8664	103.698	24.9095	136
88.0058	56.3155	28.6523	137
65.7395	103.185	25.0264	137
87.1678	56.384	28.985	138
65.7055	103.181	24.9777	138
87.9899	56.0413	28.8153	139
66.4026	103.198	24.7842	139
87.8661	55.8377	28.7461	140
65.4503	102.799	24.4341	140
88.0049	56.2182	28.5054	141
65.939	103.136	24.6979	141
88.1473	56.1561	28.4638	142
66.0482	102.499	24.4967	142
86.847	55.7523	28.5716	143
65.4447	101.895	24.7895	143
86.6588	55.2317	28.2164	144
65.4804	101.563	24.3568	144
86.875	55.6372	28.31	145
65.6662	101.433	24.4867	145
86.6052	56.0655	28.5951	146
65.6157	101.865	24.301	146
86.7298	55.6015	29.0124	147
66.0532	101.634	24.4337	147
86.8886	55.3404	28.8305	148
65.9879	102.274	24.2714	148
86.8275	55.578	28.7552	149
66.0946	101.887	24.1984	149
87.2305	55.3339	28.5989	150
66.4209	101.812	24.1506	150
86.8757	54.9608	29.0349	151
66.7238	101.419	24.2807	151
87.1017	55.4952	29.178	152
66.7881	101.593	24.4963	152
86.2263	55.2727	29.1347	153
66.6703	102.152	24.6817	153
85.8692	55.2946	29.1531	154
66.656	102.295	24.4552	154
86.6108	55.1875	29.2107	155
67.0625	101.769	24.2523	155
87.2366	54.7268	29.3305	156
66.8967	101.693	24.4471	156
86.9948	54.6335	29.1902	157
66.2059	101.771	24.16	157
86.6097	54.6994	29.0252	158
65.4064	101.299	24.2866	158
87.1962	54.6843	28.7172	159
66.0494	101.888	24.1965	159
87.1988	54.0489	28.8794	160
66.0232	101.828	24.2213	160
86.5698	53.7274	29.1436	161
65.7232	101.936	24.3081	161
86.8848	54.0876	29.2797	162
65.4507	102.312	24.6857	162
87.2116	54.3853	29.0604	163
65.5096	102.372	24.6542	163
87.2226	53.5839	29.2915	164
65.294	101.919	24.388	164
86.938	53.2303	29.2176	165
65.4626	101.841	24.3859	165
87.172	53.3549	29.2226	166
65.736	102.554	24.0479	166
87.353	52.829	29.1363	167
65.2784	102.208	24.2311	167
87.3451	52.9844	29.6499	168
64.578	102.06	24.3972	168
87.3232	52.6094	29.6341	169
65.4829	103.245	24.3021	169
87.574	51.8956	29.633	170
65.3702	103.227	23.9012	170
88.141	51.3312	29.6766	171
65.7477	102.631	23.574	171
87.9128	51.6575	29.8476	172
65.0771	102.465	23.331	172
87.2556	51.7304	29.809	173
66.3419	103.269	23.4828	173
86.7103	51.4377	29.2032	174
62.941	100.997	29.5508	174
71.6591	107.173	18.8908	174
57.6733	95.4637	35.6832	175
90.1064	49.8538	29.4306	175
78.319	98.8517	12.8535	175
57.7353	95.6146	35.5527	176
86.437	52.5583	29.7146	176
80.7279	96.4157	13.4419	176
56.1251	94.8764	35.4151	177
86.3926	51.909	30.0655	177
82.8615	95.7924	13.0987	177
54.9551	95.0352	35.2515	178
86.8869	52.1985	30.1481	178
83.213	96.329	13.2262	178
54.557	97.124	35.2015	179
85.2277	51.4769	30.3797	179
82.3351	97.4919	13.1054	179
54.0616	98.892	34.8435	180
83.0061	52.3964	30.0939	180
81.8037	98.0835	13.1764	180
54.3638	100.228	34.6605	181
82.1679	53.4841	29.9111	181
81.8779	98.0768	13.7046	181
53.7744	99.6744	34.0638	182
84.6949	54.2465	29.7053	182
81.3425	97.8531	13.6875	182
53.7679	97.2169	34.2835	183
90.4118	56.6506	29.3804	183
79.7528	97.2583	13.5828	183
54.2142	98.1888	34.111	184
68.1077	46.9499	32.1254	184
102.046	82.4877	30.1466	184
78.2559	97.7283	12.9761	184
54.6879	94.9632	34.5072	185
65.1626	46.5254	32.1276	185
102.745	84.4975	30.3731	185
77.0981	95.2837	12.3552	185
54.2514	95.9402	34.1695	186
64.1031	46.4221	31.8563	186
103.551	87.3081	29.9682	186
74.2596	95.9048	12.3944	186
53.8533	96.3201	33.904	187
65.3198	45.5968	31.9923	187
104.204	88.0884	29.6254	187
74.29	93.3971	11.8604	187
54.0268	96.701	33.2521	188
65.5622	44.8321	31.7487	188
104.839	88.9575	28.7855	188
73.4375	92.5146	11.4009	188
54.6011	95.9393	33.3772	189
66.2695	44.5525	31.668	189
105.535	87.8736	28.805	189
73.8025	91.0051	11.4993	189
55.0417	95.5119	33.5679	190
67.2496	44.1611	31.8051	190
105.371	88.4047	29.3384	190
73.6462	89.9375	11.6368	190
55.8297	95.8795	33.4934	191
68.3831	44.6827	31.4245	191
105.118	87.2235	29.5205	191
73.5946	89.9343	11.6443	191
55.6796	95.0491	33.2708	192
68.2786	44.2544	31.1858	192
104.366	86.7209	29.765	192
72.7203	89.0873	11.334	192
55.099	94.5859	33.0684	193
68.6502	44.5854	31.1529	193
103.435	87.4622	29.9746	193
72.7343	87.3472	11.6775	193
55.951	93.8625	33.002	194
103.74	87.2786	30.4967	194
70.2531	44.8647	31.2023	194
73.4581	87.4405	12.146	194
55.3434	93.861	33.0996	195
102.864	85.786	30.5038	195
70.1615	44.8806	31.0472	195
73.1517	87.3453	11.9304	195
56.4382	93.2353	33.0887	196
71.0122	44.9148	30.9621	196
103.678	85.0798	30.6046	196
74.177	87.9543	11.9154	196
56.7695	93.2139	33.1527	197
103.032	84.8563	30.4958	197
70.8098	45.6022	30.4855	197
73.671	88.279	11.6001	197
55.592	92.6211	33.0141	198
101.9	85.835	30.5777	198
70.3991	45.4232	30.5046	198
73.2452	88.0315	11.7872	198
55.7673	91.9738	32.7863	199
102.021	84.6088	30.7006	199
71.6122	45.4731	30.1697	199
74.1791	88.5593	11.7887	199
55.9782	92.0997	32.3982	200
101.49	84.5552	31.0742	200
71.5229	45.6114	30.3505	200
74.8371	89.2782	11.943	200
55.5325	92.1165	32.0648	201
101.089	84.0193	31.0117	201
71.0939	46.3117	30.1736	201
73.5418	88.9333	11.756	201
55.7199	91.9002	32.3923	202
100.527	83.6231	31.2117	202
70.8344	46.3629	29.9357	202
73.3431	88.0283	11.7582	202
55.0939	91.0951	32.1507	203
99.8227	84.3526	31.4841	203
71.8793	46.0914	29.7148	203
73.1062	88.0831	11.8037	203
55.2563	91.464	32.1296	204
100.108	84.0225	31.5379	204
72.0397	47.2007	29.6803	204
73.9497	88.2112	12.0657	204
54.8204	91.6616	32.2374	205
100.102	83.2788	31.4525	205
71.411	47.0509	29.6573	205
73.5195	89.0479	12.0339	205
54.7451	91.4772	32.1531	206
99.1675	83.9577	31.7038	206
71.5092	47.3088	29.4532	206
73.7497	88.1619	12.3475	206
55.7631	92.1399	32.0349	207
99.2052	84.3452	31.5689	207
71.6825	47.4574	29.7742	207
73.5287	88.12	11.6576	207
55.5496	91.7834	32.1908	208
99.0185	84.6046	31.6559	208
72.0048	47.5529	29.7498	208
74.4123	88.2253	12.4718	208
55.8112	92.3022	32.3746	209
99.5353	83.9957	31.5038	209
71.3069	47.9555	29.7694	209
73.802	88.7186	11.8869	209
55.2941	91.8139	31.7035	210
98.4499	83.1397	31.6148	210
70.9049	47.3798	29.7718	210
73.4694	87.7147	12.0176	210
56.4444	91.6493	32.3352	211
98.8134	84.3508	31.8394	211
71.5235	47.7756	29.5222	211
73.7443	88.1932	12.2001	211
56.2144	92.2487	31.9779	212
98.3079	84.7847	31.6588	212
70.6956	48.2095	29.7635	212
74.3175	87.6214	12.3207	212
55.5758	91.8763	31.7681	213
98.5676	84.2955	31.3356	213
71.3527	48.1167	29.7343	213
73.7968	88.1624	12.4146	213
56.7661	92.5067	31.9972	214
98.8804	85.2246	31.2777	214
71.009	48.66	29.9981	214
73.497	88.6598	12.1998	214
56.2722	92.4548	31.6145	215
98.4479	84.5224	31.3513	215
71.31	48.5958	29.9996	215
72.9998	88.4704	11.9648	215
56.3347	91.2521	31.6386	216
98.1707	84.6922	31.4949	216
71.0081	48.6699	30.2884	216
73.0027	88.3894	12.4154	216
55.2561	91.3403	31.4257	217
97.6798	85.3008	31.6616	217
71.2334	48.5674	30.2504	217
72.7583	88.03	12.3558	217
55.0868	91.582	31.3192	218
97.8939	85.9634	31.2488	218
71.2571	48.6743	30.24	218
72.3165	88.6503	12.0334	218
55.4029	91.7676	31.328	219
97.622	85.2208	31.4079	219
70.5794	48.6836	30.3265	219
73.03	88.1337	12.1542	219
55.3845	91.3599	31.1844	220
70.3726	48.8745	30.7001	220
97.266	86.3368	30.683	220
71.8287	86.8415	12.1346	220
56.5709	91.2795	31.319	221
98.3571	85.3357	30.9279	221
71.4169	48.5453	30.4584	221
72.9472	86.7984	12.3485	221
55.7444	91.8968	31.5195	222
98.0391	86.3238	31.095	222
71.2222	49.1217	30.5079	222
71.4395	87.2371	12.4281	222
55.835	91.7179	31.3598	223
98.2135	87.0053	30.6587	223
72.2091	48.6912	30.6986	223
71.9008	87.3931	11.9923	223
55.7224	90.9969	31.1983	224
98.1907	86.5523	30.7085	224
71.7475	48.3414	30.1527	224
71.9793	88.1951	12.0449	224
55.901	90.5205	31.3956	225
98.0868	85.9447	30.8169	225
71.8011	48.4255	30.2014	225
71.1393	86.9915	12.0286	225
55.8338	90.4264	31.375	226
71.5171	48.6431	30.9237	226
97.7546	86.2466	30.9108	226
70.7436	87.3039	12.2064	226
56.2513	91.158	31.5153	227
71.4592	48.5731	30.433	227
98.2419	85.6674	30.5534	227
71.2715	87.3367	12.0584	227
55.5124	90.9735	31.2602	228
97.53	86.3381	30.8874	228
71.8812	48.4792	30.5854	228
71.4514	85.7895	12.2867	228
55.4076	91.516	30.7973	229
97.4024	87.5604	30.4781	229
71.4679	48.8383	30.3092	229
70.2497	86.1584	12.0246	229
55.3506	91.7005	30.9587	230
97.5111	87.3318	30.9184	230
71.2269	48.9698	30.3543	230
70.6633	85.6359	12.1956	230
56.0881	92.0914	31.2655	231
98.0263	87.3533	31.2293	231
71.8023	48.6397	30.7991	231
70.9157	84.4836	12.4108	231
55.4353	90.7391	31.2348	232
97.9827	87.3043	30.9851	232
72.6397	48.4846	30.5308	232
71.1024	85.6486	12.5946	232
54.5081	90.7883	30.8352	233
97.4331	87.6915	30.8009	233
72.4123	48.734	30.5317	233
71.0124	86.0365	12.1903	233
55.4309	91.2166	30.8503	234
98.1082	86.8372	30.6905	234
72.4304	49.0841	30.6778	234
71.6921	85.0916	12.3814	234
54.5739	90.8183	30.8143	235
97.1649	87.4521	31.089	235
72.4176	48.9726	30.3011	235
71.6416	84.9996	12.5628	235
54.0211	90.6024	30.75	236
97.487	87.5846	30.8783	236
72.7565	49.0678	29.4917	236
70.7312	85.7869	12.1737	236
54.2935	91.1697	30.559	237
97.1282	88.3798	31.2738	237
72.3983	49.3408	29.988	237
71.6478	84.9516	12.4115	237
96.6098	88.6161	31.089	238
53.3057	90.7071	30.1871	238
71.9737	49.6545	30.2634	238
71.8614	83.8537	12.4503	238
53.0901	90.3791	30.3469	239
96.8183	88.5156	31.022	239
72.4604	49.2439	29.9236	239
70.8156	82.9085	12.4441	239
52.9166	91.0031	30.1091	240
97.1487	87.8524	30.9865	240
72.0063	49.7065	30.0944	240
71.9156	83.4917	12.4193	240
52.4232	90.4709	30.0544	241
96.5149	88.2697	31.0168	241
71.3736	49.8112	30.2652	241
72.5032	82.3123	12.7212	241
97.042	87.7864	31.1789	242
53.2117	90.8694	30.0423	242
71.8275	49.4546	30.169	242
72.3869	82.7873	12.7501	242
97.0445	88.7132	31.1594	243
52.7408	90.6039	30.3033	243
72.27	50.0002	30.5039	243
72.1643	83.1977	12.7665	243
97.1922	87.9347	31.3153	244
53.2893	90.7847	30.2382	244
72.5841	49.4112	30.4306	244
73.2978	81.6763	13.1196	244
96.6005	88.5254	31.906	245
53.2086	91.5272	30.8936	245
72.3776	49.468	30.4241	245
72.6717	83.0266	12.4172	245
52.6703	90.6589	31.3946	246
96.8021	87.8944	32.1056	246
72.0144	49.3054	30.4858	246
74.5142	81.7995	12.6361	246
97.3674	87.4524	32.6858	247
52.1667	91.233	31.1505	247
73.5882	48.3542	30.1558	247
77.0022	82.8047	12.8168	247
97.4397	87.5201	32.7304	248
74.1063	47.7897	30.063	248
51.7183	91.5083	30.7105	248
78.291	83.7388	12.8949	248
96.0931	88.0325	32.5033	249
50.1778	91.6205	30.9856	249
73.6861	47.748	29.3268	249
61.5585	84.0125	16.461	249
95.5659	81.2695	9.95335	249
49.788	100.284	36.788	250
94.7345	90.5753	30.7161	250
64.5777	79.5373	12.9817	250
73.6888	47.4641	29.0456	250
50.6282	80	21.1652	250
104.34	66.8539	13.6424	250
54.3754	102.299	38.6895	251
71.9678	39.2976	34.8418	251
93.0077	90.9168	30.9462	251
61.6908	77.1218	11.1399	251
48.6522	79.7259	21.7486	251
74.348	57.3518	23.8065	251
103.838	65.1644	15.3489	251
54.4153	101.256	38.7328	252
70.7821	42.8803	37.8803	252
91.9927	90.0452	30.783	252
44.3005	76.7613	21.6756	252
68.9782	57.3873	18.6098	252
103.541	65.8026	14.5921	252
59.7074	82.6137	9.59134	252
53.1888	103.021	37.9184	253
71.9233	46.5545	38.8797	253
92.1745	90.36	30.7747	253
43.4117	76.4623	21.534	253
69.0708	58.9773	17.0772	253
103.065	65.9758	14.2627	253
60.0312	86.4478	9.63832	253
70.6541	48.5471	39.5995	254
53.2081	103.859	37.3758	254
91.4068	108.819	31.1508	254
90.2659	73.0921	28.6163	254
44.4293	76.4837	21.7332	254
68.8991	58.4719	16.8723	254
103.788	66.2231	14.2406	254
62.8426	88.4401	9.50315	254
66.7615	51.0953	39.6524	255
54.7359	102.014	37.7631	255
87.3265	71.5437	29.3503	255
88.1287	114.978	28.8366	255
44.3564	75.1248	21.5812	255
70.3455	56.2262	16.2882	255
104.567	69.4982	14.8124	255
61.7853	87.212	9.32928	255
64.6639	49.7039	38.3657	256
55.0642	101.978	37.6959	256
87.7389	73.6303	29.8068	256
82.7577	118.921	26.2495	256
44.4304	70.7309	22.2422	256
73.8554	55.0034	16.5085	256
105.082	72.4305	15.3659	256
60.5604	83.9817	10.482	256
65.6574	49.3284	38.2551	257
55.1839	101.51	37.0675	257
88.5398	74.313	30.0975	257
80.1297	119.675	24.9262	257
45.8426	68.3492	22.7795	257
60.418	82.44	11.0054	257
75.4957	54.7014	17.0372	257
105.321	75.0602	15.565	257
66.8852	49.5291	38.2631	258
54.5253	101.144	36.8122	258
88.3725	75.3562	30.2131	258
78.041	120.197	24.1379	258
46.2644	67.0649	22.8623	258
60.7759	81.5986	11.4123	258
77.3397	54.4257	17.1661	258
105.621	76.6771	15.8745	258
66.4446	48.4368	37.6252	259
53.1199	101.183	36.4095	259
87.8366	75.6473	30.1858	259
76.9907	120.557	24.2721	259
46.5946	66.8625	22.9439	259
77.2789	53.9564	17.3225	259
105.111	77.7399	16.1093	259
61.15	81.6798	11.3182	259
68.2389	48.1791	37.4576	260
54.093	102.195	36.0196	260
87.2185	76.7889	30.0636	260
46.7023	66.9535	23.4626	260
74.8779	121.252	23.2793	260
77.0744	54.2516	17.696	260
104.176	78.9359	15.884	260
60.4142	80.5147	11.735	260
69.3978	46.6281	36.7587	261
53.279	101.409	35.9713	261
87.7498	76.7313	30.1074	261
47.5798	66.6353	23.9858	261
76.7901	119.963	24.0641	261
77.3182	55.7735	17.3198	261
103.604	80.4532	15.5064	261
60.6731	83.0006	12.1386	261
70.7	46.4034	36.8931	262
53.4033	101.872	35.4726	262
88.0982	76.4365	30.0587	262
77.7257	119.067	24.1632	262
48.0263	66.314	24.058	262
77.0874	55.0225	17.6202	262
103.01	80.4267	15.2685	262
60.056	82.4557	12.7553	262
70.1903	46.0563	36.3047	263
53.1514	101.136	35.5657	263
86.7484	77.4658	29.7275	263
76.7452	119.259	24.4319	263
46.8669	66.9466	24.2906	263
74.854	55.758	17.5123	263
58.5296	82.8176	12.6323	263
100.797	81.5095	14.8194	263
71.9823	46.4758	36.3262	264
53.0111	101.194	35.2363	264
87.2487	77.1384	29.6001	264
48.1012	65.5366	24.7541	264
75.6913	118.676	24.0058	264
58.9487	83.3513	13.1988	264
75.1384	55.8146	17.5607	264
101.158	81.4195	14.8596	264
71.4788	46.3748	36.3885	265
51.3751	100.919	34.5833	265
85.8185	77.7393	29.6336	265
48.1457	65.4718	24.6145	265
75.1997	118.367	23.7576	265
76.6633	55.6678	17.8082	265
59.3149	82.4798	13.2678	265
101.344	81.7384	15.1087	265
71.587	45.7114	35.8646	266
53.2677	101.2	34.9856	266
86.5737	77.9883	29.7672	266
49.0168	65.7503	25.1018	266
76.8213	118.132	24.189	266
76.2721	55.7704	18.027	266
100.916	81.5395	14.9912	266
59.9598	81.8396	13.4623	266
71.7463	46.6656	36.1995	267
53.1899	100.782	35.2159	267
86.0441	78.1034	29.7049	267
49.2268	65.4209	25.1896	267
75.7895	117.504	24.311	267
76.2496	56.1222	18.1853	267
100.36	81.5994	14.8907	267
59.5432	81.5486	13.7366	267
71.6475	46.8245	35.843	268
53.2097	100.603	34.9077	268
85.9052	78.712	29.6224	268
49.0421	66.1989	25.3305	268
75.1069	117.505	24.3515	268
75.4433	56.3721	18.4018	268
58.9741	82.0806	14.0392	268
99.5119	82.6706	14.7604	268
54.0792	98.9356	35.2162	269
72.2524	46.1286	35.5156	269
86.156	77.9216	29.3649	269
49.7021	65.2183	25.3827	269
73.9171	116.483	24.2882	269
75.3088	55.6054	18.4353	269
59.1711	81.9545	14.0963	269
99.833	82.108	14.4437	269
52.9369	98.6702	35.116	270
72.6823	46.5451	35.2581	270
85.3704	78.7179	29.3345	270
49.7723	64.8243	25.6914	270
72.3913	115.596	24.3519	270
75.5289	55.8092	18.5589	270
99.1796	83.9639	14.2568	270
59.6281	81.3228	14.3582	270
52.017	98.3578	34.7791	271
73.3481	46.1176	34.8056	271
85.1093	78.2026	29.3338	271
49.453	64.4559	25.4025	271
71.8199	115.146	24.5583	271
74.9079	56.2208	18.3067	271
98.6183	84.9573	14.2903	271
59.0929	80.9529	14.3965	271
51.3092	97.2212	34.8603	272
72.8601	46.6188	34.6464	272
85.0634	78.557	29.3813	272
49.4808	64.2074	25.3273	272
71.1812	113.606	24.7553	272
76.0307	55.6636	18.5881	272
98.9088	85.2987	14.4046	272
59.308	80.2137	14.3124	272
53.5027	95.6669	35.2171	273
73.8367	45.3277	34.2269	273
86.5	77.4223	29.6165	273
50.8902	63.3934	25.7131	273
72.3305	112.763	25.5267	273
76.5468	56.0756	18.4755	273
99.8355	85.8587	14.9036	273
60.3329	80.8985	14.7814	273
55.4141	94.7175	36.196	274
75.4935	45.1055	34.4564	274
87.947	76.6731	30.6048	274
51.624	62.9195	26.6457	274
74.6143	111.735	26.6277	274
77.513	55.3601	19.196	274
61.8873	80.1537	16.028	274
101.091	85.2178	15.8578	274
56.8827	94.2854	36.4159	275
76.1952	44.2158	33.9833	275
88.9012	76.0078	30.6729	275
53.6462	62.8333	26.9569	275
75.7683	111.153	26.8971	275
78.35	54.7401	19.275	275
62.8287	80.1096	16.4628	275
101.652	84.574	15.7762	275
57.1629	94.5669	36.6621	276
74.3134	44.0646	33.6831	276
88.3172	75.6036	30.8574	276
76.5327	110.548	27.3052	276
52.9049	63.8942	26.8804	276
77.3315	54.7167	19.2749	276
62.6546	80.9132	16.6198	276
101.037	84.78	16.1059	276
55.3939	95.2563	36.0313	277
73.2167	45.1082	33.602	277
86.9652	76.5468	30.6105	277
74.2882	110.473	26.4042	277
52.1771	64.7708	26.3232	277
76.8443	55.0153	19.3324	277
61.7781	80.7357	16.1142	277
100.705	85.7606	15.9406	277
54.8816	95.0338	35.6602	278
73.5224	45.2309	33.6101	278
87.2093	76.9227	30.886	278
53.4892	62.9503	26.2659	278
74.0018	109.275	25.727	278
79.473	53.8725	19.5473	278
101.353	84.6081	15.6907	278
62.7938	78.5746	16.2724	278
54.1033	94.5589	35.554	279
74.079	45.4045	33.3743	279
86.6732	76.9644	30.6204	279
52.8392	61.5296	26.0951	279
72.746	108.103	25.2849	279
79.5735	53.4237	19.5513	279
62.4081	77.5857	16.0905	279
101.023	84.6402	15.8093	279
54.9323	94.6643	35.7156	280
75.0168	45.8132	33.4205	280
87.5276	77.3148	30.8186	280
53.4788	62.0058	26.4673	280
73.2133	108.501	25.535	280
79.7818	53.6814	19.8746	280
63.3371	77.7697	16.6046	280
101.898	84.895	15.8614	280
58.4536	94.6558	36.5619	281
76.9917	45.478	33.2325	281
89.76	76.692	31.0532	281
55.1778	62.1814	26.7478	281
76.8853	108.324	25.8577	281
81.1707	53.435	19.8892	281
103.984	84.4812	16.2233	281
64.6355	77.8412	16.8541	281
58.309	93.4172	37.0547	282
75.8278	45.4065	33.4663	282
89.2159	75.6892	31.5391	282
53.8152	61.8749	27.2457	282
77.0506	107.047	26.3921	282
80.4567	53.2338	20.3603	282
63.9809	77.2462	17.0595	282
104.231	82.9578	16.5676	282
60.5048	94.0149	37.3453	283
76.331	44.975	32.8403	283
90.2675	75.5796	31.3477	283
54.6618	62.3088	27.4753	283
78.3964	107.385	26.4085	283
80.437	53.5197	20.1593	283
104.599	83.9427	16.4964	283
64.3777	77.7997	17.2271	283
61.804	93.7844	37.5269	284
75.6289	44.9553	32.6558	284
90.1653	75.2613	31.5068	284
54.7335	63.6321	27.5224	284
79.7561	107.896	26.5371	284
79.1592	54.0656	20.2452	284
64.2775	79.2728	17.1557	284
104.917	83.6105	16.4871	284
62.6041	94.0594	37.6335	285
90.4072	75.3656	31.515	285
75.8782	45.7848	32.3667	285
54.3891	64.0823	27.7189	285
79.2806	107.375	26.3215	285
78.9186	55.1058	20.05	285
63.5999	79.2768	17.2474	285
105.109	83.6404	16.5912	285
62.025	93.0118	37.6659	286
90.2054	74.5689	31.6305	286
76.022	44.9565	32.2161	286
54.3001	62.504	27.9353	286
78.7582	106.495	26.2501	286
79.385	54.3236	20.3024	286
63.0396	78.6079	17.6329	286
104.701	82.7326	16.462	286
61.1855	94.1015	37.8025	287
74.2367	45.8224	32.3795	287
89.191	75.5476	31.8526	287
53.3318	64.2955	27.8705	287
78.7818	106.953	26.1939	287
78.532	53.8472	20.4834	287
63.3081	79.1484	17.6484	287
104.819	83.3296	16.9563	287
61.7555	94.2513	37.7049	288
89.3022	75.407	31.3889	288
73.0601	46.7507	31.8923	288
52.9015	64.8616	27.634	288
79.312	106.693	25.7731	288
77.8627	54.4077	20.0588	288
62.4633	80.0661	17.5518	288
104.781	82.7581	16.144	288
61.5526	93.1388	38.2482	289
89.6067	74.786	31.9415	289
73.6749	46.3754	32.2082	289
53.3915	64.2177	27.9815	289
79.5024	105.86	26.4713	289
78.3129	52.7237	20.3919	289
105.957	81.6617	16.7297	289
63.1787	78.78	17.8694	289
64.6364	92.9076	38.3912	290
74.4114	46.946	32.5141	290
91.6742	74.283	31.7768	290
54.2448	64.805	28.3064	290
81.8406	106.332	26.423	290
78.7632	52.7487	20.2507	290
64.0522	79.7311	18.2146	290
106.938	81.7505	16.7569	290
66.2656	92.0352	38.5314	291
75.7623	46.4642	32.4495	291
93.3089	73.1957	31.6325	291
55.6009	64.0282	28.1268	291
83.7044	105.341	26.553	291
79.6126	51.5663	20.0469	291
64.9214	79.4406	18.2501	291
108.223	80.4911	16.4147	291
66.2059	90.7308	39.5165	292
93.6449	72.7886	32.1685	292
75.3711	46.5772	32.8322	292
55.4003	64.1693	28.5997	292
84.003	105.168	27.3766	292
79.8297	51.2681	20.515	292
65.5145	79.5059	18.5724	292
108.711	79.6367	17.001	292
63.4416	91.1149	39.0854	293
75.3658	47.7357	33.7368	293
93.3754	73.9447	32.9537	293
55.1463	63.3711	28.3848	293
83.1898	105.778	27.6895	293
81.2164	51.5146	21.0779	293
109.99	80.9089	18.3316	293
66.5962	79.7067	18.7524	293
63.9745	90.3665	39.5082	294
75.9251	47.8698	33.7	294
94.1039	73.1244	32.8378	294
84.161	105.563	28.2172	294
55.2335	63.7037	28.6922	294
81.1875	51.7795	21.0196	294
66.4553	80.5255	19.3462	294
110.183	81.4809	18.2288	294
61.1959	91.3679	38.996	295
75.7226	48.9653	34.6974	295
93.4884	74.6653	33.4872	295
55.4892	63.0512	28.4437	295
83.5691	105.636	27.7709	295
82.547	50.5349	21.8658	295
110.685	80.8752	18.9562	295
67.3001	78.945	19.3802	295
58.5513	90.1851	38.3154	296
92.8678	75.8573	33.8379	296
75.9393	49.7843	34.7473	296
55.8969	62.0804	27.5855	296
82.0685	105.785	27.6251	296
84.9876	50.1284	22.2001	296
111.585	81.5465	20.0145	296
68.8174	77.9452	18.7588	296
58.0954	89.6858	38.2206	297
76.2579	49.9236	35	297
93.3271	75.9764	33.8189	297
82.1096	105.692	27.7044	297
56.8358	60.5703	27.2586	297
85.802	49.1872	22.2229	297
111.291	81.7742	19.6731	297
68.8974	77.2444	18.8878	297
57.8506	88.4545	37.9882	298
76.4836	50.1798	34.867	298
93.3783	76.7219	33.6815	298
80.2657	105.835	27.1941	298
56.9542	59.7592	26.9756	298
86.5509	48.517	22.2141	298
111.083	82.0398	19.5777	298
68.6183	76.3196	18.6782	298
57.2199	88.6128	37.6958	299
76.9028	50.7407	35.1508	299
93.4242	76.252	33.7336	299
79.9369	105.061	26.9823	299
57.2107	58.9498	26.5988	299
86.5108	48.6594	22.1661	299
110.926	81.5591	19.7133	299
68.5764	75.7125	18.5385	299
57.8067	88.6238	37.6677	300
77.4	51.7475	35.4867	300
94.2585	77.2354	33.8641	300
81.0667	105.827	27.2775	300
58.0528	59.9095	26.5526	300
87.6283	49.7442	22.1779	300
111.388	83.3309	19.7891	300
68.9748	77.4767	18.8357	300
57.849	88.534	37.5732	301
77.2652	51.9006	35.618	301
94.9466	77.0922	33.7033	301
81.1214	106.009	27.0154	301
58.5161	59.6012	26.3588	301
87.7451	49.1426	22.1051	301
111.38	82.8321	19.3544	301
68.9949	77.4261	18.6802	301
58.0823	87.5643	37.7077	302
76.8943	51.2841	35.3249	302
94.9351	76.4994	33.5985	302
81.5201	105.785	27.3644	302
58.2111	59.4517	26.3866	302
86.9791	48.9467	21.6238	302
110.684	82.8481	19.0616	302
68.6122	78	18.6936	302
57.1681	86.8352	37.0218	303
77.1641	51.6452	35.5164	303
94.913	76.7038	33.9748	303
81.7796	106.021	27.4334	303
59.4841	58.329	25.7908	303
88.4764	48.2692	22.1436	303
111.278	82.3218	19.3345	303
69.5501	78.1208	18.6588	303
55.468	86.2383	36.4632	304
75.9607	51.693	35.6436	304
93.8683	76.9422	34.0959	304
80.4405	106.607	27.2157	304
59.3414	57.7925	25.5206	304
88.8944	48.5711	22.1859	304
111.581	83.6939	20.0569	304
70.036	77.7076	18.4725	304
56.2996	86.9672	36.6244	305
76.5681	52.2239	35.7386	305
94.7541	76.1353	34.2065	305
81.7992	105.889	27.3195	305
59.615	57.7575	25.6262	305
89.3426	48.645	22.1723	305
112.486	83.0829	20.3291	305
70.3941	77.6859	18.5387	305
55.7818	86.4864	36.2678	306
75.2887	51.3775	35.7445	306
94.6792	75.0483	34.3134	306
81.925	105.791	27.6618	306
59.5106	57.005	25.2598	306
89.733	48.5646	22.0135	306
112.416	82.8956	20.2661	306
70.5409	77.7446	18.7376	306
58.1544	85.7526	36.8786	307
75.8444	50.8005	35.2509	307
95.6339	74.488	33.956	307
83.3428	106.423	28.1987	307
59.0098	58.0371	25.3689	307
87.7039	49.1395	21.2769	307
111.638	83.0691	19.3359	307
69.6148	79.9141	19.0218	307
59.1696	86.3628	37.1426	308
75.431	51.3367	34.9789	308
96.5099	74.3042	33.8797	308
84.4973	106.592	28.3811	308
57.667	59.94	25.478	308
85.6018	50.4233	21.2508	308
111.693	81.5811	18.716	308
69.4843	81.6124	18.9841	308
59.4891	86.2226	37.3305	309
75.2666	50.557	34.9453	309
96.1811	74.2147	33.5667	309
83.0334	106.233	28.3816	309
55.9462	59.6116	25.5216	309
83.878	52.8081	21.5704	309
110.248	81.9276	18.432	309
67.5671	81.7485	18.8847	309
59.9818	85.2315	37.1659	310
74.4807	51.808	34.5329	310
95.436	74.3755	33.03	310
82.252	103.374	28.386	310
54.756	59.4558	25.0956	310
85.9697	50.0164	19.9355	310
110.615	84.2338	18.8117	310
67.7212	82.0674	18.8198	310
58.7831	85.4435	38.3389	311
72.8393	54.3447	34.4228	311
94.7816	75.2638	32.9875	311
83.2964	107.495	29.6885	311
52.5015	61.0411	25.5899	311
67.4905	83.3147	20.7029	311
85.4352	51.4428	19.5467	311
109.918	86.9251	18.8783	311
60.6118	87.4924	39.3018	312
74.092	51.8455	35.2679	312
96.9346	76.9828	32.6374	312
86.3166	111.63	29.1242	312
50.1216	62.4217	26.1791	312
65.7017	87.3851	20.2937	312
81.7032	55.4218	19.5565	312
108.253	86.5505	16.7817	312
58.9029	90.6723	39.3697	313
75.3062	54.4577	36.5349	313
97.1816	82.2635	34.5292	313
85.9774	114.484	29.5097	313
82.9991	71.1182	27.9676	313
50.0991	64.2467	27.3076	313
66.0966	90.5211	20.555	313
107.838	89.0073	16.6317	313
83.1774	42.5889	13.2001	313
71.8297	56.002	39.8623	314
67.0496	114.884	36.3474	314
99.7786	89.5065	36.5011	314
42.048	79.3893	33.3893	314
70.4761	66.006	33.9343	314
83.2198	84.4282	32.8046	314
94.1538	113.924	31.1096	314
84.6256	68.4714	28.7797	314
71.0798	83.5905	26.9018	314
52.0295	55.8761	24.9133	314
64.9157	115.183	19.4713	314
106.534	85.3553	18.3257	314
58.7513	88.6015	11.4797	314
82.5555	48.0355	12.9203	314
78.5865	44.8943	40.0757	315
70.2095	110.275	37.7442	315
108.275	79.6592	38.0467	315
96.0179	106.839	33.5766	315
69.7184	86.0251	32.6317	315
57.5859	75.5797	32.8172	315
33.7872	75.4828	32.7471	315
80.1027	69.5681	27.8712	315
61.8623	90.9765	26.5086	315
52.0994	56.9998	22.3555	315
61.7014	110.332	20.3842	315
97.7089	89.9704	19.6064	315
76.5984	58.7811	9.74	315
59.0624	96.1693	7.70922	315
75.1226	103.748	39.6644	316
98.5387	97.1454	36.0251	316
55.966	79.9827	34.9505	316
112.064	71.5874	35.1029	316
68.9297	84.0716	34.2924	316
73.7325	34.5061	32.2178	316
33.0879	81.1529	29.4267	316
78.2854	64.4082	29.0768	316
62.5657	92.8374	28.2316	316
65.0119	111.806	23.3157	316
98.4204	86.481	20.3703	316
53.4797	67.8107	21.7358	316
77.6417	64.1421	8.89964	316
67.7144	108.491	9.18378	316
78.9945	98.5179	40.2596	317
99.1527	91.072	36.3968	317
112.696	67.31	33.3932	317
33.9091	90.6649	30.6052	317
63.2176	94.5836	29.67	317
75.7085	63.3502	28.8877	317
64.8131	36.1852	29.21	317
67.6885	114.358	26.1688	317
48.8917	74.9745	21.425	317
97.635	85.6513	20.27	317
69.0353	114.952	12.4135	317
72.9525	67.7799	8.21346	317
69.9297	81.0716	35.2924	317
55.966	81.9827	36.9505	317
81.9244	96.1549	39.9391	318
99.9154	87.4842	36.1607	318
112.709	65.5815	32.1614	318
38.7863	95.9841	31.8264	318
66.7897	94.428	30.2509	318
74.4274	62.4519	29.8566	318
60.3089	38.8822	29.3382	318
72.8209	115.286	27.6742	318
104.155	101.423	21.6904	318
86.5815	67.3353	18.3879	318
75.2294	116.093	14.3044	318
71.3937	70.4665	8.15272	318
49.7006	79.3485	21.5955	318
72.7298	79.28	35.8824	318
58.966	83.9827	37.9505	318
81.9171	93.7608	40.8119	319
60.71	81.429	38.6873	319
99.7256	88.2389	35.8734	319
74.7298	75.28	35.8824	319
40.312	95.0932	33.688	319
69.1898	92.8734	31.1818	319
62.2076	38.1379	30.8917	319
73.2274	114.006	29.6976	319
113.751	71.1714	30.0169	319
75.5817	60.624	30.2245	319
52.0821	89.9878	27.1309	319
103.014	106.146	24.616	319
50.0783	63.9356	20.1667	319
85.8237	64.306	17.3869	319
75.8097	113.083	16.3203	319
68.3571	67.9462	9.32905	319
83.2714	90.6631	41.0532	320
62.6995	80.2933	38.5335	320
101.361	84.9594	35.6955	320
76.9989	73.0981	35.4838	320
44.4462	96.8284	34.6125	320
65.8839	37.7917	33.0743	320
76.3575	113.482	30.7163	320
74.4373	92.1186	30.8832	320
114.229	68.9447	30.316	320
78.2155	59.9106	29.7678	320
55.593	92.9396	27.9714	320
104.451	104.282	25.5327	320
53.4314	54.2164	20.5778	320
86.1379	64.3857	18.49	320
77.0817	111.195	16.7758	320
68.9214	64.8658	10.7137	320
79.9981	89.0714	41.0714	321
61.7246	77.747	37.1188	321
99.8618	86.3148	35.8224	321
76.8846	72.1571	34.5641	321
46.3709	95.5824	34.2602	321
67.3171	37.3057	33.4243	321
74.0995	112.183	31.0782	321
112.817	70.3718	30.783	321
73.1514	91.1147	29.6944	321
78.4133	60.0518	29.0388	321
55.7882	90.3231	26.807	321
101.714	105.34	26.3655	321
58.9845	50.9596	21.5393	321
87.065	66.838	18.4765	321
75.1935	110.915	17.1202	321
69.9868	62.6521	10.9775	321
77.5598	88.5492	41.1318	322
61.764	76.375	36.2547	322
98.636	87.7353	35.818	322
77.7662	71.4671	34.78	322
47.8174	94.8059	33.364	322
69.0721	37.7481	33.9454	322
73.0271	111.988	30.6416	322
113.191	71.5108	31.0919	322
73.6137	89.8517	28.7673	322
79.1338	60.5533	28.6801	322
100.647	106.021	26.5182	322
57.2356	87.7867	25.3875	322
63.2121	49.9541	21.9377	322
88.4838	68.5252	18.4416	322
74.5923	109.994	16.6547	322
72.3153	61.4704	11.1463	322
75.2946	87.5787	41.0225	323
96.6916	89.5403	35.9455	323
61.1815	75.2463	35.5991	323
77.3472	71.2123	34.5327	323
68.6788	38.0979	34.0712	323
48.9653	93.878	32.8246	323
71.2053	111.705	30.8262	323
112.09	72.3463	31.3417	323
79.6125	60.9768	28.4793	323
73.1897	89.7679	28.1629	323
99.3328	106.752	26.6892	323
57.4621	85.8782	24.5863	323
64.2646	49.4102	21.7947	323
89.853	70.3389	18.3697	323
73.7436	109.874	16.5822	323
73.5204	60.0689	11.3364	323
73.9535	87.6806	40.5572	324
96.9908	89.619	36.065	324
78.7741	70.282	34.4312	324
62.4936	74.918	34.4171	324
68.5781	38.315	34.3324	324
112.914	70.1541	32.5932	324
51.2707	94.0488	31.1211	324
73.2082	111.207	29.4557	324
81.9384	60.0507	28.3355	324
76.2362	88.0364	27.2213	324
102.485	104.131	26.459	324
60.0791	84.4833	23.1269	324
66.3169	48.3212	21.7408	324
93.8201	67.9428	18.7811	324
77.8841	105.922	15.1712	324
77.3576	57.8686	12.1322	324
71.936	87.3697	40.5022	325
95.6714	90.5581	36.2705	325
69.8854	38.0551	34.785	325
62.4726	74.3193	33.9462	325
79.1262	70.5237	34.3084	325
112.354	70.694	33.369	325
51.5781	94.4391	31.3345	325
72.5196	111.024	29.5866	325
76.4749	87.7368	27.1728	325
83.1898	60.1956	28.3237	325
102.386	104.084	26.412	325
66.8383	48.2734	22.3991	325
62.0143	82.5691	22.5959	325
95.5104	68.904	18.9184	325
77.8313	105.924	15.2412	325
78.7618	57.3662	12.3853	325
71.996	88.2625	40.3383	326
95.6484	91.4451	35.9478	326
69.1126	39.4227	35.6576	326
80.4005	70.5558	34.5863	326
64.1126	74.4407	33.6349	326
112.482	71.0803	33.2598	326
52.3096	94.399	31.2872	326
71.9605	111.731	28.9629	326
84.0588	60.6681	28.1531	326
76.9949	87.6047	26.6385	326
102.488	103.945	25.9168	326
66.3209	48.7399	22.818	326
62.2882	81.5	22.0316	326
96.1518	69.6619	18.6312	326
76.2599	104.311	14.5818	326
78.4975	56.2194	12.8568	326
73.2524	87.9195	40.2196	327
66.0334	40.2779	35.7093	327
97.144	90.9982	35.5689	327
81.2503	70.109	34.632	327
65.2657	75.589	33.1848	327
112.473	68.126	33.1855	327
54.8326	96.456	31.0625	327
75.5705	112.17	28.7205	327
83.1876	60.6483	27.9776	327
78.728	87.3263	26.2568	327
105.054	102.285	25.3381	327
63.9346	49.7443	23.1138	327
62.757	82.5552	21.3223	327
96.0911	68.1639	18.3692	327
78.8785	103.029	13.9675	327
77.1908	55.4671	12.8614	327
70.64	90.5856	40.0792	328
64.2023	42.3644	36.4311	328
95.881	92.5072	35.4829	328
80.2089	71.552	34.9615	328
110.332	68.8776	34.4657	328
64.8533	76.8819	32.6522	328
54.4783	97.3666	30.1117	328
75.7624	112.301	27.8808	328
83.0593	61.013	28.5183	328
105.93	101.463	25.1969	328
78.9247	87.0888	25.9467	328
62.7611	50.6115	23.5436	328
63.9013	81.6775	20.6874	328
97.2886	66.7366	19.0568	328
77.5024	53.9561	13.5509	328
79.9304	100.777	13.3099	328
70.5721	91.6954	39.7266	329
62.5861	44.6621	36.9805	329
96.6403	93.046	35.391	329
80.625	71.576	35.4344	329
110.144	69.1616	35.2716	329
66.0736	77.2575	32.5415	329
55.512	97.8211	29.2927	329
83.7968	60.5603	28.982	329
77.3821	111.91	27.3267	329
80.3926	86.3159	25.9382	329
107.073	100.852	24.7435	329
62.4836	51.0047	23.9055	329
65.5937	80.4595	20.2675	329
99.0253	64.6764	19.7229	329
78.633	52.3488	14.3258	329
82.0516	97.8149	13.0863	329
71.3851	92.2946	39.782	330
61.0055	45.5388	37.4605	330
80.2006	70.999	35.7515	330
96.5762	91.6095	34.9396	330
109.408	66.9669	35.0651	330
65.7898	77.4068	32.7377	330
55.8991	98.6162	29.9222	330
81.9052	59.9227	29.0175	330
78.324	112.121	27.1254	330
79.8308	85.4443	25.9687	330
107.361	99.2083	24.4095	330
58.9093	51.9584	24.5981	330
63.8468	80.2156	20.7409	330
96.9503	63.4418	19.7078	330
75.0904	52.4596	14.4096	330
80.1287	96.6935	12.9256	330
73.7941	92.918	39.9745	331
64.1645	46.0978	38.0899	331
83.0005	71.9556	35.5613	331
98.1642	92.8658	34.369	331
111.794	68.7211	34.3004	331
67.8194	77.934	32.9595	331
56.6404	97.9936	30.2608	331
83.1594	60.4078	28.7895	331
77.8581	111.921	26.7751	331
80.6329	85.5421	25.5631	331
58.9558	51.122	25.4304	331
107.763	99.2263	23.4512	331
63.7773	79.2694	20.8399	331
97.3927	63.8339	19.3704	331
73.7833	51.9633	15.0181	331
77.5769	96.3886	12.7651	331
75.7498	93.2163	39.9401	332
62.3336	47.4046	38.1872	332
83.3478	71.3384	35.524	332
99.6402	91.4725	34.1584	332
111.022	66.1147	33.9936	332
68.7126	78.3027	32.7622	332
58.6756	99.5859	30.7317	332
81.9744	59.7426	28.6869	332
80.1257	111.935	26.8496	332
81.3164	85.1144	25.552	332
56.6082	53.0445	25.5596	332
109.277	96.9401	23.1841	332
63.412	80.4618	20.757	332
96.1889	62.2934	19.2361	332
72.21	52.9693	14.8421	332
77.2606	96.7343	13.0739	332
77.2393	91.8523	39.8836	333
61.0512	48.0265	37.5988	333
100.906	88.4291	34.1933	333
110.386	62.3866	33.5223	333
68.6257	77.9105	32.859	333
60.0793	99.6108	30.9626	333
80.7657	59.0877	28.3819	333
82.5344	111.07	27.5765	333
81.6412	84.4967	25.7932	333
54.2897	54.7475	25.2263	333
110.712	94.0787	23.2496	333
62.9626	81.6833	20.9095	333
94.5101	61.5521	18.8103	333
69.5851	54.3713	14.5724	333
79.116	96.8357	13.4467	333
83.1323	69.3969	35.6074	333
79.6643	93.1478	39.8138	334
59.2625	50.1544	37.7223	334
82.8968	70.0198	35.5347	334
102.441	87.7565	33.4855	334
69.1906	79.571	33.1826	334
108.902	60.5692	33.2449	334
61.7056	102.041	31.3092	334
84.6355	111.221	27.4402	334
79.0745	59.8388	28.3275	334
51.5416	58.4218	25.8185	334
81.8336	84.7263	25.6106	334
111.039	91.5116	22.2149	334
62.2991	83.8804	21.0966	334
92.7494	60.9854	18.4921	334
66.4592	56.3646	15.0673	334
77.6683	97.3403	13.346	334
81.5393	93.6565	39.3289	335
59.6729	50.9799	38.1882	335
70.0757	80.022	32.9903	335
109.159	60.1626	32.9492	335
103.133	87.2562	32.573	335
62.2305	101.739	30.826	335
79.275	59.5114	28.2802	335
85.7629	111.205	26.6391	335
50.5732	58.3018	26.3669	335
82.2615	84.1591	25.3556	335
110.637	90.5147	21.2552	335
62.4592	82.6986	21.3038	335
92.3262	60.1817	18.5	335
65.6024	55.8038	15.4232	335
75.8599	95.8649	12.9818	335
83.8985	69.9123	35.3789	335
83.3389	94.0866	38.9933	336
60.9772	51.9689	38.6215	336
84.9012	70.612	35.1884	336
104.446	87.5195	31.9362	336
71.2401	80.9129	32.9385	336
109.255	60.0483	32.3155	336
63.3161	103.067	30.8121	336
79.0472	60.1312	27.9364	336
86.6598	111.871	26.3973	336
50.3247	60.0649	26.7605	336
82.6937	84.8925	25.0633	336
61.8805	84.0981	21.6827	336
109.855	90.3575	20.3544	336
91.7848	60.8328	18.2584	336
63.9979	57.9401	15.3333	336
74.1679	96.8928	13.2308	336
82.8511	94.951	38.7308	337
62.0178	51.6728	38.6107	337
85.7035	71.3274	35.0217	337
71.3434	81.2445	33.157	337
109.974	61.615	32.5458	337
103.842	89.1478	31.5531	337
62.731	102.905	30.5937	337
80.7617	60.438	28.1884	337
51.3917	58.2238	27.0646	337
85.1125	111.85	25.6715	337
82.3593	84.8325	24.9766	337
61.2743	82.4248	21.8325	337
108.668	90.2339	19.995	337
92.2676	60.1394	18.52	337
64.4814	56.7202	15.5594	337
72.1371	95.049	12.878	337
81.9501	95.1603	39.0519	338
64.4441	50.9952	38.5559	338
86.4149	72.1864	35.2075	338
71.575	81.2646	33.2254	338
103.673	91.083	31.8354	338
109.928	63.2398	32.5169	338
62.1096	102.274	31.1038	338
81.9518	61.7944	28.1362	338
84.3687	113.186	26.4226	338
52.4825	57.8824	27.0885	338
82.6654	85.5996	25.1091	338
61.5766	82.942	22.0722	338
108.288	92.4464	20.5272	338
93.4793	62.4913	18.4587	338
64.8073	58.3574	15.39	338
71.4379	96.0953	13.5416	338
82.9971	92.8688	38.8798	339
66.9318	48.3602	37.7365	339
87.6686	70.2644	34.5479	339
72.3591	78.8971	33.126	339
62.4576	100.21	31.7082	339
103.88	89.3848	31.4047	339
110.634	62.3344	30.9771	339
84.4599	112.512	27.0799	339
81.8088	60.4133	27.1531	339
52.9112	56.676	26.8813	339
81.929	85.3929	24.9183	339
60.7289	82.9656	22.5641	339
106.847	92.5994	20.0528	339
92.0363	64.6777	17.1874	339
63.7328	59.6672	15.3014	339
69.1449	98.0132	14.1632	339
83.762	91.5066	39.4869	340
68.8095	47.4258	37.175	340
88.6182	69.8743	34.6266	340
61.5786	99.5386	32.7307	340
72.7526	78.6554	33.5069	340
103.903	89.4395	31.5535	340
111.473	63.4677	30.2605	340
82.7098	113.098	28.1763	340
53.9656	56.3503	26.9985	340
82.7268	61.6668	26.8116	340
81.6735	86.6116	25.1751	340
60.333	82.887	23.11	340
105.415	94.6583	20.1198	340
91.4983	67.0821	16.7923	340
67.3111	99.4336	15.3524	340
62.8964	62.0565	15.5347	340
83.8801	90.4377	39.5511	341
70.6703	46.0645	36.85	341
89.762	68.827	34.3341	341
61.2316	98.7992	33.0469	341
72.9932	77.8639	33.5608	341
103.723	89.6551	31.4125	341
111.821	63.7426	29.7303	341
82.1007	113.234	28.9592	341
54.9112	54.9394	27.2108	341
83.0424	61.9157	26.4973	341
80.7576	86.5188	25.3379	341
60.2652	82.1098	23.5015	341
104.299	95.5111	20.2007	341
91.2623	68.473	16.5327	341
65.8348	99.9658	15.8967	341
63.1697	62.7256	15.6883	341
84.5827	89.3103	39.0731	342
73.7346	45.8556	36.516	342
62.1479	97.9174	33.656	342
73.6712	76.8501	33.5886	342
103.604	90.0592	30.5322	342
81.4235	113.419	29.3258	342
111.833	64.9105	28.0833	342
56.359	53.7059	27.3554	342
83.2987	62.1688	25.8096	342
80.132	87.0533	25.2459	342
60.0736	81.653	23.8566	342
102.361	96.9309	19.8757	342
63.2282	100.055	16.2624	342
89.7117	69.7983	15.8317	342
61.029	63.4049	16.1096	342
91.5996	68.7003	33.5603	342
84.5642	91.5421	38.4631	343
75.6963	47.1789	37.261	343
91.65	69.5289	33.7755	343
62.2472	98.1547	32.8792	343
74.6796	77.1551	33.3465	343
104.094	91.2987	30.0611	343
80.5361	113.36	27.9764	343
112.424	66.1985	28.1701	343
58.0661	52.5222	27.8925	343
84.2963	61.9795	25.7856	343
79.6362	86.6076	24.8815	343
60.4594	80.0282	23.8311	343
101.828	95.6518	18.8869	343
61.5735	61.1921	16.3933	343
62.9452	97.6859	15.9251	343
90.0375	68.322	15.8952	343
82.6814	92.4724	38.1519	344
76.3665	48.1509	38.2109	344
91.2299	70.4439	33.9376	344
60.4449	97.9328	32.5021	344
102.785	91.2132	29.8339	344
111.862	67.0014	28.7791	344
57.5487	51.6355	28.8441	344
80.0242	113.029	27.2537	344
83.2394	61.8514	26.1834	344
58.7134	78.8694	23.8425	344
78.6434	86.0516	24.8738	344
100.094	93.6192	18.727	344
61.1794	58.8664	16.947	344
61.7121	95.8289	15.8192	344
89.6358	66.2539	16.584	344
73.0007	77.4764	33.5514	344
75.8874	51.5939	39.0936	345
81.9363	94.4806	38.1141	345
72.7775	79.121	33.9374	345
91.1458	71.8699	34.5009	345
58.9612	99.0227	32.3418	345
102.854	92.5903	29.9878	345
57.2405	53.2491	29.8152	345
111.96	68.8297	29.2619	345
79.0983	113.275	27.0325	345
83.0376	62.9889	26.7564	345
58.3111	78.8704	24.1735	345
99.2992	93.0719	18.9359	345
89.0754	66.0342	17.2065	345
61.1572	58.2628	17.7917	345
60.2214	94.9549	15.9193	345
77.9368	86.7209	25.2459	345
74.3464	51.9817	39.2974	346
82.3817	94.3629	37.7502	346
73.0495	79.1736	34.0162	346
91.0113	71.0529	34.8593	346
60.2306	99.0219	32.0438	346
103.753	91.9953	29.8003	346
56.0432	54.1095	30.1427	346
111.638	67.5254	29.5455	346
82.1787	62.3243	27.1126	346
80.4254	112.87	26.2741	346
79.1903	85.8247	25.2669	346
58.5187	78.7173	24.1221	346
89.5754	64.0229	17.6067	346
99.6357	90.7394	18.8529	346
61.6811	57.3161	17.8761	346
61.1252	93.491	15.6231	346
73.0824	54.0518	39.9808	347
82.0945	94.9391	37.2569	347
90.738	71.5954	34.9567	347
72.7772	80.091	33.6531	347
60.317	99.6043	31.076	347
104.115	91.1852	29.7857	347
55.6853	54.765	30.3538	347
110.678	66.1799	29.7485	347
81.6159	112.401	25.8094	347
79.8645	85.6856	24.9099	347
59.5206	78.8706	23.7103	347
101.131	88.4674	18.6614	347
62.2965	56.5162	17.8053	347
63.4442	91.5326	14.8188	347
89.5754	62.0229	17.6067	347
82.1787	61.3243	27.1126	347
71.9741	55.7089	40.3131	348
82.4637	95.3962	36.5892	348
90.4894	71.1195	35.1097	348
72.7337	80.4018	33.4746	348
61.413	99.921	30.5145	348
55.0693	55.3422	30.6151	348
104.447	89.9405	29.5791	348
110.285	64.3033	29.9623	348
82.8026	110.818	25.0401	348
80.0017	84.7272	24.8769	348
59.1354	78.7918	23.385	348
101.048	85.321	18.9493	348
61.1707	55.4433	18.0891	348
64.1157	89.9757	14.691	348
82.1787	61.3243	27.1126	348
89.5754	60.0229	18.6067	348
71.6436	59.517	40.7781	349
84.2197	96.9217	35.4734	349
91.364	72.6066	34.883	349
73.9499	81.7989	33.2496	349
55.5317	57.3747	31.3202	349
62.454	101.285	29.8491	349
110.306	63.9433	29.7187	349
105.876	90.0147	28.3957	349
81.7379	61.8091	27.9008	349
84.0098	110.973	23.7216	349
80.2761	85.4909	24.2958	349
59.3512	79.5472	23.0832	349
101.454	82.6695	18.143	349
60.3432	56.5242	18.3499	349
87.874	59.8538	17.8077	349
63.7416	89.7968	14.2703	349
69.7818	60.0214	40.8981	350
84.5309	96.3699	35.9779	350
90.4973	72.3674	35.4724	350
73.4684	81.9576	33.6262	350
63.1627	101.309	30.2045	350
54.2607	59.0738	31.468	350
109.138	63.2613	30.2546	350
106.901	89.0856	29.0956	350
81.0417	62.0425	28.3039	350
85.6856	110.988	24.6388	350
80.489	86.1009	25.011	350
59.2676	80.5768	23.0338	350
102.599	82.6377	19.0907	350
60.2158	58.097	18.2872	350
65.903	90.2813	14.5828	350
88.1677	59.8974	18.9939	350
69.6081	58.999	40.3233	351
84.0419	95.3686	35.9844	351
90.0916	71.7811	35.4253	351
72.9882	81.5611	33.4601	351
62.299	100.316	30.4459	351
53.6178	58.4147	31.0741	351
107.829	62.9385	29.7938	351
106.327	88.9783	28.8892	351
80.2748	61.8282	28.0952	351
84.611	111.123	24.9483	351
80.6841	86.4865	24.6826	351
58.6085	80.7178	23.0062	351
86.972	60.4849	18.6831	351
101.387	83.2293	18.5723	351
59.0747	59.3134	17.5659	351
64.8333	91.1243	14.4649	351
69.2979	57.2928	40.313	352
84.1996	93.9645	36.2134	352
89.6295	70.5692	35.4645	352
72.4984	80.6371	33.6708	352
62.1255	99.3477	31.2044	352
53.3451	58.5738	30.9621	352
108.045	62.5246	29.7849	352
106.046	88.4259	29.1239	352
79.6048	61.7556	28.0135	352
82.9512	111.124	25.709	352
79.5522	86.0875	24.9125	352
58.282	80.753	23.2927	352
87.6462	61.0244	19.5253	352
101.294	83.009	18.8806	352
60.1645	59.7946	17.4687	352
65.6537	91.4565	14.7197	352
67.8114	56.2423	39.7871	353
83.3937	93.433	35.8308	353
89.133	69.839	35.2341	353
71.7829	79.7366	33.3179	353
61.3505	98.4003	31.1408	353
53.1361	57.3507	30.0324	353
105.469	88.5108	29.2544	353
107.882	63.2671	29.7256	353
79.6688	61.3407	27.5943	353
82.5049	111.133	25.6489	353
78.9341	86.3495	24.8342	353
57.6072	80.7676	22.7307	353
88.2054	61.1297	19.3108	353
101.225	83.2506	19.0345	353
60.3264	60.9393	16.4652	353
65.4044	92.1257	14.6184	353
68.3877	54.6459	39.1751	354
82.0872	92.3713	36.0479	354
88.9429	69.0199	35.1531	354
71.4735	78.6414	33.4189	354
60.3111	97.3754	31.1797	354
104.485	89.4308	29.6112	354
108.137	64.3983	29.6559	354
53.551	56.4323	29.4691	354
81.5582	111.168	26.4691	354
79.9423	61.0505	27.2845	354
78.2959	86.3807	25.0144	354
57.2358	80.3846	22.656	354
101.24	84.3346	19.2107	354
88.66	61.0908	19	354
60.5526	62.0288	16.2141	354
65.4564	92.5556	15.0169	354
69.5018	53.6942	38.9614	355
82.0707	91.8627	36.2498	355
89.724	68.8502	35.4373	355
71.7558	77.8647	33.3259	355
60.53	95.7381	31.4782	355
104.801	90.2784	30.2249	355
109.404	65.8263	29.3055	355
54.8934	55.2599	28.9987	355
80.4604	61.2969	27.3875	355
80.5724	111.543	27.2173	355
79.3345	86.7327	25.0436	355
58.7713	80.2893	22.6529	355
102.017	85.9966	19.5606	355
88.9603	62.4032	19.2286	355
61.832	62.7801	15.8287	355
66.0382	92.6874	15.0593	355
71.2422	52.1628	37.9447	356
91.2877	68.2568	34.839	356
73.2601	76.8498	32.941	356
62.3721	94.4447	31.2388	356
106.272	90.4687	29.923	356
110.727	65.2691	28.8797	356
56.1619	54.8597	28.1893	356
82.4327	111.222	27.1387	356
82.23	60.8306	26.757	356
81.364	86.6138	24.7021	356
59.4448	80.2466	22.351	356
103.323	86.5249	19.34	356
90.4198	62.4925	18.9261	356
63.3625	64.0733	15.2192	356
67.329	92.9912	14.7369	356
83.7743	91.3429	35.7359	356
69.8181	51.7537	37.9844	357
82.0416	90.3874	35.9736	357
90.0455	68.1734	35.5286	357
72.6121	76.106	32.9314	357
105.343	89.4808	30.7627	357
61.1917	93.5034	30.7647	357
110.246	63.7105	29.7313	357
82.5041	110.339	27.474	357
55.9216	55.1072	27.7342	357
81.8703	58.9773	26.9822	357
81.9539	85.6524	24.824	357
60.3801	79.8418	21.824	357
104.783	84.8947	20.1561	357
91.5638	61.5979	19.5888	357
64.7607	63.5714	14.6173	357
69.7106	91.1162	14.4033	357
68.1383	53.1198	37.7434	358
81.0927	91.2261	35.7994	358
89.0183	68.7184	35.696	358
71.9393	77.5921	32.8366	358
105.316	89.2253	31.0296	358
61.5886	94.8245	30.0616	358
109.253	62.8948	30.2978	358
82.5467	60.6893	27.1963	358
83.5891	111.264	27.1323	358
54.8458	56.9717	27.2571	358
82.2254	86.2577	24.8271	358
60.8165	80.4604	21.3476	358
92.0705	60.6383	19.7951	358
105.852	83.5412	20.5389	358
70.9551	92.5439	14.1379	358
65.4584	64.2552	14.2974	358
67.9274	54.1371	37.2817	359
81.1779	91.9028	35.5544	359
88.7035	69.816	35.543	359
71.8531	78.3703	32.3762	359
105.324	90.0012	31.1331	359
62.275	96.4747	29.6864	359
109.139	63.7298	30.0468	359
84.3783	112.121	27.5795	359
53.8498	59.2942	26.7682	359
82.375	87.4073	24.6096	359
60.6633	82.4001	21.0966	359
106.189	84.2702	20.5786	359
71.5955	95.0655	14.3545	359
65.3381	65.9903	14.0667	359
92.0705	61.6383	19.7951	359
81.5467	61.6893	27.1963	359
66.683	54.0073	36.7945	360
80.4202	90.7665	34.9196	360
88.7537	68.7349	35.036	360
71.152	77.4707	31.8016	360
105.475	89.1287	31.1074	360
62.4346	96.6018	29.6253	360
108.167	62.8385	29.6387	360
84.7821	112.524	27.7658	360
52.3029	60.2852	26.2826	360
79.6241	61.1345	26.3368	360
83.07	87.4414	24.4461	360
60.3135	83.8326	21.0101	360
105.894	83.6188	20.2121	360
90.9732	62.039	19.6585	360
71.3092	96.2263	14.3276	360
64.1563	67.6464	13.5859	360
66.3011	52.6151	37.0009	361
83.17	89.6357	34.727	361
89.3768	65.4428	34.4404	361
71.3459	75.2568	31.3844	361
64.6584	96.0007	29.7471	361
107.283	85.5494	30.5754	361
108.236	58.9981	29.0987	361
87.3426	110.822	27.941	361
51.0237	60.6024	26.6248	361
83.7153	85.909	24.3025	361
60.3141	83.8324	21.0791	361
106.285	81.1139	19.8961	361
72.3721	96.2913	14.834	361
62.7918	68.2394	13.9901	361
78.6241	60.1345	26.3368	361
88.9732	60.039	18.6585	361
65.1689	53.2133	37.0892	362
84.0531	90.4155	35.886	362
88.703	65.8521	34.6599	362
70.9844	75.7539	31.3201	362
65.5202	96.5744	29.871	362
107.433	86.0862	30.5989	362
107.271	58.9944	29.3526	362
87.4114	111.71	27.7901	362
50.4697	61.4336	26.8059	362
77.5358	59.635	26.1129	362
83.5511	86.2	24.5308	362
60.8475	84.7791	21.0426	362
105.803	80.9521	19.906	362
87.2907	60.0725	18.6646	362
71.3909	97.3492	14.8356	362
61.9555	69.1984	13.9075	362
63.1983	53.797	37.5575	363
84.4139	90.2177	35.8512	363
86.8419	65.6065	34.7698	363
107.172	85.3029	30.7552	363
70.2771	74.5924	31.4981	363
63.8221	96.0455	29.6443	363
105.6	58.439	29.1925	363
87.6774	111.8	27.7997	363
47.8573	62.8152	26.7091	363
82.4728	86.6754	24.5658	363
105.14	79.453	20.254	363
83.6469	61.7308	18.7611	363
70.7347	98.8048	15.3564	363
60.0068	70.2506	13.9332	363
58.9026	86.0765	20.986	363
74.4673	60.544	26.4471	363
62.4376	52.6966	38.5228	364
67.2991	84.4703	35.2055	364
83.5179	66.1322	35.4129	364
101.256	94.2725	34.2889	364
63.8588	71.1745	31.0264	364
64.5702	97.2274	29.6616	364
107.675	83.1205	29.5742	364
103.615	58.9035	29.5626	364
88.8448	110.784	27.1142	364
81.4401	84.9841	25.8405	364
45.9775	60.9286	26.0143	364
72.1122	59.4229	26.4785	364
59.0044	84.7181	20.378	364
106.715	77.4354	20.8945	364
84.9418	59.4889	19.4212	364
73.1461	96.4363	15.4021	364
61.959	68.0717	13.4768	364
62.4031	55.8041	39.3032	365
81.2017	72.1254	36.7702	365
99.0523	97.9666	35.4458	365
66.9682	87.393	35.7016	365
101.973	63.913	32.8234	365
63.0423	73.3078	31.3684	365
107.368	85.3061	30.2827	365
63.8333	97.3476	29.3811	365
72.3331	59.9053	27.8149	365
86.5279	110.941	26.6459	365
79.9634	86.9485	25.9102	365
47.0785	59.1341	25.7669	365
102.668	79.4314	21.8088	365
87.5512	58.1513	21.4013	365
59.1465	83.5506	19.4041	365
73.6616	95.2221	14.1741	365
64.7568	65.5392	13.5199	365
64.4085	58.8959	39.8427	366
78.2951	79.2904	36.9207	366
96.0691	104.854	35.463	366
64.3425	93.7362	35.7613	366
98.2274	78.1935	35.1677	366
61.3385	114.794	33.4728	366
61.5307	76.2854	32.2453	366
98.8013	64.724	30.9338	366
105.295	92.2527	30.2364	366
71.0277	61.9352	28.5462	366
46.6352	57.0016	26.4773	366
82.1109	114.157	26.2393	366
76.0896	91.5021	26.0469	366
52.6992	86.7236	25.1992	366
103.07	82.1698	20.7138	366
87.4764	67.0386	22.5803	366
83.1195	58.5991	20.217	366
57.4066	81.8418	18.5206	366
71.5174	96.2371	13.6585	366
64.6596	63.8794	14.5032	366
68.9924	61.4002	38.2353	367
98.0359	88.7187	36.8556	367
90.1554	110.597	36.2076	367
78.6239	83.2694	36.4435	367
60.9022	96.6707	35.7293	367
58.3447	112.357	32.085	367
104.608	97.0729	30.6943	367
63.4378	78.5331	31.4863	367
104.054	56.7374	29.226	367
93.2235	71.974	26.5952	367
73.889	63.431	27.2568	367
[truncated: 6,307 more rows]

## Sheet: born3-10-4
X	Y	Z	Frame
62.406	79.8276	25.981	1
76.9783	53.237	26.7819	1
78.0684	53.9082	27.2938	2
62.9627	79.9343	26.4045	2
62.6188	80.3904	26.3825	3
77.4339	54.4722	27.389	3
62.4458	81.0343	26.4292	4
77.6724	54.839	27.2946	4
62.2951	81.2276	26.4555	5
77.4683	55.2048	27.2311	5
62.0448	81.2964	26.5991	6
77.8215	55.5993	27.1889	6
61.3265	81.3433	26.4666	7
76.7854	55.732	27.0045	7
61.1187	81.1058	26.5035	8
76.9206	55.6308	27.0779	8
61.5056	81.2904	26.6388	9
76.9987	55.6873	27.2767	9
61.8793	81.3028	26.5432	10
77.0667	55.5397	27.2721	10
61.7582	81.1734	26.6335	11
76.5559	55.5994	27.4017	11
61.8973	81.3643	26.4295	12
76.7836	55.8408	27.3792	12
62.7416	81.219	26.2961	13
76.5747	55.5673	27.4355	13
63.7261	80.8898	26.4835	14
76.7864	55.4766	26.926	14
65.7385	79.3724	27.3513	15
75.2076	56.6901	26.1832	15
73.0349	62.2638	27.2846	16
65.2195	78.8342	26.4497	16
66.2831	76.3285	26.7841	17
69.6494	76.6522	27.8418	18
71.1355	75.3186	27.4666	19
70.4289	75.0402	27.5154	20
70.566	75.866	27.5931	21
69.7366	75.5424	27.9879	22
70.0957	75.5373	28.1473	23
80.2356	66.484	31.4184	24
54.028	78.7621	23.3803	24
87.767	59.8569	31.3909	25
45.81	76.5366	22.6304	25
88.0109	61.1041	29.9687	26
46.3069	78.3442	23.0499	26
91.5513	60.3426	29.453	27
43.3569	79.9125	22.442	27
92.9582	60.4125	29.4773	28
43.3545	79.8633	22.5307	28
93.1412	60.4532	29.173	29
42.9366	80.7276	23.1871	29
94.9995	61.0261	28.8847	30
42.6574	82.8036	24.989	30
96.3043	62.1939	28.0883	31
42.7025	84.4066	27.0801	31
42.8427	85.3586	28.6806	32
98.0273	63.564	26.8894	32
42.3549	85.5896	29.8085	33
98.7272	64.3399	25.5127	33
41.9149	84.4024	29.621	34
98.8665	64.4299	24.207	34
42.6614	83.6774	29.0703	35
98.9657	65.143	23.6881	35
43.5518	82.6531	28.5594	36
98.4793	64.1715	24.0738	36
43.7972	80.9822	27.8758	37
96.9806	61.9501	24.3093	37
44.4695	79.8807	27.3173	38
95.1982	60.4464	24.6113	38
45.0379	79.0462	27.0015	39
94.4503	59.6602	25.1504	39
45.3754	78.3619	26.8409	40
92.7911	58.7948	25.8657	40
45.8124	78.2779	26.6142	41
91.9731	58.7693	26.2369	41
45.8605	78.3919	26.4493	42
91.1434	58.3418	26.3189	42
90.7834	58.1342	26.5557	43
46.0098	77.9108	26.4934	43
90.3907	57.8624	26.8743	44
46.3076	77.9081	26.8027	44
90.4069	57.775	26.4494	45
46.4828	78.2289	26.3132	45
89.9927	57.698	26.474	46
46.4131	78.2198	26.3256	46
46.2602	77.2754	26.5336	47
89.6729	57.4993	26.7423	47
46.2722	77.1611	26.8367	48
89.8325	57.5816	26.6391	48
89.8807	57.5709	26.5533	49
46.4008	76.5525	26.9254	49
46.6839	77.1268	27.0491	50
89.999	58.055	26.5917	50
46.8414	77.302	27.0029	51
90.2468	58.1416	26.542	51
46.5413	77.5157	26.9104	52
89.5174	57.8509	26.5791	52
47.0136	77.5211	26.8542	53
89.8438	57.8887	26.676	53
46.7656	77.4811	26.8885	54
89.6405	57.8327	26.7666	54
89.8266	57.7537	26.6293	55
46.7515	77.34	26.895	55
46.1169	77.57	27.0965	56
89.4732	57.9858	26.6711	56
46.0818	77.7554	26.9064	57
89.2616	57.9558	26.4481	57
45.9169	77.3636	27.076	58
88.8667	57.1233	26.5224	58
89.074	57.343	26.6199	59
46.1425	77.6391	27.0014	59
45.7692	77.4876	26.9981	60
88.8004	57.3713	26.6864	60
89.035	57.219	26.6952	61
46.1317	77.7098	27.0058	61
89.0024	57.2382	26.8807	62
46.1058	77.2662	27.0787	62
88.9162	56.5351	26.9874	63
46.1902	77.3456	27.1172	63
88.3819	56.6321	26.9713	64
45.9738	77.8123	26.7892	64
88.4179	56.5014	27.0189	65
46.249	78.1361	26.9319	65
88.6899	56.6348	27.1414	66
46.3077	77.9496	27.0618	66
88.666	56.714	26.9598	67
46.3159	78.1072	26.9694	67
88.3443	56.2494	27.0908	68
46.1066	77.7919	26.9228	68
88.5835	56.8422	27.1666	69
46.1664	78.116	27.0005	69
88.656	56.7375	27.2591	70
46.0112	77.8666	27.0889	70
88.6426	56.7777	27.1901	71
45.7856	77.1843	27.0738	71
45.3142	77.4798	27.2101	72
88.6299	57.2941	27.2639	72
88.729	57.1261	27.3399	73
45.5251	77.3466	27.1443	73
88.8141	57.3824	27.0618	74
45.6902	77.5394	26.7591	74
88.5298	56.9739	27.2275	75
45.5969	77.471	26.8858	75
88.6975	57.1964	27.0638	76
45.7043	77.8635	26.7478	76
88.4336	57.0495	27.2979	77
45.3642	77.4848	27.072	77
88.5557	57.3872	27.2732	78
45.3562	77.2428	26.8408	78
88.3005	57.6141	27.2158	79
45.0263	77.159	26.8456	79
88.1111	57.3763	27.3025	80
44.6504	76.8195	26.7408	80
88.3972	57.5808	27.2314	81
45.0536	76.7648	26.6526	81
88.4082	57.8238	27.3935	82
44.9702	77.0896	26.6282	82
88.4208	57.6569	27.1692	83
44.9889	76.7572	26.4786	83
88.8119	57.6482	27.3778	84
45.2745	76.7757	26.7184	84
88.986	57.7307	27.3634	85
45.507	77.0563	26.6667	85
88.9601	57.9068	27.1431	86
45.5241	77.2198	26.5478	86
89.1421	57.6674	27.0464	87
45.6427	76.9027	26.4422	87
89.3715	57.7148	27.0918	88
45.9764	77.0853	26.5255	88
88.7946	57.6952	27.084	89
45.2915	76.9931	26.4165	89
88.7844	57.4866	27.3134	90
45.3259	76.7563	26.6109	90
88.3699	58.0657	27.2185	91
44.6314	76.7267	26.6219	91
88.2941	57.3507	27.0841	92
44.7957	76.4929	26.5505	92
88.2403	57.6627	27.0525	93
44.5751	76.621	26.506	93
88.535	58.1942	27.1734	94
44.9104	76.7575	26.5881	94
88.8871	57.8894	27.2341	95
45.133	76.5339	26.5282	95
88.7427	58.2062	27.1527	96
45.0337	76.8467	26.5169	96
88.4429	58.2072	27.0122	97
44.6359	76.6245	26.5471	97
88.5669	58.0431	27.1541	98
44.9573	76.5286	26.4529	98
88.6447	57.883	27.1622	99
45.0784	76.6133	26.5152	99
88.3333	57.7677	26.9999	100
44.7476	76.3964	26.6141	100
88.8874	58.2627	26.9047	101
45.2995	76.9706	26.5682	101
88.2494	58.1018	27.0507	102
44.9387	77.0137	26.6507	102
88.164	58.1738	26.9752	103
44.82	77.2454	26.3841	103
88.4618	58.1387	27.1444	104
45.2232	77.1782	26.6137	104
87.9893	57.4894	27.2375	105
44.6213	76.4703	26.5632	105
88.0222	58.3093	27.04	106
44.6154	76.968	26.476	106
88.2885	58.0735	27.1066	107
45.0485	77.0536	26.5632	107
88.4475	58.2782	27.0556	108
45.182	77.011	26.7106	108
44.6925	76.9041	26.6014	109
87.7297	57.9859	27.1572	109
88.0815	58.5464	27.1778	110
44.9838	77.3773	26.725	110
88.3698	57.8858	26.8795	111
45.1605	76.9757	26.8248	111
88.0024	58.3225	26.9457	112
44.8515	76.6953	26.5933	112
87.6898	58.3357	27.0051	113
44.99	77.2842	26.7442	113
87.7317	57.9124	27.0255	114
44.7551	76.4908	26.8145	114
44.8982	76.8184	26.684	115
87.7054	57.676	26.8925	115
87.3562	57.9474	27.0146	116
44.8486	76.671	26.5635	116
87.6436	58.0625	26.8233	117
44.9433	76.6777	26.5483	117
45.2161	76.4599	27.143	118
87.7418	58.3681	27.1689	118
87.4221	58.5658	27.3544	119
45.0088	76.4164	27.413	119
87.581	59.3155	27.2408	120
45.2257	76.9914	27.2092	120
87.7851	59.7706	27.0395	121
45.3873	76.84	26.9786	121
87.1496	59.2056	27.0427	122
45.0913	77.0627	27.2647	122
45.2421	76.8336	27.4018	123
87.5846	59.1889	27.0758	123
87.6173	58.7866	27.0889	124
45.3837	76.7067	27.0601	124
45.1563	76.6621	26.8528	125
87.6858	59.3394	27.1181	125
44.1595	76.125	26.6939	126
87.0356	59.2786	26.5568	126
87.2822	59.7086	26.8048	127
44.7753	77.2481	26.8727	127
87.5165	59.5235	27.0502	128
44.5314	76.4645	27.0167	128
87.1469	59.5612	27.0066	129
44.7141	76.5788	26.8871	129
44.4359	76.5984	27.0759	130
87.1432	59.4516	27.383	130
86.8888	59.2711	27.4718	131
44.4926	76.6282	27.3694	131
86.9127	59.545	27.0119	132
44.2117	76.9281	26.947	132
86.677	59.4405	27.058	133
44.1079	76.5304	27.2384	133
87.0068	59.3656	27.0499	134
43.9862	76.3853	27.2036	134
86.5233	58.7694	27.2695	135
44.3146	76.6625	27.1504	135
86.3782	58.7131	26.9827	136
44.0673	77.0218	26.8886	136
85.6632	59.103	27.1585	137
43.3865	76.7246	26.9391	137
43.2659	76.3764	27.0543	138
85.6765	59.4691	26.9457	138
86.3164	59.328	27.0727	139
43.5993	76.1856	26.9547	139
43.3695	76.6365	26.8934	140
85.6006	59.1344	27.0426	140
85.5043	59.0724	27.0399	141
43.193	76.358	27.0727	141
42.9955	76.5538	26.7329	142
85.2194	59.5064	26.9757	142
42.9921	75.8809	26.9248	143
85.2667	59.3053	26.7742	143
43.4293	76.4861	27.05	144
85.6254	59.5005	26.8091	144
85.1986	59.9844	26.9533	145
42.9555	76.2404	27.1683	145
42.5163	76.5285	27.0455	146
84.5325	60.1993	27.1414	146
85.4436	59.8952	27.1228	147
42.9843	76.2754	26.9545	147
42.8809	76.5535	27.0322	148
85.141	59.6662	26.7892	148
84.413	59.1385	26.7621	149
42.5447	76.7388	26.8905	149
42.7667	77.1829	27.1797	150
84.6298	59.9627	27.1685	150
85.1775	60.05	27.1738	151
42.857	76.7051	27.0163	151
42.9407	76.7531	27.258	152
84.6506	59.6916	27.2392	152
42.6023	77.2573	26.9997	153
84.395	60.2132	27.0703	153
42.7421	77.1175	27.0032	154
84.166	60.1908	27.0173	154
42.6517	77.3474	27.0301	155
84.2163	60.1939	27.3265	155
42.8421	76.8383	27.4199	156
84.5705	59.9617	27.1195	156
42.8317	77.1332	27.1438	157
84.0368	59.7813	27.0307	157
42.4921	77.2976	27.1864	158
83.9662	59.3617	26.7827	158
43.0331	77.4348	27.2067	159
84.8012	59.2879	26.7527	159
43.277	77.4451	27.1512	160
84.8027	58.6393	27.1077	160
43.431	77.3873	27.2778	161
85.2212	59.2657	26.9696	161
42.8234	77.0845	27.5661	162
85.2983	59.1719	27.0506	162
43.1532	77.4237	27.4097	163
85.4446	58.344	26.6105	163
42.5727	77.6173	27.5974	164
85.3618	58.6459	26.754	164
41.1538	78.1126	27.52	165
83.8251	59.3956	26.6333	165
40.8256	78.727	27.898	166
83.0995	60.0806	26.8628	166
40.8037	78.8169	27.6079	167
82.8662	58.424	26.7468	167
41.1089	79.6466	27.6945	168
83.8071	57.9685	26.0619	168
74.954	69.7442	33.0791	169
40.5293	80.7179	28.5082	169
101.64	48.973	21.8701	169
81.8701	74.9383	37.3247	170
41.1462	80.332	28.2709	170
93.7656	43.6942	17.1117	170
83.6321	75.8602	38.3483	171
43.2289	80.654	28.5975	171
84.5763	44.1768	13.3485	171
87.4105	73.7546	39.0702	172
44.7619	79.8297	28.2245	172
80.3893	43.151	11.8693	172
91.0268	72.182	38.7356	173
44.7228	79.3932	28.132	173
79.2521	42.2757	12.3248	173
93.1062	69.1843	38.0421	174
45.6866	79.4607	28.5592	174
78.1949	40.6629	12.8158	174
94.3634	67.7344	36.5892	175
46.5039	79.2453	28.7803	175
76.2415	40.366	13.5849	175
92.6816	67.5997	36.116	176
46.5738	80.1211	28.1799	176
74.2309	40.579	14.463	176
90.3078	66.1928	35.9521	177
40.568	54.0876	28.9443	177
55.9507	100.249	29.0955	177
72.346	41.8892	15.2775	177
87.3022	66.4087	35.6849	178
35.5434	56.9216	29.2367	178
61.7981	103.695	26.7658	178
74.7808	48.3966	12.968	178
87.4564	62.7929	34.95	179
35.9733	51.5767	29.5346	179
62.0541	102.848	26.4534	179
74.0091	49.7139	13.284	179
86.6769	61.5018	34.629	180
35.6287	52.4922	29.3543	180
62.3953	103.029	25.9375	180
72.9384	50.9903	13.0616	180
86.0937	61.469	34.5811	181
35.8066	53.7347	29.2394	181
62.4936	102.566	26.1809	181
72.2954	52.5207	13.1182	181
86.0305	62.2407	34.5123	182
37.002	54.769	29.5149	182
60.5543	101.343	26.0728	182
71.9454	53.4188	13.4671	182
86.9728	63.0778	34.1435	183
38.9274	54.7255	29.748	183
59.4392	100.019	26.0898	183
72.0648	54.3169	13.8549	183
87.8075	63.9318	33.909	184
40.6511	55.0008	30.4715	184
58.7929	99.2103	26.0117	184
72.0011	54.3281	14.3441	184
88.6131	64.9664	33.2941	185
42.2484	54.6355	31.2129	185
57.893	98.3644	25.8849	185
71.2622	54.6018	14.4932	185
88.5509	65.7414	32.9388	186
43.2656	54.8477	31.6708	186
56.7422	97.5959	26.0956	186
70.0445	54.7272	14.6099	186
89.1518	65.5193	32.603	187
44.3979	54.8356	31.9541	187
57.0703	96.944	26.2839	187
69.8986	54.5011	14.7909	187
88.6777	66.0169	32.3296	188
44.7251	55.328	32.2283	188
55.9045	96.58	26.444	188
68.9182	55.3983	14.6571	188
89.65	65.7607	31.9508	189
46.2541	54.6811	32.3522	189
56.605	95.7732	26.7325	189
69.1993	54.6866	14.6436	189
89.6585	65.8986	31.7883	190
47.7898	54.382	32.9772	190
56.1598	95.2735	27.099	190
69.6053	54.382	14.9877	190
48.8272	54.8494	33.2544	191
90.5826	66.7139	31.4628	191
56.3062	94.9033	27.4078	191
69.7386	54.9477	15.278	191
90.4244	66.6464	31.2278	192
49.8922	53.4537	33.2686	192
55.032	93.841	27.6472	192
70.0326	54.8802	15.2204	192
51.0815	53.0758	33.53	193
90.5496	66.2536	30.906	193
55.4333	93.5743	28.0355	193
69.9261	55.0909	15.373	193
90.8348	66.596	31.1747	194
52.1439	53.3175	33.9172	194
56.0772	93.3462	28.3938	194
69.587	55.3871	15.5799	194
51.7189	52.9186	33.6225	195
90.1328	66.7305	31.1243	195
55.9531	92.8924	27.9237	195
68.7782	54.5953	15.4153	195
53.2327	53.3925	33.8164	196
90.3725	66.9857	31.1075	196
55.7341	92.7023	28.1654	196
69.8494	54.6942	15.5527	196
53.6086	53.6899	33.8872	197
90.2693	67.1125	30.9254	197
55.4718	92.2551	28.1848	197
69.3191	54.2818	15.6465	197
53.032	53.7819	33.8957	198
89.4168	67.144	30.6789	198
54.6153	91.7571	27.6761	198
68.7575	54.4402	15.5612	198
53.1897	53.9602	33.9392	199
89.8831	67.2361	30.7323	199
55.3591	91.391	27.6067	199
69.4053	54.0714	15.6821	199
54.2928	54.4062	34.278	200
90.0101	68.0749	30.7068	200
55.5389	91.3402	27.5259	200
69.1038	53.4721	16.1823	200
54.5405	54.0918	34.2128	201
90.0564	67.5581	30.4484	201
55.5033	90.8383	27.4995	201
68.9739	54.8777	15.8743	201
54.8391	54.2977	34.3206	202
89.9981	68.1858	30.8097	202
56.3724	91.2871	27.5149	202
69.8002	54.8775	15.9305	202
53.7277	54.9094	34.3334	203
89.1329	66.9627	30.9218	203
56.1377	90.9493	27.4417	203
69.8066	54.511	16.1059	203
54.4343	54.8808	34.4045	204
89.7291	67.3491	30.4614	204
56.6073	90.6457	27.5324	204
69.4234	54.7509	16.2948	204
54.6365	54.4175	34.3468	205
89.0863	67.7653	30.4374	205
56.1141	90.4806	27.598	205
68.4057	54.7979	16.0306	205
55.0339	54.6631	34.4515	206
89.1066	67.9825	30.3938	206
56.8944	90.3383	27.5259	206
69.0265	54.787	16.0861	206
55.5609	54.9557	34.4541	207
89.295	68.3982	30.4373	207
56.8538	90.7552	27.9471	207
68.4821	55.6053	16.2261	207
55.314	54.9869	34.4095	208
89.4333	68.0937	30.2622	208
57.6583	91.0696	28.0456	208
68.5223	55.5343	16.3148	208
55.2823	55.445	34.5406	209
89.9708	68.1577	30.4343	209
57.7524	90.8183	27.9332	209
68.3643	55.3672	16.5608	209
55.2444	55.1587	34.322	210
89.0746	67.8252	30.4517	210
57.2534	90.4066	27.6721	210
67.7985	55.61	16.6097	210
55.7093	55.783	34.5494	211
89.3845	67.9475	30.7441	211
57.9627	90.5219	27.9632	211
68.7198	55.1052	16.649	211
54.579	56.1075	34.4897	212
88.9932	68.1192	30.6279	212
57.4191	90.4392	27.6596	212
67.5808	54.9142	16.5307	212
54.868	57.1631	35.0131	213
88.9058	68.355	30.6599	213
57.233	90.6136	27.896	213
68.232	56.4396	16.3637	213
54.9401	56.8926	34.8665	214
89.1613	68.4651	30.8469	214
57.2965	90.7137	27.7921	214
68.7012	55.5512	16.4463	214
55.388	56.6955	34.8008	215
89.4957	68.4417	30.3256	215
57.3092	90.8092	28.0246	215
68.1115	55.5292	16.2281	215
54.8921	57.3496	34.9194	216
89.3004	68.8849	30.4918	216
56.7524	90.7428	27.8685	216
67.5624	55.805	16.0585	216
54.4231	56.3966	34.641	217
88.765	70.0203	30.23	217
55.9168	90.4662	27.7829	217
66.8338	55.9439	16.1122	217
54.5796	57.2872	34.9551	218
88.9479	70.9213	30.5157	218
55.9908	90.5712	27.4982	218
67.3801	55.4791	16.0036	218
54.0653	57.0051	34.9355	219
88.2063	69.9288	30.6509	219
55.5581	90.4241	27.6122	219
66.33	55.2621	16.0134	219
53.4734	56.6969	34.9033	220
88.2396	68.7583	30.4161	220
55.3	89.9486	27.4818	220
66.655	55.1231	16.1589	220
54.4512	56.5065	34.848	221
88.9541	68.9446	30.5683	221
56.4934	90.2376	27.6197	221
67.289	55.2993	16.0672	221
53.8449	56.4606	34.9301	222
88.3217	69.2284	30.6736	222
55.4856	90.3438	27.3871	222
67.2254	54.6895	16.0353	222
53.576	56.4851	34.6236	223
88.3663	69.4912	30.3693	223
55.1246	90.1796	27.1084	223
65.9357	54.4062	15.7792	223
53.7597	57.6458	35.1204	224
88.8571	68.8204	30.6335	224
54.8955	89.9205	27.2644	224
65.8638	54.2314	15.7534	224
54.8271	56.6157	35.3308	225
89.2681	69.0248	30.2211	225
55.0936	90.1078	27.433	225
66.3962	53.2576	15.8813	225
54.1739	57.0584	35.3031	226
89.0542	69.6386	30.2759	226
55.0488	90.1895	27.5198	226
66.2963	53.5156	16.0433	226
54.0004	56.9749	35.4149	227
88.4538	69.1524	30.0981	227
54.5802	89.8408	27.4293	227
66.2568	53.3408	15.8477	227
54.0312	57.5176	35.4483	228
89.0777	69.3331	29.9187	228
54.6801	90.0369	27.331	228
65.2824	53.1389	15.6646	228
53.3606	57.1917	35.289	229
88.8472	69.0089	29.9687	229
54.101	90.0815	27.1867	229
63.7927	52.4806	15.6188	229
53.3884	57.1239	35.4031	230
90.1412	70.3221	29.9974	230
53.2408	89.5167	27.0081	230
63.8364	51.97	15.7708	230
52.1909	57.1799	35.4513	231
90.2861	68.3653	30.188	231
52.6542	89.1629	26.9457	231
62.8155	50.8873	15.6922	231
52.1079	57.7324	35.2642	232
90.0157	70.4278	30.0815	232
51.6433	89.1502	26.6058	232
62.6293	51.033	15.5509	232
53.2111	57.5801	35.6237	233
94.1585	76.7655	30.031	233
89.2753	61.7915	30.273	233
51.9992	89.3924	26.9709	233
62.8386	51.2296	15.4802	233
54.069	58.8085	36.7509	234
88.8414	48.6456	33.1655	234
88.3361	94.3514	27.1047	234
52.8668	88.6918	26.2853	234
63.1792	49.7486	14.9587	234
53.4267	59.9016	36.7099	235
87.1867	46.923	35.1224	235
51.6823	89.7839	27.5431	235
88.3028	94.4691	25.8566	235
65.6294	49.0727	15.3446	235
54.2837	59.382	36.6242	236
87.4828	46.7355	35.0715	236
51.1126	89.8526	27.6485	236
88.2697	92.9177	25.7879	236
65.3086	49.2702	15.17	236
55.3839	60.0298	36.8159	237
87.0637	46.2779	34.9235	237
51.8795	89.885	27.6503	237
88.3539	90.4723	24.8106	237
66.697	48.5779	15.4114	237
55.6722	61.7825	37.8202	238
87.3654	48.8336	34.5829	238
51.9152	92.835	28.593	238
89.0387	89.604	25.5671	238
55.9227	62.3732	22.344	238
82.3363	44.5686	11.3527	238
54.855	59.6245	36.5621	239
86.7823	47.7149	33.1821	239
50.4014	90.9483	27.6084	239
88.5721	87.574	25.8344	239
52.1967	63.2716	19.8363	239
92.2234	44.7846	12.4731	239
55.9803	60.4413	36.7506	240
86.1988	48.2984	33.0392	240
49.9144	90.876	27.7195	240
86.7476	87.2636	25.7508	240
47.3764	62.4276	19.1071	240
96.8041	46.0721	12.8	240
55.5493	59.565	36.3783	241
86.3567	47.1219	32.8371	241
50.9832	90.9975	27.6712	241
88.2162	85.797	26.0853	241
47.141	61.418	18.2586	241
96.7158	47.4175	12.4395	241
55.9159	59.0312	36.1573	242
86.5902	47.4405	32.4098	242
51.7718	90.2672	27.1466	242
89.3192	84.6356	25.7779	242
47.0923	59.9871	17.946	242
95.821	47.8305	12.0244	242
56.0622	59.5497	36.0585	243
87.3007	48.7132	32.095	243
51.9002	90.8086	27.4711	243
89.8355	84.4116	25.4349	243
47.8719	59.6292	17.96	243
94.5935	48.6269	12.2937	243
56.6239	59.4109	36.0158	244
88.3472	49.0218	32.0908	244
51.9823	90.1529	27.2661	244
90.2769	83.9115	25.1083	244
49.498	58.9353	17.6606	244
94.3176	47.939	12.6833	244
55.4704	59.1605	35.8347	245
88.5697	50.3655	32.1453	245
52.0349	90.1068	27.0757	245
89.9389	83.4002	24.376	245
50.6062	58.4098	17.6876	245
92.6054	46.3811	13.0838	245
55.379	58.8734	35.6234	246
88.5368	50.0459	31.9728	246
52.0691	90.5069	27.1688	246
90.6731	82.6307	24.4971	246
51.2513	57.8634	17.7042	246
92.0278	46.6044	13.4163	246
56.2807	58.7457	35.9479	247
89.3375	50.5044	32.3869	247
53.1717	90.1329	27.2411	247
91.2088	83.0871	24.9141	247
52.7951	56.7816	18.0936	247
93.2047	46.5536	14.2875	247
55.809	58.5172	35.7563	248
88.8282	49.9536	31.8006	248
52.7083	90.3565	26.9557	248
91.0838	82.7018	24.8791	248
53.3716	56.5502	17.7397	248
91.6382	46.3526	14.1667	248
56.0741	58.1287	35.9163	249
89.3998	49.8371	31.7321	249
52.5121	89.8176	27.1973	249
90.4175	82.7977	25.4994	249
53.6892	56.3587	18.098	249
91.052	46.4716	14.5426	249
56.0647	57.538	35.5533	250
89.9737	50.3179	31.448	250
52.6599	89.8482	27.3029	250
91.1344	82.2753	24.7649	250
53.9719	55.6908	17.7772	250
90.1182	46.0124	14.2854	250
56.0579	55.4523	35.1894	251
90.2523	49.5911	31.661	251
52.7415	89.7403	26.9795	251
91.7546	81.0587	24.6956	251
54.2744	54.2577	17.6414	251
89.9073	44.9877	14.6094	251
55.7059	54.7612	35.3333	252
90.1267	49.4163	31.7933	252
53.1227	90.1615	27.0739	252
92.7299	80.2136	25.4111	252
55.8626	53.2819	18.046	252
90.3179	45.6243	15.0002	252
55.8431	55.354	35.3091	253
89.838	50.4828	31.6093	253
53.0638	90.9457	26.3849	253
93.1779	79.8575	24.9877	253
56.1622	52.6882	18.0121	253
89.562	44.2452	15.1832	253
55.802	55.0491	35.1502	254
89.6037	50.3494	31.9779	254
53.9119	90.5091	26.1039	254
93.7435	78.8627	24.9121	254
56.7725	50.9624	18.175	254
89.6683	43.0292	15.5822	254
54.6346	53.8017	34.6074	255
90.9378	50.7311	31.6971	255
53.5821	90.3769	25.3667	255
93.3645	79.2755	24.8418	255
58.0881	50.9626	16.6495	255
90.4212	43.7109	15.6988	255
54.4441	54.0119	34.0597	256
90.385	52.785	31.4535	256
38.7346	83.0098	27.7677	256
95.0675	80.3422	25.7423	256
68.5047	96.1283	22.7286	256
59.7484	57.9943	15.9853	256
90.4599	45.2739	15.7416	256
52.8199	51.4115	33.8424	257
91.2267	52.2483	31.1274	257
34.8737	82.8013	27.0566	257
97.7456	79.2658	26.6069	257
73.0655	97.0727	23.0151	257
60.2271	64.644	15.9861	257
88.9835	45.7731	15.4746	257
51.4966	49.359	32.6224	258
91.643	51.5652	31.0825	258
99.0554	77.7366	27.197	258
35.0128	81.5538	26.4973	258
76.018	98.0395	24.2649	258
62.4793	66.7143	14.755	258
88.1629	45.3074	15.1384	258
50.3217	48.199	31.731	259
91.4325	51.8453	30.8996	259
35.174	82.3913	26.9681	259
98.2407	77.6635	27.0382	259
74.538	98.3655	25.1832	259
62.8836	70.2552	17.3328	259
86.0847	44.7097	15.263	259
57.1243	58.0064	39.9918	260
89.6149	51.9114	30.8497	260
36.4697	81.2142	27.7094	260
97.9192	76.9353	26.5924	260
72.8091	97.6383	26.8235	260
40.2204	42.8062	25.9379	260
83.9538	43.4706	15.9456	260
62.5757	70.1417	17.244	260
57.4763	66.588	41.2319	261
86.5277	53.2057	31.3095	261
38.6376	82.9714	27.8386	261
73.2803	97.4147	27.2738	261
98.442	76.8816	26.5685	261
40.1548	42.3459	26.6707	261
62.4413	69.7216	17.3963	261
83.1793	42.0358	16.9651	261
57.2088	68.6772	41.0585	262
85.4789	54.6911	31.399	262
39.3603	84.8691	27.6147	262
98.8091	76.0369	26.3289	262
41.1888	40.1556	26.2836	262
73.3349	96.4022	26.1662	262
83.0384	40.4928	17.5789	262
62.4632	69.0648	17.0421	262
56.9048	69.7758	40.4751	263
84.2666	54.8706	31.3856	263
40.1777	87.0292	27.1486	263
40.1148	40.831	26.1751	263
73.2552	96.5939	26.1954	263
98.0463	75.8931	26.0546	263
62.1121	69.1216	17.194	263
82.092	40.0617	17.7356	263
57.017	71.1576	40.0451	264
82.9755	54.4585	31.7996	264
41.4993	89.0072	26.8487	264
98.2116	75.1201	26.6494	264
39.0794	42.3641	26.1391	264
73.4553	96.4086	26.5206	264
63.1319	69.2566	17.6534	264
82.6166	39.2885	18.7737	264
58.2889	73.0504	40.0059	265
83.1351	55.3882	32.2845	265
98.7132	75.1461	26.8348	265
42.8999	90.7252	26.9673	265
38.092	43.4958	26.9824	265
74.4065	96.0202	26.2618	265
82.6092	38.4456	19.2585	265
63.391	68.2219	18.451	265
58.2517	73.0226	40.1567	266
83.0044	54.6627	32.7036	266
98.3936	74.0817	27.4507	266
37.5879	44.4931	27.3957	266
74.7701	96.2941	26.0956	266
43.6962	92.1691	26.5911	266
82.5622	38.2114	19.6805	266
63.7046	67.9537	19.2577	266
57.0384	73.6024	39.9733	267
81.2484	55.3737	32.5488	267
97.6987	74.1147	27.2799	267
37.0646	44.3668	27.4647	267
74.1532	96.3709	26.1023	267
43.7772	93.1919	26.0443	267
81.9032	38.0007	20.1542	267
63.2913	67.8416	19.0026	267
57.3328	74.4012	39.9477	268
80.9915	56.0231	32.5969	268
97.1665	75.1834	27.7704	268
36.9197	45.083	27.9236	268
43.6694	93.4111	25.7525	268
73.2771	96.6737	26.0367	268
82.2573	38.0409	20.332	268
63.5575	67.7538	19.0951	268
56.7362	75.2812	40.05	269
80.3599	56.9747	33.0905	269
97.4301	74.1128	27.9926	269
37.0209	44.5451	28.3248	269
44.9751	93.6358	25.368	269
73.9304	96.6581	25.4778	269
83.5834	37.6406	21.7183	269
63.9586	66.8805	19.2582	269
57.2423	75.4139	40.0384	270
79.0905	56.8387	33.0295	270
96.4007	74.1434	27.9185	270
35.769	44.9865	28.3095	270
73.7873	96.5216	25.0412	270
44.9925	93.51	25.0031	270
82.273	37.4161	21.6566	270
63.1841	66.2975	19.2928	270
56.3671	75.8277	39.7862	271
78.527	57.8115	32.7295	271
35.0194	44.7715	28.1523	271
96.3338	74.1725	27.8395	271
44.8934	94.0077	24.8977	271
73.4374	96.0814	24.5409	271
82.1736	37.4372	21.8291	271
63.2863	66.6153	19.1756	271
54.295	75.4223	39.3125	272
76.9001	56.7782	32.888	272
94.7507	73.3655	28.7173	272
33.5013	45.8033	27.1042	272
45.3082	94.5837	24.7902	272
73.6425	96.2895	24.4778	272
82.4565	37.1043	22.1438	272
63.5537	67.0979	19.3531	272
53.6788	74.1263	39.0177	273
76.5892	56.6095	32.9959	273
93.9463	74.4869	29.2174	273
33.4065	44.9586	27.0132	273
45.2934	94.2253	24.3365	273
73.1515	96.544	24.6584	273
83.2482	37.4856	22.5925	273
63.9183	67.4986	19.3779	273
53.1359	74.7234	39.0628	274
76.1155	57.1927	33.1772	274
93.8138	74.0341	29.3104	274
32.6627	44.538	27.505	274
45.1581	93.4059	23.9752	274
72.5828	95.9777	23.8397	274
84.2947	37.3896	22.9024	274
64.2356	66.0172	19.3606	274
52.2056	74.3521	39.0111	275
75.8685	57.4069	33.3944	275
93.712	74.4023	29.8462	275
32.6941	44.5639	27.2639	275
85.7772	38.2861	23.0305	275
72.7112	96.2024	23.6838	275
45.7199	93.5363	23.7804	275
64.9774	66.6331	19.8666	275
52.6186	74.8166	38.8776	276
75.389	57.5188	33.3722	276
93.2373	74.533	29.9171	276
31.5243	44.9767	27.7296	276
45.3779	94.1307	23.9272	276
72.4505	96.6135	23.7251	276
85.8267	37.7982	23.312	276
64.4256	66.6808	19.944	276
52.2007	75.4753	38.952	277
74.3905	57.914	33.2416	277
92.407	75.1326	29.9205	277
31.1992	46.3803	27.1538	277
86.3189	37.6212	23.4437	277
45.7621	94.5437	23.4837	277
72.4305	96.8197	23.2316	277
64.1782	66.5791	19.8327	277
51.7766	75.1575	38.7694	278
73.926	57.614	33.2892	278
91.9589	74.2085	30.0086	278
30.4789	45.9066	27.1667	278
46.0898	94.1396	23.5452	278
87.5902	37.126	23.7772	278
72.6129	96.6103	23.1627	278
63.8245	65.9812	19.9514	278
51.8045	75.5596	38.5897	279
73.9799	58.6019	33.1244	279
92.0003	75.1363	29.996	279
31.6507	45.0711	28.0594	279
45.0653	93.6206	23.9071	279
89.0073	37.9795	23.4599	279
71.3142	96.3905	22.9279	279
63.4194	65.756	19.8837	279
52.5892	75.2493	38.8563	280
74.6226	58.7007	33.1219	280
92.8126	75.0808	29.9375	280
32.7133	44.8185	27.511	280
45.4277	93.2036	24.5456	280
89.7354	38.4081	23.5287	280
71.7693	97.2919	23.2091	280
63.4935	66.7228	19.8441	280
52.6298	73.622	38.8024	281
73.7658	58.1885	33.1084	281
92.3442	74.882	29.6388	281
33.1223	44.4811	27.281	281
45.5151	92.9887	24.7275	281
72.0914	96.9997	23.1844	281
90.0474	39.0544	23.1526	281
62.8113	66.5517	19.5023	281
53.3012	74.1581	39.0504	282
73.9667	58.8121	33.5373	282
92.2145	75.3466	29.6976	282
32.0544	45.1258	27.8033	282
45.4157	92.2597	25.4117	282
71.5313	96.8548	23.3245	282
90.9255	38.9078	23.7019	282
62.2046	65.4095	19.8196	282
53.152	74.5025	38.7846	283
74.1505	59.5755	33.2123	283
91.9569	76.135	29.0271	283
32.6829	45.6053	28.3863	283
45.1899	92.2708	25.2085	283
71.1669	96.9264	22.6034	283
91.7427	40.0315	22.9339	283
61.1943	65.2228	19.3906	283
51.8392	75.1351	38.4975	284
73.6353	60.2195	33.7183	284
91.892	76.6141	29.1899	284
32.256	44.6357	28.2512	284
45	91.7442	24.7779	284
93.0026	39.4934	23.8482	284
71.4067	96.2284	22.3064	284
60.4144	62.5191	18.5246	284
50.6961	76.5392	38.1901	285
73.7929	59.7272	34.2253	285
92.2768	78.7126	29.1397	285
32.5706	45.163	28.6079	285
44.6075	92.3076	24.7988	285
96.3334	38.8227	23.0611	285
70.5377	97.1535	22.7579	285
59.86	62.2326	16.6846	285
49.4744	76.3566	37.4451	286
73.2532	54.0512	35.6088	286
30.6489	45.9276	28.5608	286
91.4658	79.3441	28.3529	286
45.4968	92.2927	24.5573	286
70.04	97.5222	23.0597	286
98.0052	38.759	21.926	286
59.9584	59.969	16.4133	286
49.2884	77.8309	37.1312	287
73.7823	51.339	36.1846	287
29.6394	47.6382	28.7134	287
91.0212	80.0774	28.0187	287
44.8889	93.4088	24.3474	287
70.0352	97.9438	22.8943	287
97.0916	36.9084	20.5665	287
59.0545	61.7117	15.5849	287
48.6011	78.5467	37.8684	288
76.2593	46.7566	37.7593	288
71.1914	57.2504	32.8759	288
94.3709	80.3106	28.3995	288
31.9644	46.4802	27.5992	288
61.7282	76.4923	25.2167	288
44.8993	95.1894	23.845	288
71.7909	100.013	22.7884	288
93.5149	35.9981	17.3941	288
58.0233	55.0233	9.41134	288
85.3991	48.4145	42.112	289
49.9287	77.1759	37.6903	289
67.4521	63.6277	29.0022	289
34.5154	44.4789	28.2451	289
92.4561	80.7246	27.5763	289
104.91	44.9953	25.3465	289
43.2441	95.6963	23.2469	289
69.7568	99.4939	21.6493	289
57.8689	76.3981	21.7315	289
79.6926	28.1544	18.8618	289
59.9344	48.7116	7.55501	289
86.8361	65.3675	42.8219	290
49.7424	79.3573	37.2349	290
69.9832	62.5745	27.9105	290
36.0908	45.6971	29.5487	290
105.325	44.4142	27.8521	290
92.9801	81.4044	26.078	290
42.8026	94.9265	22.6157	290
68.0903	97.5426	20.3251	290
56.6392	73.7767	21.283	290
74.6671	29.5283	19.9461	290
57.2363	52.509	6.67214	290
87.615	69.6604	42.1448	291
52.9951	80.243	37.2139	291
36.7574	45.5057	30.6444	291
70.4655	60.1184	28.7881	291
105.271	41.0959	28.5752	291
95.4581	79.13	24.3824	291
41.1549	94.1012	23.4164	291
54.7526	71.9474	21.65	291
64.7767	96.5111	19.6267	291
75.9831	30.5974	19.6173	291
59.5152	51.6414	6.90133	291
89.9596	71.9587	41.8006	292
54.0539	82.4887	36.9205	292
35.5547	47.329	31.9778	292
70.9182	59.0582	29.5624	292
102.031	38.2842	30.1287	292
99.9274	78.262	23.9317	292
40.1845	92.6482	23.1211	292
54.6759	70.3099	22.2563	292
63.7269	95.1154	19.2495	292
71.0722	30.0561	20.4323	292
64.3952	49.7206	7.43254	292
90.3239	72.4358	41.356	293
55.0314	83.3444	36.2816	293
34.7025	48.61	32.1631	293
99.5854	38.9614	31.4273	293
70.7205	59.0295	29.4529	293
100.087	75.8824	23.0819	293
38.8518	92.0229	22.4231	293
53.8991	69.2934	22.057	293
67.0872	29.538	20.6341	293
62.1741	94.0632	18.34	293
67.3138	48.0962	7.44987	293
90.6284	73.5873	41.0788	294
54.497	83.8672	36.1752	294
34.7118	48.6946	32.1085	294
100.423	41.7136	32.1928	294
70.7291	58.38	30.0376	294
108.429	81.7323	23.3178	294
39.0046	92.1513	22.2211	294
54.3193	69.4502	22.3886	294
81.8852	74.4878	22.0492	294
63.7404	30.1622	21.1724	294
61.9465	95.3013	18.0688	294
67.8946	45.856	7.84537	294
90.161	71.9392	40.8142	295
54.4432	83.5343	36.3515	295
32.187	48.8243	32.6121	295
97.4069	41.4333	32.2397	295
66.7142	55.2504	30.8179	295
110.293	83.0251	28.3213	295
38.235	90.9191	21.9776	295
51.3048	67.3048	22.8927	295
57.7326	27.363	22.4616	295
77.069	71.0869	22.006	295
62.3887	91.7567	17.7705	295
68.1156	40.8525	9.06393	295
88.9292	69.9421	40.9283	296
54.2825	84.791	36.0501	296
31.7195	50.5585	32.7189	296
95.307	40.784	32.4889	296
67.2968	56.2028	30.4782	296
111.073	80.778	28.0049	296
53.0205	67.8039	23.053	296
54.5354	28.7154	23.1823	296
38.7111	90.5891	21.736	296
78.423	70.7409	22.343	296
62.8482	91.2698	17.7201	296
65.551	38.7681	9.89309	296
89.7804	71.1057	41.0979	297
55.5018	86.1689	35.9213	297
32.7294	51.7509	33.1356	297
95.7959	44.3861	31.8844	297
68.6342	58.5583	30.2583	297
111.047	81.0029	27.8413	297
54.5372	68.2932	23.1266	297
54.6516	29.661	24.4749	297
79.9657	73.1447	22.1652	297
38.7711	89.9627	21.6323	297
62.7789	91.8992	17.2463	297
63.2736	37.3832	10.6136	297
89.742	71.806	40.8621	298
56.6359	88.1299	35.6859	298
32.4646	54.2301	33.5452	298
95.9629	44.4761	31.3662	298
69.465	60.2444	30.074	298
110.79	80.8962	28.2139	298
52.7801	30.6097	25.5376	298
55.653	68.3824	23.3686	298
81.6074	74.2199	22.2741	298
38.8664	88.9279	21.3744	298
62.4835	91.7671	17.4062	298
61.3765	36.3994	11.1166	298
89.9427	71.1897	40.6206	299
56.237	88.7713	35.8747	299
34.1154	53.7915	33.8993	299
69.632	61.6494	30.0437	299
95.4404	45.3589	30.5521	299
109.878	81.0026	28.3921	299
53.391	31.7901	25.8147	299
56.0549	68.9643	23.2974	299
38.7414	89.0697	21.5467	299
81.6158	76.8087	22.7923	299
62.6474	92.4798	17.3941	299
60.424	38.1967	11.0455	299
91.6821	71.2588	40.7568	300
58.5058	89.3728	35.9201	300
35.7048	54.6401	34.091	300
70.8776	62.1368	30.316	300
97.4626	46.2791	30.4203	300
110.988	80.6031	28.579	300
82.7769	78.5554	23.9655	300
54.9774	32.8134	25.7994	300
57.9305	69.4196	23.2551	300
39.8953	89.1893	21.8484	300
63.9852	94.5489	18.1765	300
61.3846	40.0502	11.3471	300
90.3031	70.9823	40.8617	301
57.9626	89.2896	35.7251	301
35.3409	53.9785	33.7568	301
96.4798	46.3288	30.43	301
70.5682	61.8299	30.2661	301
110.041	80.4271	29.0304	301
82.4729	79.6316	24.6962	301
54.2941	32.9973	25.7416	301
57.9047	68.9331	23.1389	301
38.5649	88.7092	21.8369	301
62.9073	93.8185	17.7583	301
61.7219	40.6484	11.4146	301
91.1258	71.5149	40.923	302
57.8349	89.2862	36.0423	302
36.6233	53.324	34.1424	302
70.7112	61.8071	30.9021	302
96.4816	45.7295	30.8233	302
109.893	79.7949	29.1675	302
82.0421	79.7152	25.5345	302
55.938	33.5974	26.0705	302
58.279	68.7867	23.4003	302
38.4117	88.8772	22.1774	302
62.8575	94.5158	18.5457	302
63.8299	41.9076	11.546	302
91.3969	72.2002	40.5206	303
59.4399	90.9057	35.7166	303
35.7792	55.5183	34.3781	303
70.1819	62.8378	31.0165	303
95.7247	45.9705	30.9551	303
109.492	79.79	28.8044	303
54.5674	34.477	26.9617	303
81.3842	79.8174	25.5131	303
38.3773	89.5204	22.1743	303
57.65	68.6138	23.191	303
61.9293	93.3924	18.0245	303
63.6939	41.5354	12.4236	303
91.3238	71.0153	40.3904	304
59.7622	90.1703	35.7773	304
36.8909	55.151	34.387	304
70.8698	62.2585	30.7431	304
96.2019	45.9728	30.0995	304
109.579	79.1897	28.7294	304
81.7483	80.0011	25.9618	304
55.2174	33.9643	26.5839	304
57.8368	68.0571	23.0146	304
38.8128	89.7317	22.4621	304
63.3396	94.1678	18.7398	304
61.1835	42.7882	11.6945	304
91.9945	71.6035	40.5735	305
60.6009	89.5215	35.9391	305
38.0796	54.4757	34.3282	305
71.6678	62.0407	30.8681	305
97.3469	46.5872	29.795	305
110.239	79.4643	29.0182	305
82.2039	80.8068	26.5015	305
57.0008	34.5143	26.6094	305
39.5363	89.8468	22.5995	305
58.64	68.1932	22.9952	305
63.8829	95.8397	19.1384	305
62.3809	45.6783	11.3401	305
91.0181	70.7086	40.7379	306
60.6702	89.7693	36.0645	306
37.4752	54.9348	33.9805	306
71.0734	62.0688	30.8395	306
96.9411	46.2946	29.4566	306
109.839	79.218	29.4134	306
82.3163	81.0773	26.9279	306
57.1324	35.0472	26.7047	306
39.9158	90.3959	22.3049	306
58.7911	68.5938	22.8421	306
64.6957	96.2138	19.7094	306
63.2301	47.3995	11.0507	306
91.5948	70.7152	40.7551	307
61.0486	90.6733	36.5196	307
37.4033	55.4775	34.0596	307
70.6068	62.7292	31.1907	307
95.352	45.7409	29.815	307
109.785	78.0741	29.3928	307
81.8831	81.9627	27.6176	307
56.46	35.8165	26.3162	307
39.372	90.4164	22.6549	307
59.157	68.969	22.8991	307
64.0564	97.192	20.0479	307
64.2918	48.5275	10.8763	307
90.1095	72.563	40.4716	308
60.4989	90.5341	36.1146	308
37.331	54.7563	33.5333	308
70.6853	62.8606	30.7129	308
96.2172	47.3922	29.8289	308
109.471	79.5343	29.3479	308
81.7865	82.2712	27.2284	308
57.7843	35.1501	26.2413	308
38.7781	89.2047	22.4012	308
59.2341	67.8538	22.4734	308
63.1107	96.1734	19.7193	308
65	47.1382	10.9153	308
90.0725	72.8584	40.9921	309
61.1484	90.137	36.3103	309
37.2459	55.3411	33.7813	309
70.9097	62.2222	31.3557	309
109.338	78.5857	29.791	309
95.9139	46.5094	30.2638	309
82.441	81.626	27.7181	309
57.2821	34.9752	26.9915	309
40.8561	89.5371	22.482	309
60.5408	66.3415	22.7543	309
64.8688	95.9206	19.8444	309
63.7742	46.482	11.475	309
91.0707	71.3624	40.85	310
62.6978	88.8486	36.5193	310
37.9605	54.5576	33.8431	310
71.7061	60.5321	31.4969	310
110.113	76.4739	29.8463	310
96.0343	44.4615	29.9196	310
83.7173	79.6863	28.2576	310
57.0929	34.5044	26.7272	310
40.5898	88.898	22.5494	310
61.7135	64.6124	22.5899	310
66.6205	94.5	20.3905	310
64.6127	47.4479	11.155	310
91.7451	69.4857	40.5256	311
64.3579	86.6042	35.6506	311
39.8464	52.1241	33.6515	311
73.195	58.8096	31.2431	311
111.135	75.147	29.4032	311
97.8142	42.7115	29.4804	311
85.0364	76.7354	27.8772	311
58.9448	32.3273	26.7612	311
38.2468	86.7564	22.2978	311
62.7452	60.729	22.2378	311
68.0708	90.1562	19.0561	311
66.0743	44.0914	10.948	311
91.5402	67.5102	40.6447	312
64.3111	85.3206	35.7848	312
40.2073	50.5646	34.1337	312
72.6246	58.0227	31.1371	312
97.8191	41.6131	29.4566	312
110.406	74.3666	29.5656	312
83.9444	76.324	28.114	312
59.3088	30.5144	26.7352	312
37.8622	85.5208	22.7927	312
62.7343	60.4143	22.3975	312
68.5174	93.5428	18.221	312
65.4721	44.1258	11.0911	312
91.2892	68.6828	40.9466	313
64.1755	86.0457	36.2701	313
40.264	49.7558	35.0514	313
97.6955	42.0026	29.952	313
109.95	74.4871	30.0254	313
83.6359	77.3583	28.5342	313
59.4333	31.2331	27.3803	313
26.5864	80.1016	25.5128	313
47.8982	85.7383	23.2406	313
63.406	60.909	23.3803	313
66.8404	96.0012	18.1267	313
65.8886	46.6958	11.6958	313
72.7294	58.6712	32.086	313
93.0529	64.2761	39.7018	314
65.5515	80.4772	35.4406	314
44.4923	43.856	33.4023	314
75.1052	54.2487	30.4529	314
112.949	71.547	28.8447	314
87.4914	74.1322	28.1728	314
100.631	39.3912	27.7235	314
62.578	28.7818	24.6984	314
21.1972	72.9795	24.0237	314
54.5016	85.7939	22.858	314
67.6858	58.572	21.5302	314
77.8901	98.9571	20.5764	314
67.9569	88.0457	19.2838	314
67.2698	50.0591	9.63861	314
91.1009	59.7124	40.309	315
65.1672	76.2812	35.2358	315
44.3853	40.026	33.4055	315
74.2028	51.1931	30.3361	315
85.6076	71.5879	28.4324	315
111.427	68.4336	29.4838	315
99.8001	37.7345	27.469	315
21.7555	64.9393	26.3765	315
51.4839	82.3433	24.5887	315
63.6623	25.9358	24.1517	315
88.01	104.414	23.331	315
65.0007	54.9548	21.3593	315
63.4883	82.26	17.5367	315
66.7274	47.3895	8.83707	315
90.2389	61.543	40.1815	316
65.5096	80.8314	34.8276	316
45.2455	42.6564	33.663	316
73.275	55.0508	30.0924	316
111.522	66.3431	29.414	316
85.7986	74.1361	28.1941	316
97.9963	38.2072	27.5037	316
88.0763	104.218	26.9237	316
23.9597	65.8197	26.7449	316
62.9774	27.8856	24.3363	316
52.6467	86.2896	23.1302	316
63.0765	58.0059	21.3425	316
66.4382	83.4608	18.1718	316
66.0639	47.8528	9.72896	316
88.062	59.5976	39.6239	317
63.8426	82.3456	35.1842	317
42.5524	45.5429	32.6897	317
109.225	66.1896	29.3785	317
70.9814	57.8024	29.1939	317
84.2739	103.942	28.5224	317
84.3783	76.576	28.1895	317
24.5482	68.9087	26.6668	317
95.0413	39.9403	25.9707	317
51.7208	89.7138	23.497	317
59.5757	32.2249	22.2389	317
60.8421	63.4008	20.5883	317
65.4241	88.6091	18.3877	317
64.0496	56.027	8.53955	317
88.0382	60.8572	39.4951	318
64.6583	84.4697	34.9057	318
42.8365	47.9738	32.8864	318
84.5771	103.778	28.8584	318
109.275	65.282	29.5167	318
71.6083	58.8293	29.1011	318
85.1844	77.556	28.1291	318
94.1362	39.3094	26.2942	318
27.3418	70.4882	26.4073	318
60.1052	32.4701	22.6839	318
61.924	64.0932	20.0709	318
65.9223	54.1843	8.42788	318
67.4241	89.6091	18.3877	318
53.7208	90.7138	23.497	318
88.2423	61.8043	40.1107	319
64.2974	84.2921	35.3434	319
44.0219	47.534	33.049	319
109.597	66.3	29.9608	319
71.8956	59.2463	29.4346	319
85.4391	103.443	29.1842	319
85.8049	77.9474	28.7434	319
29.032	71.2304	26.7046	319
95.014	40.7245	26.4692	319
61.648	33.0709	22.3277	319
62.8696	64.5007	20.1891	319
66.9588	55.7422	8.4944	319
69.4241	89.6091	18.3877	319
54.7208	90.7138	23.497	319
89.2893	63.2573	40.6794	320
65.4199	86.1122	36.2719	320
43.857	49.6831	34.843	320
71.2159	59.9989	30.7622	320
109.347	65.3179	30.3416	320
83.975	104.239	29.2764	320
85.3041	78.3197	29.2679	320
29.2206	72.9952	28.5426	320
93.459	39.8208	28.0307	320
59.8073	33.6249	24.1052	320
61.9641	64.7493	21.4231	320
66.6546	54.7569	10.1186	320
68.4241	90.6091	18.3877	320
53.7208	90.7138	23.497	320
89.0735	62.3443	40.5535	321
65.8426	86.1448	36.8956	321
43.9215	49.9511	34.9918	321
84.3152	79.115	29.6735	321
108.797	66.4602	30.0709	321
70.6663	61.0492	30.7919	321
82.0013	105.305	29.3972	321
29.0443	74.1414	29.0727	321
92.7125	40.176	27.5557	321
59.3904	35.4751	23.4429	321
61.3767	66.5138	21.4115	321
66.1853	57.093	9.79369	321
67.4241	92.6091	20.3877	321
52.7208	91.7138	24.497	321
89.1539	62.7458	40.399	322
65.914	85.8814	36.5656	322
44.2685	49.4127	35.4899	322
108.525	66.2974	29.8322	322
70.8519	60.5	30.5499	322
81.3043	105.254	28.9236	322
84.5415	79.019	29.2356	322
29.8799	73.869	29.2776	322
92.3873	40.0852	27.7185	322
59.068	35.2285	23.1057	322
61.5029	65.5936	21.1686	322
65.5956	57.4801	9.75418	322
67.4241	92.6091	20.3877	322
52.7208	89.7138	24.497	322
89.2203	62.7264	40.2791	323
66.5561	85.9779	36.5426	323
44.5334	51.7567	35.5301	323
71.3787	61.0188	30.4247	323
108.614	65.5186	29.9638	323
85.1775	79.4294	29.2682	323
29.9267	75.9077	28.598	323
80.1428	105.638	28.7525	323
92.3355	39.639	28.0292	323
52.3316	91.0639	24.5112	323
58.8126	35.344	23.5919	323
62.4558	65.854	21.385	323
67.432	93.3061	21.0017	323
64.7404	55.8704	10.1969	323
89.83	62.52	40.4548	324
67.9303	85.2139	35.6605	324
46.4454	52.2052	35.8731	324
29.7933	75.454	29.5571	324
109.546	65.0193	29.9326	324
73.8372	60.4921	29.5899	324
80.6555	106.191	28.6014	324
86.4438	79.3682	28.7337	324
91.9584	38.8336	27.7087	324
51.6316	90.2703	24.4472	324
57.5565	35.6149	23.5486	324
68.3436	93.8045	21.3344	324
61.9422	65.6441	20.6405	324
63.6192	56.93	10.0318	324
89.6824	62.6712	40.5033	325
66.4101	85.5305	35.3045	325
48.1749	53.1084	35.5007	325
29.6525	75.4934	29.5783	325
108.825	65.35	30.0825	325
75.2488	60.1681	29.063	325
86.0125	79.0939	28.2983	325
81.1753	105.838	28.1641	325
91.3974	37.5383	28.1477	325
50.9817	88.435	24.0345	325
57.2511	34.667	24.0186	325
68.0884	92.9943	21.3232	325
61.9176	64.3393	20.8001	325
62.1315	53.7407	10.2562	325
89.5006	61.9708	40.216	326
64.6583	88.0827	36.3156	326
45.311	53.0144	35.5608	326
109.076	65.5934	29.6538	326
85.713	79.2509	28.5215	326
30.2783	77.3842	29.3675	326
75.1055	60.9928	28.9314	326
82.3232	105.49	27.6305	326
91.1541	38.3219	27.467	326
51.8964	88.4437	24.1117	326
57.2642	34.8209	23.5845	326
61.4481	65.0543	21.0301	326
68.6553	92.6475	21.6902	326
62.1372	55.1419	10.4051	326
89.3663	61.7036	39.8636	327
65.4584	88.3902	36.3165	327
46.4725	52.746	35.4564	327
86.5123	79.0712	28.6	327
30.8495	77.6869	29.4159	327
109.368	65.0575	29.5407	327
75.471	61.2685	28.9713	327
82.8795	104.988	26.9223	327
91.3249	37.857	27.0902	327
52.3141	88.3249	24.6461	327
58.4527	34.6381	23.4278	327
68.561	92.1835	21.7851	327
61.5929	64.34	21.022	327
60.4891	55.1121	10.6347	327
90.948	61.7817	39.5781	328
49.2873	63.0559	39.7407	328
54.6483	97.0033	36.7633	328
74.7031	79.8029	34.4845	328
46.8629	45.5561	31.3069	328
32.4532	77.4176	29.2843	328
110.3	64.1846	28.6521	328
77.5153	60.4468	28.0337	328
88.5871	78.8724	27.1403	328
92.1505	37.0486	27.1625	328
83.0907	103.671	26.3336	328
54.1198	85.8019	24.7691	328
59.4676	33.7713	23.676	328
69.4344	90.1879	22.0288	328
62.1977	62.8569	20.3509	328
59.9862	52.1865	10.4962	328
53.9573	70.4715	40.5399	329
93.1196	59.7255	37.837	329
79.5488	78.6037	34.0716	329
53.6348	100.701	33.4277	329
35.6123	74.485	29.1946	329
47.6522	43.3696	27.9437	329
78.0645	60.5993	27.0322	329
111.512	62.9915	26.9537	329
83.2253	103.591	26.1066	329
90.3281	78.9938	25.7884	329
55.7167	85.0493	25.2085	329
91.1555	36.9762	25.1938	329
70.0653	90.7849	22.1915	329
60.9399	33.9804	20.6947	329
63.5265	64.0837	18.7544	329
61.6239	57.1744	8.49594	329
54.1251	76.1165	41.3485	330
92.633	61.0597	38.2372	330
79.5214	81.0706	35.6269	330
55.2661	101.026	32.7294	330
34.9777	75.7328	30.4513	330
74.2608	60.7143	29.3455	330
46.9491	43.4759	29.6962	330
109.238	62.6094	27.3398	330
87.9046	77.4914	26.5843	330
90.0334	37.6138	26.8147	330
82.2954	103.682	26.1284	330
54.4891	84.7341	25.9757	330
69.0113	90.104	22.4627	330
60.2318	34.7347	22.648	330
60.0735	62.3027	21.443	330
61.1524	55.9674	10.4752	330
55.7047	78.8915	41.5594	331
91.5429	61.9353	38.7707	331
81.0519	82.381	36.4491	331
57.767	100.414	32.833	331
35.4343	78.0856	30.7149	331
72.4959	62.2261	30.5698	331
46.8978	45.4442	30.172	331
108.417	62.7432	28.0217	331
88.5194	77.7778	27.4526	331
88.502	39.0174	27.7574	331
82.9966	104.981	26.4593	331
55.3033	85.6187	26.3241	331
59.7332	36.9037	23.0697	331
70.2548	90.3165	22.9662	331
60.5014	63.493	21.4458	331
60.8275	58.2329	10.7917	331
56.3065	79.1754	41.6392	332
89.6872	59.3487	38.4423	332
81.1262	80.9511	36.7369	332
59.1451	99.6323	33.1565	332
34.8738	79.0213	32.0489	332
70.255	62.5308	30.9073	332
44.5293	46.3418	30.4053	332
87.676	77.6417	27.6663	332
81.3106	105.067	26.5556	332
53.3557	85.7035	27.0113	332
106.501	61.9205	27.6538	332
85.5769	39.1086	27.2665	332
67.9506	90.9541	23.5918	332
56.7131	38.5662	22.6929	332
58.3279	64.6606	21.7807	332
57.102	60.474	10.6604	332
56.3366	78.245	41.4922	333
88.189	58.9604	38.5785	333
81.1016	81.3406	37.0359	333
60.2169	99.0653	33.0331	333
35.7427	79.0083	32.2835	333
69.9426	63.5385	30.623	333
44.62	47.2121	29.619	333
87.745	78.16	27.5779	333
106.106	62.7251	27.7707	333
82.4128	104.584	26.6154	333
53.035	86.831	26.9114	333
85.2921	40.2578	27.0842	333
68.615	91.7061	23.5758	333
56.671	40.2681	22.1957	333
58.2454	66.1857	21.3024	333
57.7741	63.8607	10.456	333
57.2322	77.5944	41.6433	334
87.2537	57.2729	38.4057	334
82.1024	80.251	37.3002	334
61.4686	98.4132	33.5536	334
36.4223	78.0173	33.1091	334
69.6372	63.8891	30.7608	334
44.5771	47.3758	29.278	334
82.9723	103.981	27.3045	334
87.9467	77.4606	27.7431	334
52.2305	87.2579	27.3146	334
105.355	61.8299	27.351	334
83.5927	40.3013	26.5971	334
68.017	92.0118	24.2184	334
55.4677	41.7714	21.5774	334
58.6881	67.0318	21.3978	334
56.9099	66.9156	10.4049	334
56.8766	75.8973	41.6122	335
86.0853	55.9921	38.5522	335
81.4052	79.1676	37.2722	335
62.5608	97.3987	33.6519	335
36.7483	77.315	32.8724	335
69.028	62.8883	30.8403	335
44.6686	46.0916	29.5945	335
83.8938	102.9	27.6515	335
104.545	60.2873	27.2231	335
52.2248	86.7934	27.1562	335
83.0681	39.2296	26.9211	335
68.7625	91.1059	24.3451	335
55.2531	41.8696	21.7853	335
58.6739	66.1437	21.3782	335
58.12	67.307	10.4955	335
87.4948	76.5666	28.0306	335
55.8948	75.1888	41.45	336
86.1042	56.1388	38.5466	336
81.2917	79.3512	37.3244	336
62.1858	97.2101	33.36	336
36.9273	76.1527	33.0545	336
69.2476	63.2894	30.6591	336
45.8305	45.3768	29.6914	336
83.9768	102.517	27.6887	336
87.7098	77.2806	27.9409	336
104.794	61.4225	27.6233	336
51.0584	86.5008	26.8985	336
84.1146	40.2098	26.9197	336
68.1675	90.9627	24.4769	336
58.6867	66.0593	21.3582	336
56.4325	41.6764	20.9578	336
58.7301	68.5343	10.5336	336
55.4693	72.7908	41.5097	337
86.0913	55.942	38.115	337
63.0745	96.8702	33.8345	337
37.2377	75.641	32.9632	337
68.8897	63.1336	30.8151	337
45.9883	44.3945	29.5392	337
83.6668	101.713	27.8441	337
104.717	62.3696	27.4786	337
50.5314	86.6545	27.1694	337
83.6413	40.3795	26.7141	337
67.859	90.8235	24.8875	337
58.8571	66.3602	21.293	337
57.26	41.8545	20.6669	337
60.3083	69.8548	10.6223	337
87.7098	77.2806	27.9409	337
81.2917	78.3512	37.3244	337
55.1858	71.9063	41.6244	338
85.8419	54.2781	37.7975	338
62.5858	96.8425	34.0863	338
37.3537	74.8121	32.8736	338
69.0149	63.3559	30.8938	338
46.3502	44.0662	29.8361	338
83.6464	101.54	28.2848	338
49.9951	86.589	27.3196	338
104.272	62.128	27.4622	338
82.9222	40.2004	26.4534	338
68.1713	90.7788	25.5904	338
58.8071	67.0449	21.2539	338
57.6017	43.0943	20.186	338
60.7239	72.9962	10.7925	338
80.2917	77.3512	37.3244	338
87.7098	76.2806	27.9409	338
54.3357	69.6572	41.3231	339
85.2832	53.8192	37.3338	339
61.2584	96.2645	34.4325	339
36.4387	74.2511	32.8058	339
67.9518	62.7791	30.7142	339
45.9545	43.9066	29.4945	339
82.8152	101.777	29.332	339
48.9677	86.673	27.4197	339
103.106	62.4439	26.7527	339
66.9756	91.0184	26.1074	339
81.6504	40.5868	25.9715	339
57.656	67.2319	21.0375	339
56.6028	43.9226	19.4661	339
60.5529	75.4234	10.9034	339
86.7098	76.2806	27.9409	339
79.2917	76.3512	37.3244	339
54.4402	70.0866	41.5218	340
86.0924	54.7885	37.6439	340
61.4125	96.9023	34.8753	340
36.8343	75.1415	32.6965	340
67.7236	63.0515	31.0378	340
82.7284	102.06	29.733	340
46.8679	44.2134	29.8759	340
49.2714	87.3559	27.66	340
67.2264	90.5745	26.5952	340
103.232	63.2185	26.6828	340
81.7406	41.0975	26.626	340
57.6019	67.4386	21.3981	340
57.4238	44.3988	19.5055	340
61.4428	76.8068	11.4042	340
80.2917	77.3512	37.3244	340
86.7098	77.2806	27.9409	340
54.4513	69.5655	41.2395	341
86.3905	54.3775	37.474	341
61.1315	96.6534	34.9123	341
37.1006	74.7093	32.2685	341
67.2633	62.8075	30.9798	341
82.3497	101.544	30.1741	341
47.2887	44.417	29.9705	341
49.0887	87.1946	27.069	341
67.0113	90.3736	26.7569	341
102.718	62.3852	26.1473	341
80.9025	40.955	26.5899	341
57.6368	67.2619	20.9266	341
57.9868	44.4174	19.5314	341
63.3106	76.2762	11.1225	341
80.2917	76.3512	37.3244	341
87.7098	77.2806	27.9409	341
53.3766	70.5089	41.1758	342
87.2656	55.1569	37.257	342
59.928	97.2233	34.3262	342
37.1592	73.8785	31.7727	342
66.8634	61.9401	31.1261	342
81.8075	101.351	29.7983	342
46.9665	44.2074	29.9335	342
47.9927	87.2232	26.6664	342
81.2259	41.1181	26.2348	342
65.9946	89.6205	26.5787	342
102.259	63.2055	25.6672	342
57.3603	66.8651	20.4556	342
58.3592	44.5829	19.5679	342
63.4491	76.6225	10.7392	342
79.2917	78.3512	37.3244	342
86.7098	77.2806	27.9409	342
53.6252	70.7923	41.1421	343
86.9442	55.3627	37.0441	343
60.4597	96.8296	34.1032	343
38.1905	73.543	31.5874	343
66.4775	60.8646	31.7622	343
46.9229	44.1077	29.8363	343
81.9845	100.802	29.3998	343
65.6973	88.7921	26.4137	343
48.0099	86.7204	26.1603	343
81.0937	41.0021	25.9187	343
101.942	62.4683	24.8276	343
56.7526	66.2231	20.125	343
58.2445	44.2838	19.1806	343
63.0092	77.4219	10.5368	343
79.2917	77.3512	37.3244	343
85.7098	75.2806	27.9409	343
52.7545	70.5618	41.1858	344
86.8862	56.2144	37.0636	344
78.9902	78.1869	36.4356	344
58.6132	97.3587	34.6991	344
66.4026	60.8219	31.8219	344
37.2619	72.9493	31.6795	344
80.2546	101.326	30.0541	344
46.4773	43.8298	29.7651	344
87.3904	76.6414	27.6168	344
46.4802	87.0104	26.4604	344
80.0903	40.6506	26.0733	344
63.5984	89.2204	26.9243	344
102.174	60.3943	24.6748	344
55.5201	66.1974	20.4102	344
57.8543	44.5713	19.2848	344
63.1386	76.848	10.9438	344
53.5578	69.4429	41.3713	345
88.338	55.7275	36.5994	345
79.8887	77.9069	36.029	345
58.3482	97.1795	34.8945	345
62.6261	64.4585	33.7055	345
80.2227	100.933	30.4022	345
38.0555	71.4751	31.6735	345
73.2642	55.1523	30.4363	345
47.6197	43.7122	30.0246	345
63.8056	88.2533	27.3239	345
46.524	85.7067	26.9014	345
88.0267	75.6006	26.6429	345
80.0719	39.2471	25.9971	345
102.945	56.5398	24.1258	345
56.245	65.1239	20.6407	345
58.441	43.9272	19.2547	345
64.5599	76.4193	11.1551	345
88.1046	55.2528	36.7986	346
59.4096	96.1513	34.3782	346
36.1895	71.645	30.4837	346
81.1646	99.0089	30.3768	346
50.1493	44.3612	30.2166	346
64.444	85.5551	27.1535	346
79.3322	49.1125	27.846	346
47.6984	84.852	25.5203	346
80.6831	35.304	24.8302	346
103.83	53.5134	23.995	346
57.6983	64.0925	20.6802	346
58.6606	43.4337	18.8066	346
68.0315	75.0804	10.8198	346
80.8887	74.9069	36.029	346
89.0267	72.6006	26.6429	346
54.1067	72.1268	41.2808	346
54.6261	68.4585	35.7055	346
87.3583	57.2892	37.3337	347
79.8566	76.1298	35.4711	347
58.3504	96.9154	33.9131	347
36.9149	70.7335	30.2996	347
51.3698	43.7034	31.1	347
80.8498	100.341	30.4078	347
81.3183	50.9302	29.548	347
94.8083	72.1367	27.4267	347
64.2285	86.9164	26.9023	347
101.649	51.6482	25.4031	347
80.1053	36.3339	26.5317	347
47.256	84.8818	25.2706	347
82.7291	79.3964	24.5309	347
58.3138	65.2312	20.7945	347
61.0235	43.6294	19.6306	347
70.1262	74.352	11.0704	347
53.1067	72.1268	41.2808	347
54.6261	68.4585	34.7055	347
86.7309	58.1094	37.3505	348
57.3371	98.5124	34.0244	348
78.8819	77.4015	34.3152	348
50.2809	45.1572	31.6134	348
35.0167	71.5569	30.7961	348
80.3285	100.907	30.487	348
97.9582	70.1087	30.296	348
81.3297	55.8351	29.0613	348
78.3437	38.0752	28.386	348
61.348	90.3262	27.1056	348
43.9689	87.9051	25.9961	348
101.551	53.2018	24.6234	348
61.3627	47.8869	21.8294	348
74.1018	84.5054	21.9234	348
54.4263	69.3434	21.3634	348
68.0741	73.2152	10.7657	348
53.1067	72.1268	41.2808	348
53.6261	69.4585	33.7055	348
85.1444	56.8563	37.7268	349
77.0568	75.4915	34.572	349
58.5415	97.8493	34.4394	349
92.3727	69.0479	31.7132	349
35.9337	70.5931	30.5818	349
51.2292	44.5951	31.1607	349
82.3634	100.112	30.4064	349
77.6819	37.4304	29.3193	349
81.1063	56.0886	28.4101	349
62.7921	89.975	27.6863	349
45.2002	87.4408	26.2765	349
99.3277	54.2795	25.0798	349
76.4086	86.664	22.3302	349
57.5039	68.0401	20.6057	349
61.4826	43.7758	20.9485	349
68.8748	72.9997	10.3156	349
55.1067	71.1268	41.2808	349
52.6261	68.4585	33.7055	349
56.7636	98.3586	35.0264	350
73.5441	75.9855	34.5607	350
88.3806	69.0968	32.7626	350
82.3914	100.65	30.9827	350
94.4252	50.4434	31.3923	350
50.0732	45.6772	30.1689	350
34.8664	70.5029	29.8024	350
75.2308	39.1355	30.1502	350
61.8137	92.5784	28.2766	350
78.6712	58.5841	28.7673	350
43.5139	89.8676	26.5286	350
76.9967	90.6468	22.711	350
72.7099	54.2824	21.2786	350
57.8372	73.308	19.5334	350
105.639	67.8418	18.6013	350
59.3784	41.3199	18.4463	350
71.2527	75.4648	9.85939	350
81.1961	56.6203	38.4112	350
54.1067	69.1268	41.2808	350
49.6261	69.4585	33.7055	350
55.1116	68.5647	40.9655	351
81.6403	57.9857	38.5536	351
57.4567	96.8384	34.9868	351
75.388	76.3188	34.3558	351
92.3129	72.6281	32.2562	351
82.9825	99.96	30.3291	351
50.6675	67.433	32.1268	351
97.5039	51.7503	30.0866	351
49.5386	46.1122	29.2884	351
74.9287	40.5607	30.2054	351
62.5715	90.66	28.0047	351
44.4713	88.2481	26.7421	351
77.0629	89.9956	22.1936	351
81.7428	54.5153	22.1424	351
57.6202	69.6799	19.1116	351
99.419	69.8683	16.3153	351
54.4095	37.438	15.1817	351
68.6385	74.5195	9.84991	351
35.0615	70.0834	29.8775	351
82.6712	62.5841	28.7673	351
56.0244	68.736	41.0029	352
80.5365	58.2409	38.1743	352
57.521	95.9512	34.6176	352
72.6585	75.7127	33.5195	352
89.7089	73.4113	31.5108	352
49.7981	43.8818	30.8298	352
81.5994	99.0696	30.0657	352
97.0061	52.4945	29.9077	352
74.8447	40.8001	30.1243	352
44.4022	87.8905	26.6095	352
81.7373	61.9343	28.0551	352
61.6682	90.0512	27.3656	352
76.7022	89.654	21.5036	352
58.8711	49.0517	20.8005	352
80.0273	56.3804	20.6329	352
96.9882	72.1523	17.3687	352
56.2791	85.8541	17.0211	352
51.5129	38.0235	14.6397	352
68.0857	71.8464	10.6022	352
49.6675	68.433	32.1268	352
35.0615	71.0834	29.8775	352
55.8603	68.7309	40.6573	353
80.2121	60.3228	37.8199	353
57.5196	96.5533	34.0451	353
73.4331	77.2572	33.9178	353
91.3448	76.0448	31.7698	353
97.6656	55.3312	31.0422	353
51.0184	43.3577	31.2768	353
82.7266	98.7411	29.7342	353
77.9123	44.1412	29.3482	353
62.426	88.6559	27.1716	353
82.0508	63.9217	27.533	353
44.5368	87.1309	26.0283	353
78.0052	88.4837	20.8225	353
62.785	46.9455	20.3347	353
80.8114	60.4173	19.2153	353
98.3849	72.1897	17.6191	353
57.5367	83.6606	16.0967	353
52.6452	38.3129	15.7731	353
68.8959	70.0237	9.98551	353
49.6675	68.433	32.1268	353
36.0615	70.0834	29.8775	353
55.4499	67.8932	40.4304	354
78.9064	58.8953	37.4395	354
73.7082	76.9914	34.2185	354
57.4458	94.9247	33.9343	354
91.1302	76.9586	31.9821	354
97.0738	56.0188	31.0839	354
53.1914	42.6931	31.0921	354
79.7192	41.7513	27.8895	354
82.8912	98.6789	29.3832	354
82.3042	64.1912	27.5329	354
62.0924	87.4261	27.1819	354
44.3708	85.5181	25.4486	354
78.2103	88.0667	20.8575	354
61.4781	47.5915	20.2714	354
97.8195	73.0662	17.9102	354
79.5578	61.7035	18.2927	354
56.2714	83.5225	16.2905	354
50.5469	40.1277	16.0391	354
66.1396	70.5761	9.94101	354
49.6675	67.433	32.1268	354
36.0615	70.0834	29.8775	354
55.0722	67.2674	40.3958	355
78.9132	58.9654	37.3416	355
73.8759	76.5468	34.6763	355
57.6947	94.3601	34.0262	355
91.6501	77.7546	32.3134	355
99.0242	58.2003	31.3002	355
54.8893	41.8439	30.875	355
83.5404	98.7141	29.3166	355
81.4331	43.6857	27.6339	355
82.9699	65.9542	27.7029	355
62.9845	86.7728	27.1807	355
45.3732	84.4617	25.1868	355
79.0852	88.3205	20.8182	355
62.1868	47.8087	19.8758	355
97.9745	74.4693	17.9813	355
80.3048	62.8072	18.2494	355
56.5219	84.0766	16.1816	355
52.0378	40.431	15.5602	355
66.2987	70.2149	9.87714	355
50.6675	66.433	31.1268	355
37.0615	69.0834	29.8775	355
56.9123	68.4074	40.5982	356
80.5383	57.6711	36.6386	356
74.5844	76.885	35.0844	356
58.032	94.8311	33.5758	356
91.9585	77.8463	32.3739	356
51.8754	66.1682	31.4984	356
58.3653	40.9944	31.0968	356
89.961	34.0494	31.9922	356
37.6839	68.4146	30.101	356
99.6752	57.3396	30.3792	356
84.5758	99.6913	29.0844	356
85.1247	67.3742	28.1831	356
63.3149	86.5369	27.1273	356
45.3421	84.6469	25.097	356
78.8123	56.6149	22.4119	356
79.3813	88.8366	20.8017	356
58.4169	48.2806	20.9711	356
97.8067	74.8913	17.4154	356
78.5438	67.739	16.7588	356
52.4197	39.3705	16.3344	356
55.6935	83.978	16.204	356
63.8776	70.0487	9.70335	356
58.0336	68.9336	40.4226	357
80.9567	58.2666	36.1962	357
74.9878	75.9424	34.4286	357
90.2026	38.4197	32.8566	357
92.215	76.7222	31.3444	357
58.318	40.0485	31.1084	357
99.7649	56.0349	28.7799	357
84.3306	98.9866	28.2177	357
62.7092	85.3298	26.6182	357
85.0424	64.2155	27.4191	357
45.2353	84.361	24.7912	357
75.2319	53.1421	22.4397	357
57.9034	46.8067	20.7059	357
78.8234	87.8786	20.0345	357
77.6973	66.2593	16.1973	357
54.4804	83.3978	16.1315	357
96.6683	73.6077	16.5577	357
51.5093	38.5384	16.1205	357
61.56	70.463	9.23016	357
50.8754	64.1682	31.4984	357
37.6839	68.4146	30.101	357
58.4826	94.0996	33.1856	357
58.9936	69.8817	40.8048	358
79.8172	56.7297	36.2081	358
75.4435	76.363	34.3653	358
59.1207	93.8431	33.5573	358
87.8065	36.2911	33.6941	358
57.53	39.0904	31.7263	358
93.3547	75.0185	31.1353	358
[truncated: 7,524 more rows]

## Sheet: born3-11-1
X	Y	Z	Frame
63.6472	76.3528	24.4861	1
58.0557	52.1218	24.5309	1
57.6934	52.3586	24.8823	2
63.1927	76.8578	24.834	2
62.6009	77.1241	25.2519	3
57.1522	52.634	25.0718	3
62.4443	77.0243	25.5277	4
57.3792	52.4917	25.1168	4
62.2034	77.3841	25.4712	5
57.1896	52.8666	25.014	5
62.6405	76.4744	25.6472	6
57.155	52.3358	25.296	6
62.4923	77.5164	25.5534	7
57.9253	53.2666	24.9352	7
61.9612	77.9686	25.334	8
58.1789	53.5233	24.8047	8
61.9	78.4106	25.3638	9
57.7498	53.714	25.0098	9
61.8738	79.0573	25.3968	10
57.8812	54.3285	24.8751	10
61.7318	78.8088	25.5539	11
56.8697	53.9245	25.2906	11
61.5754	78.9248	25.5347	12
56.3653	55.8523	25.2698	12
62.5122	76.91	25.8784	13
55.9515	57.2685	25.0224	13
63.6226	72.7494	25.162	14
53.7666	60.636	24.3207	14
60.0174	67.1468	25.0317	15
60.4696	69.0967	25.0783	16
60.7739	67.8905	25.0708	17
59.9967	68.8675	25.3185	18
60.758	68.5662	25.3065	19
60.7694	67.9211	25.3846	20
53.3534	59.0771	32.6573	21
78.8292	86.7741	21.3254	21
78.1331	85.5024	22.699	22
53.2845	57.4388	32.3481	22
49.1785	54.5568	34.7995	23
76.7235	91.9673	18.8893	23
46.1667	50.1942	36.1779	24
73.0979	100.528	18.5114	24
48.309	40.116	36.025	25
66.3394	106.901	19.4686	25
55.9296	31.3146	34.2623	26
56.1953	110.455	21.0987	26
62.3331	26.2973	32.4152	27
45.5267	109.702	21.884	27
67.3024	23.2946	31.065	28
38.9396	107.573	24.7029	28
68.4688	22.9121	30.1874	29
36.3698	105.851	26.2962	29
68.419	23.4493	29.9564	30
36.4	105.7	26.4951	30
67.8635	24.0046	29.9418	31
38.1295	105.127	26.9479	31
65.7825	25.6691	29.8928	32
42.4303	104.288	27.6024	32
64.4267	27.7914	29.6839	33
46.8987	103.094	27.1855	33
64.2076	31.891	29.832	34
52.9758	100.29	26.0682	34
64.4975	35.6464	29.6918	35
57.4156	97.0255	24.807	35
65.1123	39.2473	29.9488	36
61.7597	94.2825	24.2804	36
64.9159	42.1444	30.7134	37
63.714	92.0872	23.4417	37
65.4149	44.5037	30.9193	38
64.423	91.5443	23.2522	38
66.3554	46.2416	31.0748	39
64.1494	91.0013	23.0857	39
68.0498	46.8312	31.1698	40
64.0675	90.2653	23.0122	40
69.7564	47.2309	30.8495	41
64.7696	89.9599	22.8999	41
70.97	47.3989	30.6555	42
63.9687	89.6571	22.8564	42
71.9772	47.7196	30.7285	43
63.8195	89.6192	23.0999	43
72.5532	47.5682	30.3247	44
63.4945	89.929	23.1567	44
73.6132	47.6389	29.9289	45
62.386	90.3187	23.2379	45
74.1463	47.915	29.6574	46
61.4441	90.3852	23.4152	46
74.5022	47.2823	29.297	47
60.2732	90.0099	23.5289	47
74.8134	47.3392	29.1211	48
59.3373	90.3991	23.7612	48
75.6835	47.2976	28.9319	49
58.5567	90.4646	24.0623	49
76.4112	47.7254	29.235	50
58.7053	90.5647	24.4688	50
76.559	47.6607	28.8622	51
58.3948	90.6209	24.1727	51
76.7456	47.7638	28.7133	52
57.8128	90.3582	24.2087	52
77.832	48.2316	28.6947	53
57.272	90.4995	24.285	53
77.9368	48.2606	28.4719	54
56.393	90.5208	24.504	54
77.8383	47.8565	28.4893	55
56.4206	90.1049	24.5534	55
77.7758	47.9723	28.3308	56
55.9784	89.9639	24.5687	56
77.9498	48.0732	28.4082	57
55.9706	90.2602	24.7171	57
78.0049	47.6511	28.5357	58
55.659	89.6625	24.6295	58
77.5365	47.758	28.4175	59
55.1284	89.8662	24.7507	59
77.3532	47.551	28.2208	60
54.2327	89.6753	24.8586	60
77.6235	47.9103	28.4842	61
54.8984	89.6859	24.9648	61
77.6747	47.3762	28.3114	62
55.2009	89.3312	24.9583	62
77.8819	47.8232	28.4977	63
54.6549	88.836	25.1316	63
77.4311	47.5394	28.5617	64
54.537	89.0001	24.8669	64
77.8031	47.6841	28.5988	65
54.4688	88.9454	24.9139	65
77.8065	47.8458	28.6762	66
54.3418	88.9292	24.9059	66
78.0006	48.1552	28.7266	67
54.8041	89.3555	24.9037	67
77.9224	47.9766	28.8673	68
54.6352	89.1445	25.0907	68
78.0283	48.0865	28.6511	69
54.6572	89.6999	24.8539	69
78.0254	48.3287	28.6126	70
54.6965	89.6695	24.9109	70
78.366	48.1712	28.6816	71
55.0565	89.0264	24.8392	71
78.1155	48.5524	28.5435	72
54.7889	89.1267	24.7978	72
77.4581	48.5302	28.7167	73
54.2014	88.997	25.0049	73
77.7824	48.6022	28.603	74
54.4578	88.8685	25.1677	74
77.9313	49.0997	28.7521	75
54.7403	89.626	25.3461	75
78.0787	48.9367	28.6269	76
54.8778	89.6641	25.1076	76
77.8644	48.8238	28.6402	77
54.8928	89.3077	25.0959	77
77.8352	48.8642	28.4867	78
55.0408	89.4928	25.0569	78
77.8897	49.3777	28.8132	79
54.5556	89.5369	25.1872	79
77.897	49.2137	28.5496	80
54.6399	89.8046	25.1486	80
78.2416	49.8078	28.5727	81
54.165	89.8243	25.1449	81
78.3988	49.8669	28.61	82
54.2646	89.7053	25.0817	82
78.8085	50.0665	28.6206	83
54.1544	89.8303	25.0128	83
79.6495	49.9049	28.6734	84
54.2017	89.0723	24.9294	84
79.6795	50.3666	28.456	85
54.6553	89.8098	24.7863	85
79.4442	50.4426	28.2333	86
54.5603	89.6581	24.7574	86
79.5402	50.9085	28.4135	87
54.6671	90.1249	24.9167	87
79.5768	50.2812	28.5519	88
54.6655	89.6943	24.9652	88
79.6603	50.5274	28.2723	89
54.846	90.0972	24.8761	89
79.4958	50.3486	28.5148	90
54.5293	89.8711	25.0711	90
78.6676	50.2746	28.2624	91
53.8204	90.0885	24.8859	91
79.1742	50.3523	28.4908	92
54.3133	90.0995	25.1515	92
79.1193	50.5063	28.2059	93
54.0945	90.1643	24.7376	93
79.3166	50.6711	28.3443	94
54.1325	89.8743	24.7693	94
79.3461	50.8322	28.4817	95
54.2915	89.9919	25.0277	95
79.4055	50.7655	28.2403	96
53.9955	89.9383	24.8914	96
79.268	51.1146	28.3329	97
54.1841	90.1393	24.9572	97
79.2482	50.5664	28.624	98
53.9637	89.7644	25.005	98
79.4228	50.3559	28.4847	99
53.8235	89.6393	25.184	99
79.4584	50.2526	28.3081	100
53.5222	89.4873	25.109	100
79.9888	50.3748	28.3625	101
54.2667	89.7945	24.9306	101
79.1362	50.2654	28.4966	102
53.9318	89.6355	25.0196	102
78.9015	50.3685	28.2769	103
53.2983	89.5163	24.9349	103
79.8077	50.822	28.4899	104
53.8445	89.8643	25.0219	104
79.5428	50.715	28.3778	105
53.7649	89.6799	24.9805	105
79.5663	51.2273	28.3373	106
53.7837	90.155	24.896	106
79.8546	50.8353	28.2047	107
54.0019	90.003	24.9725	107
79.7012	51.1388	28.3928	108
54.0866	90.3365	25.2014	108
79.305	51.0825	28.1986	109
53.2662	90.3853	24.8643	109
79.8043	51.5253	28.3224	110
53.7606	90.652	24.9624	110
79.8672	51.0053	28.3108	111
53.6928	89.9424	25.1306	111
79.9154	50.7373	27.9959	112
53.7771	89.9337	24.739	112
79.375	50.8606	28.0519	113
52.9407	89.6797	24.8336	113
79.2089	50.7019	28.0385	114
53.237	90.1142	24.9471	114
79.6606	51.066	28.0781	115
53.776	90.4625	25.0982	115
79.8778	51.0371	28.1374	116
53.3478	90.4245	25.195	116
79.5715	50.9361	28.1251	117
52.954	90.2684	25.2687	117
79.9245	50.9014	28.1026	118
53.2548	90.4329	25.3101	118
79.3876	50.7662	28.3216	119
52.9505	90.2889	25.5463	119
79.0649	50.9532	28.2254	120
53.2484	90.9602	25.445	120
79.1482	50.6438	27.989	121
53.6043	90.707	25.3708	121
79.2899	51.0137	28.0762	122
53.0013	90.8771	25.2459	122
79.2292	51.5224	28.2577	123
52.4191	90.8	25.2944	123
78.9342	51.2361	28.2791	124
52.6082	90.5673	25.2859	124
78.9242	51.5847	28.2308	125
52.4746	90.8713	25.2196	125
78.5892	51.9406	28.1369	126
52.2481	90.7853	25.4597	126
52.841	91.172	25.3818	127
79.0648	51.9857	28.0532	127
52.4361	90.9763	25.2128	128
78.96	52.0003	28.0609	128
79.3456	52.2537	28.1489	129
52.1982	90.7884	25.2753	129
79.0461	52.4344	28.3113	130
52.0792	91.1907	25.4711	130
79.0812	52.8982	28.3154	131
52.0946	91.4516	25.3496	131
78.3557	52.1498	28.2999	132
52.3664	91.4862	25.4363	132
78.4517	52.1919	28.3957	133
52.6907	91.6334	25.5501	133
78.5956	52.0341	28.3288	134
52.7247	91.4725	25.528	134
78.6983	52.056	28.2725	135
52.7767	91.394	25.4901	135
78.4661	52.15	28.248	136
53.0747	91.4793	25.6015	136
78.8358	52.4548	28.158	137
53.5341	91.8596	25.5791	137
53.7996	92.1552	25.6081	138
78.73	52.5344	28.0428	138
78.7819	52.0487	28.0872	139
54.3491	91.991	25.6184	139
78.3374	51.9604	28.0269	140
53.7179	91.8684	25.3679	140
53.6626	92.0555	25.5521	141
78.817	52.5616	27.948	141
78.273	52.2552	27.7722	142
53.7366	92.1786	25.5485	142
53.6781	92.1557	25.5238	143
78.3831	52.3055	27.6911	143
53.5611	91.5995	25.5929	144
78.48	52.2722	27.7239	144
53.4336	91.7281	25.6229	145
77.9096	52.0838	27.6857	145
53.6898	92.1099	25.6151	146
78.1251	52.8271	27.591	146
54.0298	91.9506	25.7081	147
78.5632	52.8438	27.6063	147
54.0969	92.1032	25.6311	148
78.7066	52.6779	27.5826	148
53.5664	92.131	25.714	149
78.2406	52.7573	27.5476	149
53.5457	92.1178	25.5803	150
77.8454	52.422	27.5663	150
54.3015	91.9295	25.6571	151
78.9226	52.3292	27.4018	151
54.3416	91.8426	25.9433	152
78.974	52.4857	27.5183	152
78.9889	53.0091	27.6415	153
54.4203	92.2397	26.0592	153
79.4148	53.1204	27.6078	154
54.3618	92.2397	25.9719	154
79.6862	53.0898	27.6902	155
55.2735	92.6302	25.9975	155
79.9508	52.703	27.6606	156
55.5082	92.2164	25.9084	156
79.5158	52.7856	27.5055	157
55.8363	92.3547	25.8211	157
55.3438	91.8976	25.7181	158
79.1585	52.1746	27.1807	158
55.6636	91.8261	25.777	159
80.0653	52.5095	27.322	159
56.1282	91.9851	25.8932	160
80.0601	52.5397	27.4906	160
55.9411	91.6909	25.8699	161
79.861	52.2192	27.4598	161
55.9968	91.9161	25.931	162
79.9742	52.4612	27.5046	162
80.8079	52.2188	27.384	163
56.2763	91.7886	25.8144	163
80.7275	51.6343	27.5847	164
56.7742	91.3263	25.8395	164
80.4936	51.4755	27.4247	165
56.354	91.3127	25.8111	165
81.1349	51.8152	27.4493	166
56.9586	91.5399	25.8352	166
57.9678	91.6317	25.8284	167
81.7353	51.4888	27.289	167
58.3894	92.032	26.1738	168
81.5119	51.4117	27.5895	168
57.9889	92.1316	26.0119	169
81.3517	51.5972	27.4801	169
58.9382	92.3288	25.8848	170
82.1388	51.9598	27.3524	170
82.5628	51.8843	27.6898	171
59.3253	92.3364	25.9626	171
82.7916	51.9185	27.8429	172
59.0198	92.5372	26.0938	172
82.4729	52.2426	27.5089	173
58.416	92.5861	26.084	173
57.9856	92.1549	26.0079	174
83.0236	52.6241	27.5626	174
83.3663	52.8673	27.6427	175
58.3737	92.501	26.0229	175
83.0911	52.573	27.4917	176
57.5193	92.1839	25.9439	176
56.9386	92.107	26.2098	177
82.8948	52.2301	27.4121	177
83.6614	52.9946	27.4091	178
55.7723	92.9526	26.0805	178
85.3592	54.2207	27.2347	179
51.0449	90.6432	26.6013	179
86.0446	54.7899	27.1178	180
49.6349	90.1554	26.3836	180
48.1627	90.0149	26.2745	181
85.7305	55.2417	27.4757	181
85.2603	55.362	27.6592	182
42.0852	82.6898	25.892	182
52.4877	97.3264	25.5291	182
32.3743	64.1159	28.5088	183
85.6866	54.332	27.7084	183
67.4931	111.26	26.0712	183
83.4042	55.5802	29.4668	184
30.0382	67.8074	26.3484	184
66.7812	108.998	25.0769	184
81.6751	54.1846	28.3051	185
28.9146	66.8607	24.4154	185
67.9878	108.438	25.1203	185
79.6729	50.8388	28.8939	186
70.0528	106.775	25.417	186
27.2676	69.8094	23.6044	186
78.6558	49.5592	28.7827	187
71.4001	105.839	26.0577	187
27.5566	72.4918	23.4505	187
76.9316	48.9239	28.327	188
71.1569	105.004	26.4767	188
27.8968	74.3802	23.3394	188
73.3967	45.6128	33.5631	189
71.9871	103.631	27.1896	189
28.8507	75.1217	22.9359	189
82.4124	52.8073	22.2545	189
67.3757	46.8179	40.4751	190
70.6904	102.259	28.3678	190
30.2998	72.167	22.3349	190
86.8749	63.1029	15.5754	190
64.9675	46.4031	39.0176	191
72.1613	100.795	28.9054	191
32.032	72.5696	21.3867	191
88.3046	65.2984	15.8392	191
62.0349	46.8076	38.5615	192
70.9604	100.253	29.3395	192
33.1665	74.4568	20.3344	192
87.7468	65.184	16.5818	192
60.1009	47.5819	38.5079	193
70.5971	99.6172	29.7549	193
34.7659	74.402	19.7042	193
88.487	63.7714	17.4474	193
58.2298	48.1517	38.1831	194
71.4981	98.7978	30.2218	194
36.8945	74.8204	19.2942	194
89.5293	62.5896	18.2118	194
56.887	48.2948	37.8162	195
70.8169	98.0636	30.3432	195
37.3784	74.5695	18.952	195
89.7098	63.0723	18.7416	195
57.1004	48.9572	37.2831	196
71.0779	98.1507	30.7677	196
38.9288	74.9679	18.8107	196
89.9978	63.6103	19.4185	196
57.2495	49.8199	37.0759	197
70.2474	98.0172	31.1647	197
39.2627	75.0315	18.84	197
89.9557	63.8457	20.0077	197
56.2761	50.2954	36.8683	198
69.4769	97.3735	31.399	198
39.2579	74.8886	18.7246	198
89.2286	63.4559	20.4823	198
56.0453	50.8518	36.732	199
69.8237	96.3729	31.2682	199
89.5063	63.5195	20.8015	199
40.1815	74.1082	18.4678	199
56.2671	51.2619	36.6128	200
70.6958	96.3742	31.4399	200
89.2448	63.4842	21.2321	200
41.4693	74.1571	18.4864	200
56.1317	52.695	36.5361	201
70.4953	96.6127	31.0578	201
89.4452	63.0584	21.5751	201
41.9244	74.3196	18.2904	201
56.1222	53.1769	36.2431	202
70.5862	96.5028	30.7945	202
89.2133	63.2679	21.7331	202
41.7646	74.0653	18.2582	202
55.6239	53.4265	35.9891	203
70.3937	96.1357	30.708	203
88.7709	63.1947	21.977	203
41.7723	73.8825	18.3137	203
56.1196	53.807	35.813	204
70.7936	96.302	30.6496	204
88.6712	63.1067	22.0864	204
42.5423	74.1727	18.1654	204
55.5413	54.259	35.7344	205
69.7436	96.1144	30.6981	205
87.7057	63.1048	21.9712	205
41.1374	74.3183	18.4505	205
55.4577	54.9956	35.6781	206
69.7937	95.8155	30.7226	206
87.951	62.9858	22.1905	206
42.3509	74.0137	18.4831	206
55.9218	54.6414	35.5505	207
69.4288	96.0617	30.5795	207
88.6328	63.7694	22.1997	207
43.0653	73.7525	18.5354	207
55.7264	55.423	35.5162	208
69.6781	96.3265	30.0164	208
88.2724	63.4021	22.4156	208
43.6082	73.0656	18.1528	208
55.5549	55.3885	35.3103	209
70.2553	96.2294	30.2025	209
88.376	63.4499	22.3727	209
44.2587	73.7393	18.5182	209
54.3762	55.0271	34.8605	210
68.9017	95.7294	30.003	210
87.5612	63.6924	22.2539	210
43.7343	73.4233	18.5197	210
55.4629	55.6879	35.1444	211
69.5383	96.0316	29.8212	211
87.7094	63.8653	22.1324	211
44.6012	73.7397	18.6591	211
54.2392	55.7954	34.9393	212
69.4812	95.5665	29.7493	212
87.5272	63.8269	22.4733	212
44.6107	72.9855	18.4988	212
54.1767	55.7537	34.6486	213
69.3985	95.2249	29.8822	213
44.6649	72.8807	18.4335	213
87.3988	64.2685	22.4666	213
54.3918	55.9483	34.5805	214
69.8282	95.0692	29.7109	214
87.3476	64.105	22.8615	214
44.4163	73.5677	18.8919	214
54.2643	56.4621	34.1701	215
69.5199	95.1303	29.3242	215
87.58	64.5051	22.6647	215
44.8942	73.1821	18.6251	215
54.0464	56.574	34.188	216
68.9273	95.1125	29.132	216
87.3626	64.772	22.95	216
44.8408	72.6596	18.6638	216
54.4497	56.7774	34.1476	217
69.3849	94.9021	29.1913	217
87.1095	65.1502	23.0693	217
44.5756	72.1281	19.0854	217
53.9369	56.8574	33.887	218
69.7373	94.5545	29.1264	218
87.2685	64.2144	23.6959	218
45.3027	72.0125	18.634	218
53.9706	56.963	33.7983	219
68.8488	94.5164	29.4252	219
86.8713	64.817	23.6471	219
45.4935	72.7489	18.469	219
54.0226	56.3674	33.6736	220
68.9416	94.2328	29.1823	220
87.3367	65.0684	24.1037	220
45.0069	72.6514	18.6522	220
54.9712	56.1941	33.797	221
68.8485	94.4605	29.2101	221
87.4167	65.9177	24.0708	221
45.0567	72.909	18.8835	221
54.4794	56.496	33.5952	222
68.5641	94.1904	29.2321	222
87.2227	65.9573	24.1571	222
44.8336	72.6468	18.5498	222
54.3831	56.7477	33.3901	223
68.5754	93.5678	29.1623	223
86.7195	66.4861	23.7324	223
44.3492	72.3601	18.602	223
54.9321	57.0398	33.6458	224
68.6523	93.8327	29.0009	224
86.6255	66.5495	23.6064	224
44.5174	71.5783	18.782	224
55.4241	57.1156	33.701	225
69.0188	93.3953	28.9216	225
86.7249	66.3445	23.6365	225
44.7748	71.2468	18.8184	225
55.9511	57.2956	33.572	226
68.3409	94.1889	28.9522	226
86.2898	66.8129	23.777	226
44.1173	71.5793	18.9074	226
56.1723	56.8466	33.5737	227
68.265	94.0487	28.7822	227
85.8973	66.5237	23.4913	227
43.7455	71.2132	18.7837	227
56.3882	57.3328	33.8104	228
68.9303	93.9101	28.8647	228
85.3726	66.5121	23.5615	228
43.2356	70.8192	18.7487	228
57.0254	57.6118	33.7101	229
69.0461	93.4909	28.7889	229
84.9219	66.3348	23.2464	229
42.6047	70.5263	18.3736	229
57.9901	57.3819	33.9034	230
70.0319	93.8381	28.7043	230
85.9632	66.1364	23.7951	230
43.2661	69.8458	18.1939	230
58.5516	57.3356	33.9933	231
70.1003	93.7526	28.6966	231
85.4847	65.8146	23.6395	231
42.3848	69.6305	18.0674	231
58.5225	57.7057	33.876	232
70.0716	93.8348	28.8995	232
85.0277	65.9081	23.4897	232
41.3687	69.4877	17.604	232
58.3269	57.6985	33.8771	233
70.7286	93.8117	28.5667	233
84.3959	66.0855	23.3803	233
39.4311	69.0099	17.3698	233
60.1052	57.9694	34.4234	234
71.0997	93.9893	28.6726	234
85.0056	66.2684	23.5	234
37.8076	68.5969	17.1201	234
60.4838	57.6287	34.3871	235
70.9423	94.4249	28.4278	235
33.8804	69.5264	16.9507	235
84.8634	66.1512	23.582	235
60.0191	58.1581	34.4463	236
70.9419	94.0556	28.7064	236
84.4136	65.4758	23.3989	236
30.9196	69.2498	16.3723	236
60.3505	57.8404	34.4321	237
70.5236	94.2886	28.5038	237
84.6016	65.6007	23.3936	237
28.0825	68.8838	16.2875	237
59.6927	57.4618	34.3545	238
70.4048	94.7806	28.4194	238
84.4928	65.5336	23.3428	238
25.4646	69.3006	16.5302	238
59.2141	57.1112	34.2933	239
69.7445	95.3684	28.1151	239
83.5303	65.9	22.8016	239
24.7657	69.1434	16.3695	239
60.2574	56.1598	34.4062	240
70.1916	95.2148	28.1698	240
84.1941	66.1599	22.7959	240
24.7758	69.0147	16.4313	240
59.1485	56.9197	34.4812	241
69.4506	95.2062	28.4831	241
83.6667	65.9617	23.1661	241
24.768	70.1365	15.8096	241
58.5946	56.9647	34.3289	242
69.7012	95.6622	28.1813	242
83.9318	66.288	22.9527	242
25.0439	71.2822	15.5625	242
59.4715	57.4074	34.8056	243
69.9385	95.7528	28.4921	243
83.58	66.3179	22.9131	243
24.9602	71.7874	15.7705	243
59.7194	57.1397	34.7005	244
69.3267	96.0353	28.2065	244
83.7568	65.8243	22.7997	244
24.8294	72.9249	15.8969	244
59.5872	57.452	34.9812	245
69.0181	96.2784	28.1736	245
83.7446	66.1264	22.6464	245
23.5181	73.1864	16.48	245
59.2098	56.8636	35.0205	246
68.5263	96.3862	28.2069	246
83.0838	66.0955	22.6485	246
23.0094	73.4328	16.4668	246
60.424	56.2393	35.3375	247
69.5227	96.1985	28.3891	247
84.6065	65.9052	22.7282	247
24.3114	73.2376	16.4933	247
59.2607	55.8351	35.3654	248
68.5824	96.648	28.115	248
84.0928	66.1346	22.4648	248
24.3888	73.4756	16.1688	248
58.6447	56.0545	35.9225	249
68.9154	96.7937	28.4346	249
85.0924	66.4902	22.9107	249
24.7876	73.3328	16.17	249
57.6066	55.8601	35.7821	250
68.2933	97.6016	28.1375	250
84.1056	66.298	22.7514	250
23.7615	74.174	15.9841	250
57.8379	54.6747	35.9007	251
68.531	97.2209	28.3401	251
84.4375	65.6069	22.6795	251
24.6341	74.19	15.8017	251
56.5069	54.2403	36.6045	252
67.1586	97.7635	28.366	252
84.8646	65.4646	23.1207	252
24.3846	74.3176	15.8145	252
55.5166	54.4989	36.5713	253
66.1503	99.3479	28.3519	253
84.4301	66.6616	22.5459	253
23.9046	74.6346	15.5919	253
53.585	53.2405	36.9012	254
66.7576	99.8432	28.3608	254
85.1375	65.8921	23.0574	254
24.2122	75.2492	15.8492	254
51.2965	52.4576	37.3664	255
67.2063	99.8544	28.5754	255
85.4576	64.593	23.4936	255
25.0759	74.9219	15.7367	255
47.1386	52.3348	37.9554	256
66.53	100.538	28.7678	256
85.4534	63.8396	23.775	256
25.6595	75.9473	15.1988	256
44.3735	51.1173	38.5004	257
65.7103	103.173	28.9615	257
86.1236	61.0742	23.9658	257
26.9382	75.8805	14.7345	257
42.1117	51.3275	39.1041	258
62.9462	104.614	28.5882	258
86.4946	61.512	24.619	258
28.7646	76.1623	13.8973	258
39.9968	52.1811	39.3012	259
60.2987	107.108	29.2625	259
85.9238	61.3371	24.5996	259
29.1601	76.8886	13.3942	259
39.6866	52.4027	39.7095	260
59.6323	107.995	29.9637	260
85.8609	61.285	24.6554	260
29.6258	77.1794	13.26	260
40.1622	52.4154	39.9915	261
60.2096	107.729	30.249	261
86.5887	59.916	25.0887	261
29.9048	78.4635	13.9213	261
38.7033	52.6524	39.7036	262
55.7516	101.071	39.7935	262
86.8018	57.8474	24.4922	262
68.3457	108.821	17.6883	262
29.6476	76.2433	14.9159	262
69.539	100.643	40.4632	263
36.3657	54.6137	39.3646	263
85.4088	58.9987	24.1271	263
65.5965	110.218	22.296	263
26.7413	72.2044	16.7774	263
35.1956	54.5479	39.2147	264
71.2973	100.034	38.7511	264
86.8773	57.748	24.5173	264
71.2444	109.949	20.7565	264
25.9292	76.0544	17.9887	264
34.4434	54.3627	38.8756	265
71.6901	99.3044	38.6532	265
86.4255	57.8298	24.2606	265
73.5944	108.454	20.3471	265
28.9348	77.8844	16.6561	265
35.8365	53.1203	39.2645	266
73.019	98.9263	38.9876	266
30.7524	81.4251	28.8111	266
84.1919	51.1099	27.7345	266
78.4394	108.487	22.2833	266
93.5567	62.6652	22.5845	266
49.5158	87.5546	8.62644	266
76.6282	94.3804	39.4914	267
30.669	56.3773	37.9482	267
66.3975	38.9175	25.5149	267
31.3274	97.3316	27.0241	267
74.6017	110.284	21.9839	267
97.7336	76.2522	21.2611	267
39.4048	71.3112	9.4048	267
78.7683	93.6992	39.3064	268
30.2943	56.8188	37.4421	268
30.4342	96.0107	27.4391	268
63.5634	37.2842	25.5762	268
74.8888	110.024	21.8768	268
98.5058	76.1682	21.4607	268
45.0592	68.9972	9.00071	268
78.5299	94.0635	39.6188	269
30.1944	57.4123	37.2653	269
30.5129	97.5472	28.1941	269
62.6138	38.3144	25.0806	269
74.6208	109.608	21.5996	269
98.0811	77.5876	22.0288	269
49.0448	67.6121	8.47746	269
76.9626	95.0192	40.1581	270
29.5118	58.2994	37.0283	270
30.9505	98.3931	27.2238	270
62.4357	38.0791	25.3151	270
76.1145	108.303	21.2143	270
97.7168	76.7176	22.7589	270
50.7265	65.3075	8.36096	270
76.4556	96.4834	39.6519	271
28.4777	59.4026	36.6523	271
60.9975	37.9425	25.4943	271
31.5138	99.7801	26.1401	271
97.651	75.3582	22.8806	271
77.73	107.113	20.3275	271
52.4804	63.6809	8.25965	271
75.4616	100.265	38.8858	272
28.3888	59.636	36.4872	272
62.4373	37.7139	26.0645	272
31.4398	99.2186	25.7079	272
97.7745	74.2511	23.3752	272
77.7581	105.552	19.2459	272
53.0992	61.5081	8.38697	272
77.0571	99.4075	38.5421	273
28.2567	61.2979	36.0539	273
62.7186	37.3152	25.8387	273
32.2606	99.9067	24.4663	273
97.5338	72.8283	23.135	273
79.3375	104.33	18.9482	273
53.0598	59.4667	8.61494	273
79.1201	100.673	38.4041	274
27.0272	64.0901	35.8724	274
63.318	37.8574	26.136	274
98.3866	70.5137	23.8519	274
35.8962	101.323	23.6412	274
82.6831	102.083	18.5193	274
54.5845	57.7407	8.87318	274
80.7979	101.048	37.8463	275
25.5454	65.8953	35.1299	275
63.7758	38.9489	26.4075	275
39.5966	101.669	22.0994	275
99.2475	67.8291	24.0109	275
86.1418	99.28	17.9345	275
55.0902	55.9418	9.09901	275
79.8721	102.241	37.5126	276
24.6714	65.0299	34.3698	276
62.9609	38.7336	26.622	276
98.6995	66.3843	24.4258	276
41.5	101.867	21.28	276
86.5641	97.3412	17.7007	276
53.8379	54.6912	9.94378	276
79.8083	103.476	36.945	277
25.0952	65.6713	34.5708	277
63.6097	38.1602	26.9346	277
98.0084	66.349	24.8512	277
41.4833	102.004	20.4375	277
86.3913	96.8254	17.0126	277
54.6391	53.2854	10.4323	277
80.1242	104.961	36.0441	278
27.5603	64.8522	35.2405	278
64.7437	37.2714	26.6996	278
97.8989	66.0288	25.2755	278
40.9564	100.58	19.6224	278
86.0301	95.6621	16.5431	278
55.5452	51.7508	10.3322	278
49.2526	49.5088	41.8228	279
77.0031	106.733	35.3533	279
18.456	72.9029	29.8132	279
69.2177	35.9598	26.2629	279
98.2476	67.4012	24.7329	279
41.4164	100.661	19.4337	279
85.6293	95.6789	16.0216	279
55.1775	51.6047	11.2447	279
54.7783	59.5254	43.2577	280
72.0857	104.901	35.7303	280
25.0652	61.6591	31.6015	280
67.1828	36.8148	26.9949	280
96.4659	68.7865	25.1715	280
38.0157	98.6869	19.4656	280
83.0308	96.2598	16.6057	280
54.2393	51.1588	11.6099	280
54.7995	56.2051	42.637	281
71.8548	105.548	35.1459	281
25.108	65.6439	30.8463	281
67.2836	38.0126	27.0216	281
96.4402	69.3246	25.1967	281
37.9842	97.5434	18.9426	281
83.0149	96.6653	16.5143	281
53.8425	50.3957	11.6605	281
55.9657	52.2429	42.0794	282
70.5672	105.562	35.8845	282
24.1012	64.3111	30.8816	282
68.4334	37.9318	26.9602	282
95.3613	70.8798	25.4415	282
36.5012	96.266	19.4149	282
81.2744	98.5382	16.9692	282
54.532	50.8854	11.1643	282
56.5858	50.4923	41.3776	283
68.1121	105.217	35.8305	283
23.0362	62.9666	30.0156	283
68.9638	38.66	26.1173	283
94.7064	71.6233	25.5768	283
35.1258	96.58	19.9548	283
80.7894	99.7862	17.3619	283
55.5924	54.1542	10.3458	283
56.5199	48.9746	41.0695	284
68.1055	103.103	36.5498	284
23.0911	61.0701	29.8985	284
94.5802	72.0796	25.5621	284
67.4356	39.3733	24.4001	284
35.3034	96.8127	20.247	284
80.4142	100.968	17.794	284
55.1824	56.7872	9.93338	284
58.5462	47.8662	40.8372	285
69.5942	100.949	37.2888	285
23.6411	60.9855	29.5216	285
94.6787	70.7416	25.2802	285
66.6757	39.609	24.0212	285
36.2472	98.2234	21.2012	285
81.697	101.423	18.2101	285
54.6818	59.0652	9.70155	285
58.0851	46.5268	40.3694	286
68.0793	99.0026	38.1963	286
23.3194	60.4461	29.312	286
93.4906	70.2648	25.5069	286
66.2743	40.186	23.2543	286
36.3664	98.4715	21.7141	286
81.1444	102.148	19.232	286
53.9861	60.662	9.4978	286
57.9495	46.3317	40.0781	287
67.4636	98.8949	38.4455	287
22.843	59.3255	29.0107	287
94.3818	71.1371	25.8353	287
67.861	41.3597	23.1987	287
36.4366	98.3694	21.9661	287
81.1018	103.008	19.5215	287
54.1773	62.0842	9.70833	287
58.3292	46.1399	39.953	288
67.1357	97.8871	38.5046	288
22.4071	60.1271	28.8755	288
93.6145	71.2149	25.6095	288
36.2955	98.6902	21.8203	288
68.2201	41.6384	22.7597	288
80.7411	104.627	20.3788	288
54.2649	63.3599	9.55244	288
57.7831	44.7634	39.793	289
66.1343	95.6447	39.2027	289
21.7658	60.5482	28.4661	289
93.2839	69.0082	26.2073	289
37.4792	98.4921	21.8758	289
68.6938	40.5488	22.6297	289
81.9271	104.386	20.8396	289
55.0056	63.5293	9.65099	289
56.3598	44.9532	39.6542	290
65.471	94.8083	39.446	290
21.685	61.4153	28.1007	290
93.574	68.8909	26.1671	290
37.6368	100.254	21.872	290
68.8177	42.0042	22.1623	290
82.0107	105.026	20.9421	290
54.4868	66.1516	9.57271	290
65.9829	93.9093	39.6416	291
56.802	44.6112	39.4493	291
21.3614	62.5484	28.5013	291
93.2438	68.7025	26.042	291
37.5788	100.041	21.8865	291
68.6836	41.7866	22.2838	291
82.1325	105.102	21.255	291
53.3957	65.3027	9.8761	291
56.2448	45.1362	39.7075	292
66.8042	94.4363	39.2285	292
21.54	63.1523	28.922	292
93.3375	68.1298	25.9388	292
37.6477	100.138	22.3049	292
69.3937	42.1469	22.408	292
82.1831	104.959	21.209	292
52.5912	65.1812	10.127	292
56.2145	46.3305	39.8796	293
68.3473	94.4967	38.6615	293
21.0243	63.546	29.037	293
92.7564	67.3773	25.619	293
37.4738	99.211	22.1783	293
67.9086	42.791	22.4311	293
81.3824	104.562	20.4256	293
52.2383	65.2484	9.80218	293
56.3	46.2126	39.8846	294
67.741	93.4783	38.7977	294
21.4701	63.6674	29.4459	294
92.6153	68.4571	25.8184	294
37.0656	98.9026	22.2286	294
69.6089	42.9854	22.5667	294
80.3941	106.043	20.9713	294
53.0015	64.1404	10.4384	294
56.8326	46.055	40.0063	295
67.1129	92.3317	38.5317	295
21.3925	64.144	29.5302	295
92.236	67.3133	25.8884	295
37.0452	98.7135	22.3675	295
68.7684	42.9777	22.5467	295
80.9949	104.93	20.9848	295
51.6391	63.5022	10.4243	295
56.8701	47.0218	40.0086	296
67.0675	91.4854	38.1836	296
20.7312	64.5074	29.4064	296
92.2937	66.7584	26.0003	296
36.7998	97.9015	22.7013	296
68.9401	42.5753	22.3453	296
80.8194	104.748	21.2873	296
52.0543	63.2782	10.6258	296
56.8607	47.2249	40.2774	297
67.7884	89.608	37.5663	297
20.8947	64.8146	29.9716	297
92.1521	64.828	25.8633	297
68.2231	41.2774	22.8011	297
37.7704	98.6587	23.032	297
81.5905	103.321	21.0983	297
50.3769	63.2619	10.7027	297
56.2012	47.9495	40.3396	298
66.986	90.5182	37.4085	298
20.8338	65.0433	29.8206	298
91.1422	64.7525	25.8499	298
67.488	41.069	22.92	298
36.5815	97.7338	22.6563	298
80.2735	103.855	20.8323	298
49.8242	61.2066	10.5234	298
56.8238	47.9871	40.519	299
67.2669	90.4195	37.6101	299
20.3215	65.3252	29.8252	299
91.2136	65.1747	25.8629	299
67.0135	41.3054	22.9698	299
36.8275	97.4732	22.5164	299
79.8895	103.725	20.924	299
49.6118	60.7945	10.7327	299
57.9351	49.7872	40.9684	300
69.2789	91.5773	37.8792	300
22.2308	64.8296	30.2981	300
92.3992	66.3874	26.1965	300
68.2515	41.6037	23.4675	300
37.0593	96.0476	22.3496	300
80.1147	104.257	20.7786	300
50.6734	60.5554	10.9625	300
57.2297	48.7675	40.9588	301
67.5795	89.6759	38.053	301
21.8539	64.4365	30.547	301
90.7716	64.5639	26.149	301
66.6804	39.7831	23.4416	301
35.9455	93.9125	22.0787	301
79.3097	102.092	20.4569	301
49.2709	59.4952	11.1685	301
58.1821	49.9465	41.1492	302
67.4423	89.9629	38.3037	302
21.9343	64.5774	30.8741	302
91.0423	66.0546	26.202	302
67.6863	40.1796	23.2813	302
35.6067	93.7039	22.6229	302
79.2445	104.465	20.4883	302
48.311	59.7135	11.4282	302
58.3818	50.1486	40.9886	303
67.7675	90.1247	38.4696	303
22.0009	65.1909	31.3369	303
90.6985	64.8565	25.9297	303
65.7629	39.4946	23.1728	303
36.5469	93.2274	22.7434	303
80.1961	103.105	20.4056	303
47.5474	58.7283	11.1645	303
58.4778	49.3309	40.9562	304
68.3158	90.0326	38.6221	304
22.3425	64.1697	31.1355	304
90.691	64.7875	25.9006	304
66.4829	38.1558	23.2212	304
36.4323	91.5811	23.0829	304
77.9467	103.697	20.4615	304
47.2047	57.8092	11.4543	304
59.6172	50.2043	41.2883	305
68.9389	89.9229	38.9306	305
23.3216	63.9432	30.9611	305
91.5031	66.0339	26.2054	305
67.477	38.3157	23.4225	305
37.8412	90.7178	23.4439	305
78.0817	105.158	20.5084	305
47.902	57.877	11.9014	305
59.3105	50.0569	40.9801	306
68.3123	90.7826	38.9569	306
23.0009	63.9162	31.0533	306
91.426	66.085	25.8016	306
66.8129	37.8464	23.2063	306
38.1016	89.6189	23.5187	306
77.6264	105.708	20.8815	306
46.3479	58.1204	12.0289	306
58.7395	50.4238	41.014	307
68.2265	90.4775	39.2485	307
23.0878	64.4356	31.0054	307
91.2373	65.9325	26.0669	307
66.7613	36.4595	23.4797	307
37.7018	89.4172	23.5294	307
77.2343	105.003	21.0853	307
46.6922	58.2197	12.6944	307
59.2968	49.7895	40.6841	308
67.8999	89.9896	39.4047	308
22.9145	65.747	30.658	308
90.7876	67.9065	25.7121	308
38.284	91.3271	23.5697	308
66.4268	37.6339	22.6698	308
76.809	105.984	21.3293	308
46.8863	58.7542	12.9712	308
58.8554	48.8727	40.8215	309
67.1904	89.3173	39.668	309
23.0723	65.1542	30.7584	309
91.0373	67.0206	25.9131	309
39.0027	89.313	23.7	309
66.5538	36.2903	22.9006	309
76.0462	105.499	21.5	309
47.255	56.5892	13.612	309
59.0185	50.1985	41.0266	310
67.273	89.5523	39.2499	310
23.2956	65.6648	30.6418	310
91.1634	65.3476	26.071	310
39.7154	88.3067	23.6582	310
64.598	35.0856	23.4724	310
76.5164	104.198	20.9537	310
47.3482	55.5713	13.7961	310
59.3966	50.2768	41.0727	311
66.7439	89.935	39.0112	311
23.7232	65.23	30.3899	311
91.7664	65.9472	26.3422	311
65.7748	34.5262	23.4843	311
41.1951	87.0681	23.4685	311
76.9722	104.722	20.6073	311
49.254	54.9051	13.6744	311
59.3395	49.2236	40.828	312
66.3073	88.5443	39.0362	312
23.2996	64.9964	30.6165	312
91.1106	65.3973	26.3827	312
40.3028	86.8987	23.6029	312
64.5378	34.337	23.0019	312
76.8121	103.932	20.8293	312
49.7586	55.3626	14.2225	312
59.1184	48.6921	40.74	313
65.974	88.2103	39.3437	313
23.7879	66.5236	30.622	313
90.9961	65.6702	26.0292	313
40.7229	89.2744	23.7048	313
63.7781	34.8159	23.13	313
77.3869	103.936	21.2543	313
50.1273	55.881	14.7145	313
60.1296	47.7079	40.582	314
64.6996	86.4223	39.5466	314
24.3344	63.0177	30.6569	314
91.0063	66.1689	26.0837	314
65.5692	34.4261	22.5697	314
40.1326	86.8826	23.8711	314
75.7569	104.285	21.7741	314
51.5913	55.6784	14.542	314
59.9804	48.4064	40.7389	315
64.866	86.5981	39.494	315
25.1323	63.4283	30.4351	315
91.1164	65.7269	26.1456	315
40.8609	87.6244	24.0248	315
64.3646	34.5319	22.7273	315
75.8373	104.538	21.8436	315
51.6983	56.4952	15.0239	315
60.4096	48.4086	40.7408	316
64.5702	86.0968	39.6495	316
25.3704	63.4099	30.6697	316
91.5876	65.2349	26.2213	316
41.7872	87.1892	24.2454	316
65.3686	34.3291	22.9421	316
76.3448	104.365	22.2986	316
52.5852	56.9186	15.1715	316
58.8632	48.1128	40.5136	317
63.4899	84.7772	39.1493	317
23.8413	64.0241	30.5102	317
90.287	64.4745	25.7033	317
41.3412	87.09	24.0978	317
62.5578	33.709	22.5939	317
75.8682	104.191	22.1416	317
51.0339	57.629	15.2855	317
59.9799	48.3129	40.0176	318
64.3781	83.8889	39.1076	318
24.9994	63.6892	30.6364	318
91.5059	63.9846	25.9146	318
43.4659	86.1373	24.4696	318
63.0652	33.8309	22.1791	318
76.9673	103.775	22.1043	318
51.3806	57.9062	15.5798	318
65.4422	84.2441	39.4482	319
61.02	48.8297	39.7096	319
26.1977	64.4549	31.1771	319
91.3414	63.9446	26.0041	319
44.0177	86.5915	25.1372	319
76.4214	103.932	22.1962	319
61.9632	34.024	22.2254	319
52.0037	59.5042	16.164	319
65.8557	83.1037	39.7771	320
61.9726	49.0883	39.1033	320
27.7561	64.7374	31.5652	320
92.074	64.0481	25.9006	320
44.1622	87.6296	25.8604	320
77.3378	104.584	23.0492	320
63.0274	34.4297	22.1621	320
53.3846	61.6213	15.7527	320
66.1481	82.1486	40.5734	321
62.5951	49.8622	38.8154	321
28.8616	63.5195	31.8359	321
44.7302	87.7201	26.8584	321
92.2888	64.8616	26.7744	321
77.5347	105.03	24.3788	321
63.8683	34.3798	22.7726	321
52.2803	67.5389	15.403	321
66.0987	80.7221	40.8048	322
63.8826	50.1595	38.047	322
29.8519	62.0143	31.459	322
45.9332	87.9233	27.4713	322
93.1302	64.2946	26.8558	322
78.5748	105.507	25.6097	322
65.3734	34.9467	22.221	322
51.7631	71.9489	14.9809	322
64.9711	79.4728	40.1155	323
64.3677	50.2958	37.1342	323
29.1689	62.5263	31.3112	323
45.4742	88.2002	27.2494	323
92.8841	64.1661	26.585	323
78.9142	105.276	25.9102	323
63.4188	36.1459	21.4321	323
52.4451	72.7115	15.5234	323
65.6448	75.9812	41.3703	324
66.3081	48.8088	36.8652	324
30.7138	60.6475	31.7232	324
80.1523	105.628	28.1272	324
47.197	86.3932	28.2494	324
92.9994	64.3306	26.7087	324
65.5423	33.2854	21.6407	324
54.7701	54.7994	19.136	324
45.3732	98.1325	14.4106	324
63.8392	76.6659	41.2532	325
66.9322	50.0983	35.5685	325
30.6982	56.1375	30.779	325
78.396	105.026	27.8767	325
91.5563	65.8377	26.7092	325
44.8512	86.4047	26.5904	325
68.0149	33.898	20.8351	325
56.3774	53.7684	20.1503	325
49.6244	101.2	14.5114	325
63.4615	76.186	41.0916	326
67.3882	52.3972	34.472	326
32.8731	52.3148	31.0351	326
74.6203	104.482	27.8725	326
39.9272	85.965	26.6878	326
89.9149	68.0711	26.7015	326
56.5881	56.1883	20.8372	326
69.4777	34.468	20.4141	326
52.5657	100.778	15.0881	326
63.0072	74.2089	40.5992	327
68.5435	52.822	33.3225	327
34.3291	49.9104	30.9698	327
71.07	103.465	28.4174	327
40.1062	83.1133	26.5995	327
89.9757	69.3499	26.4878	327
57.3824	57.0359	20.4313	327
71.1138	34.9752	19.9252	327
52.4982	102.318	16.0539	327
51.8648	90.7172	42.7819	328
76.7949	62.801	33.801	328
70.5294	48.7214	31.1829	328
33.1704	98.0655	29.7903	328
69.8328	96.6788	26.919	328
37.0526	53.5745	28.6937	328
96.6956	66.1439	25.2971	328
58.7468	72.2563	20.4509	328
74.7596	32.756	20.8388	328
65.1145	55.3616	17.7012	328
53.7569	100.859	15.919	328
48.8624	95.6345	40.9779	329
80.2964	67.5047	34.1414	329
70.967	51.8248	31.9789	329
30.4864	101.837	30.404	329
38.6557	55.1656	28.562	329
69.2071	99.1437	26.4545	329
97.2892	68.3704	25.8227	329
76.3783	35.5257	21.7446	329
58.405	70.5237	20.7263	329
67.0742	58.0883	18.1145	329
49.0072	98.8175	15.9966	329
45.8343	94.5169	39.7363	330
79.5639	70.0545	33.3805	330
70.6616	54.0397	32.2177	330
32.5248	103.95	31.1924	330
68.9185	100.611	25.5802	330
39.1764	57.7511	28.4558	330
97.2035	68.9112	25.9683	330
77.1067	32.8217	22.3255	330
60.2062	70.4953	21.2767	330
68.9655	58.7318	18.1254	330
46.7103	94.9283	15.4499	330
43.74	96.3338	38.3329	331
79.0144	70.1216	33.8937	331
68.9514	54.6692	33.0666	331
62.9432	87.3787	30.217	331
33.8683	104.461	30.2195	331
37.5201	58.7409	28.9646	331
96.4127	68.887	26.3469	331
75.7055	32.0814	23.7315	331
58.8619	68.5984	21.9783	331
74.9619	109.632	19.8889	331
68.7659	58.237	18.9956	331
48.3378	92.6678	15.585	331
41.2825	96.2073	37.4141	332
77.2049	69.4374	33.7884	332
65.9136	53.326	33.5531	332
54.8126	84.3983	32.1692	332
35.135	55.1443	30.0432	332
32.1615	102.055	29.199	332
84.9307	37.0666	24.9905	332
92.3677	69.3361	25.2409	332
60.521	30.1247	23.8012	332
54.3878	67.34	22.7133	332
64.7581	59.6431	19.129	332
72.585	109.14	17.7389	332
43.3554	87.44	16.9404	332
43.2639	94.9987	37.7951	333
59.1844	86.5304	32.5694	333
76.9467	71.1664	33.2575	333
67.977	53.641	32.195	333
34.3459	102.698	30.1465	333
36.9108	58.6741	30.1502	333
98.618	45.2341	26.4195	333
93.8224	75.3543	25.8634	333
56.1488	69.7955	22.9291	333
50.5081	28.2375	23.0539	333
66.5471	58.7919	20.1409	333
74.3418	107.285	17.4469	333
46.3631	87.5309	16.906	333
42.6817	88.7679	38.977	334
58.0033	84.607	32.5272	334
76.3486	69.0789	32.7138	334
32.4722	97.3914	31.7256	334
69.6373	49.9827	30.7521	334
38.8034	56.2416	30.1056	334
91.8078	77.7812	26.3425	334
102.739	49.8469	26.4498	334
57.9413	68.3223	22.5276	334
50.0672	29.0099	22.5154	334
68.7732	56.1596	19.6003	334
73.3868	105.815	17.5423	334
48.4113	86.6102	17.5074	334
45.356	87.4366	39.5428	335
35.3165	96.6835	32.5409	335
58.6648	84.5393	32.3268	335
75.7458	66.4318	32.3963	335
70.3439	46.7235	29.8059	335
40.6023	56.7562	30.1454	335
91.9185	76.0397	26.2805	335
103.335	49.8163	26.761	335
50.2746	30.2564	23.1013	335
59.5706	68.0325	22.2074	335
76.2994	104.184	17.9498	335
70.5641	54.3575	19.5884	335
51.5007	87.3967	17.7858	335
46.308	87.9933	39.909	336
36.5336	97.4279	32.4807	336
57.6572	85.6032	31.8116	336
72.2569	65.0621	32.3168	336
39.4317	57.904	29.7238	336
69.4669	45.0807	29.2292	336
89.8831	73.9335	26.7942	336
102.512	48.5428	26.7434	336
49.1346	30.9642	23.6525	336
59.287	68.4204	21.913	336
71.432	53.7643	19.9444	336
78.3676	103.902	18.848	336
53.4829	88.8929	17.7533	336
46.6668	88.4279	39.9015	337
70.4807	65.0469	32.8548	337
36.0041	97.5655	31.8881	337
56.4197	86.4545	31.1554	337
39.545	58.0998	29.7934	337
100.789	47.0092	27.8587	337
93.6286	75.5497	27.1137	337
48.9757	31.0219	24.1102	337
60.6309	67.8773	22.2228	337
77.983	103.868	19.7291	337
72.1585	53.8719	21.0268	337
55.7578	88.1852	18.2336	337
69.4895	44.7361	29.4912	337
46.7789	87.7165	39.6921	338
69.736	65.0197	32.7946	338
34.8732	96.9797	31.3886	338
55.2127	86.7962	30.5517	338
40.1594	58.7685	29.4735	338
68.7146	45.1997	29.2183	338
94.2879	76.5572	27.3801	338
98.9519	47.2423	27.9219	338
48.7865	32.0492	24.0452	338
61.1035	68.082	21.8926	338
73.6585	54.2712	21.1111	338
76.5035	104.544	19.4196	338
56.8993	88.8607	17.46	338
47.9922	88.8202	39.4193	339
68.0839	66.2482	32.4908	339
34.3634	96.8259	30.7492	339
55.0996	88.0192	30.0651	339
39.8864	59.567	28.8912	339
69.1504	45.2708	28.9882	339
93.3059	75.4211	27.3724	339
98.2107	46.9642	27.4921	339
49.1154	31.883	23.6035	339
61.1293	67.9321	21.3157	339
74.2292	53.553	20.7679	339
76.5708	104.581	19.9113	339
57.3761	88.9979	17.2407	339
46.6293	87.6401	39.7502	340
80.7589	68.6144	34.1773	340
63.6227	66.0535	32.6089	340
32.3491	95.4976	30.6706	340
35.9057	57.3726	29.4588	340
52.773	87.4892	29.4853	340
68.2738	46.009	29.482	340
95.847	50.4957	26.5891	340
50.7306	31.2182	23.6716	340
60.464	68.2377	21.5103	340
73.4109	55.757	21.1705	340
71.2739	106.547	19.4598	340
53.7687	88.5454	17.1477	340
96.119	86.7308	16.9817	340
46.9694	86.6787	39.9952	341
81.9102	68.3091	35.9102	341
69.9326	45.4519	32.865	341
65.9358	68.376	32.1572	341
33.2944	96.1237	30.981	341
34.9701	57.0357	29.9478	341
54.3998	88.3912	29.5315	341
94.5182	55.0043	25.91	341
61.0574	70.5724	21.5651	341
73.6324	58.5551	20.9039	341
53.9261	34.0637	21.1234	341
69.0941	107.858	19.6865	341
53.1159	89.3946	17.1878	341
88.6178	90.0428	15.2868	341
48.0935	83.8815	40.5339	342
84.1473	67.4261	35.5392	342
70.5019	44.3468	32.6221	342
33.176	96.2635	31.7099	342
68.2604	68.8376	31.2559	342
55.441	89.4428	29.7493	342
36.5386	58.3857	29.3978	342
94.5122	58.1678	24.5539	342
68.0034	109.322	20.8479	342
60.7653	73.0392	21.0316	342
73.7093	61.1614	20.1856	342
54.0154	36.7029	19.7516	342
51.1521	92.0553	17.8299	342
82.6284	88.549	13.9766	342
52.811	86.3309	41.7728	343
48.7485	63.4152	37.8838	343
88.1367	65.1557	35.2733	343
71.3747	39.5082	35.0817	343
34.8379	95.6098	32.3395	343
71.7918	70.1205	31.2415	343
58.2537	90.0417	29.7389	343
62.6573	49.2923	29.8605	343
93.1954	58.6752	23.8145	343
29.6989	47.2899	22.2486	343
68.5685	110.133	22.0338	343
60.6505	73.759	21.241	343
73.7569	62.9318	19.9232	343
53.5457	38.0706	19.0814	343
51.3868	92.0278	18.5632	343
80.3356	89.3297	13.6257	343
63.0891	77.6419	41.8535	344
49.7056	62.7421	37.5669	344
38.2485	93.4641	35.9431	344
73.9013	28.7898	36.8296	344
58.2756	92.0857	30.6546	344
90.1134	64.7482	30.912	344
72.3413	73.0364	27.5743	344
58.102	55.5481	25.6128	344
65.252	112.741	24.0803	344
44.651	97.3658	20.8738	344
53.2785	79.6828	20.2288	344
89.3273	62.0584	20.0171	344
28.463	51.5891	19.647	344
49.3275	40.1946	18.0249	344
66.7468	69.4526	15.7896	344
71.0464	94.024	12.4328	344
61.3122	76.4439	42.1383	345
47.2924	62.4391	38.1587	345
38.5836	93.5785	36.1097	345
79.2268	30.3197	34.1296	345
59.3268	89.6572	31.0764	345
89.391	61.4907	30.8022	345
71.7031	68.8289	28.2586	345
55.0427	52.9858	25.2334	345
67.6297	112.106	25.1645	345
47.1894	98.6675	21.9159	345
52.6555	79.1615	21.3625	345
87.6457	61.6482	19.7677	345
29.073	55.8726	18.8293	345
48.0804	42.8502	17.6641	345
66.5048	69.8152	16.3724	345
72.2323	93.6918	13.7852	345
63.1636	75.0288	41.9657	346
47	62.803	37.7537	346
41.2119	93.7172	36.2015	346
84.3551	31.6326	32.2312	346
62.2449	88.0136	30.9169	346
90.9655	59.0481	30.2541	346
72.2554	65.8025	28.2514	346
72.2042	110.316	25.7974	346
53.816	53.7955	24.9198	346
50.5941	99.6361	22.3312	346
53.5026	79.3038	21.6558	346
85.4204	57.8673	19.8341	346
29.4981	58.8221	18.7662	346
45.5848	44.0953	17.7973	346
66.5898	69.018	16.7176	346
74.044	91.4621	13.8111	346
62.3284	73.0769	41.913	347
45.6206	63.39	37.5414	347
43.4941	94.2478	36.0257	347
63.8819	86.4421	31.2819	347
91.2923	57.4272	30.373	347
83.2894	31.5148	30.5624	347
71.8498	62.9696	29.0911	347
76.2143	108.113	26.4738	347
54.6057	54.1123	24.5352	347
53.7533	99.5196	22.5202	347
54.6037	79.111	22.1084	347
84.3583	55.9151	20.2267	347
30.0599	60.2707	18.8398	347
44.5156	44.9809	17.7884	347
67.2837	68.1831	17.0531	347
77.099	89.8612	14.7519	347
62.9802	71.3637	42.1297	348
45.7935	63.7121	37.3952	348
44.6196	93.5672	36.1773	348
65.3245	85.2663	31.7606	348
92.1996	56.8469	30.2326	348
71.9011	60.843	29.3612	348
82.9373	30.8516	29.5323	348
77.8434	106.769	27.4541	348
54.1622	53.5842	24.6272	348
55.8141	98.8925	22.8575	348
55.2782	78.6126	22.5825	348
83.4142	54.2011	20.774	348
30.3811	60.7181	19.4267	348
43.9065	44.8272	17.8598	348
68.0417	67.8759	17.3589	348
78.7076	88.4924	15.411	348
63.745	73.294	41.8599	349
46.7357	65.1823	37.3113	349
45.4446	94.899	35.5329	349
66.3423	86.1722	31.3352	349
94.6949	59.1329	30.307	349
83.1423	31.4786	30.1667	349
72.9434	61.2824	29.8139	349
79.0365	106.865	26.882	349
55.0544	53.8126	24.7971	349
56.75	98.3827	22.0953	349
55.7295	78.4682	22.5075	349
83.9606	53.7061	21.2198	349
30.9777	60.5576	20.3316	349
43.8797	45.0153	18.5587	349
68.381	66.8606	17.4972	349
79.2875	86.5107	14.9374	349
63.6269	75.0542	42.0457	350
46.5464	67.5683	37.1948	350
46.4709	96.711	35.16	350
83.2972	33.1134	31.6072	350
67.3613	87.2893	31.277	350
95.1999	60.3873	31.0014	350
73.2699	61.8947	30.2699	350
80.9988	106.135	26.3549	350
55.5698	54.1286	25.4063	350
58.0978	98.912	22.1408	350
56.5914	78.814	22.7533	350
83.7174	53.1118	21.9132	350
31.661	61.47	21.0104	350
44.6799	44.812	19.0405	350
68.508	66.503	17.6421	350
80.4653	84.8423	15.0799	350
62.576	76.2322	41.6934	351
45.5662	68.6846	36.8775	351
45.6902	96.8424	34.1518	351
82.3065	33.9841	32.3186	351
66.9334	87.1472	30.9453	351
95.0754	59.9672	31.2253	351
72.409	60.9243	30.6762	351
80.8646	104.004	25.8372	351
55.3057	53.4248	25.6395	351
55.8226	77.5645	22.6431	351
82.575	51.6707	22.225	351
57.5112	97.7401	21.1587	351
31.0686	60.5853	21.5383	351
43.7335	43.6586	19.7683	351
67.524	64.5999	17.6816	351
79.7441	82.2048	14.9485	351
62.2556	73.6958	42.005	352
45.5762	67.6613	36.9627	352
46.9948	96.1495	34.2636	352
82.8352	32.772	32.5243	352
67.9087	85.9595	31.5183	352
95.688	59.4608	31.8075	352
73.2327	59.5326	31.0923	352
81.8664	102.61	26.7227	352
55.8816	52.4967	26.0155	352
56.8978	76.7708	23.0523	352
82.2909	50.165	22.8179	352
58.5602	97.0085	21.8213	352
31.5032	60.9202	22.2744	352
43.954	43.8584	20.1247	352
67.8917	63.3922	18.0302	352
81.3324	80.1961	15.8186	352
62.2988	74.208	41.7432	353
45.5113	68.6338	36.6555	353
48.9499	97.5064	33.7302	353
82.0567	33.2844	33.0426	353
95.1155	58.7792	31.5107	353
72.5272	59.3465	30.8903	353
68.7968	85.8069	31.1747	353
55.2258	53.5059	26.2594	353
83.1709	101.487	26.1566	353
56.7736	76.9876	23.0628	353
30.5283	63.1418	22.7349	353
80.1807	48.8176	22.9389	353
59.8128	96.5564	21.0208	353
42.2825	45.2112	20.5312	353
67.0862	62.9976	17.9401	353
80.9086	78.1161	15.3793	353
61.9836	75.0164	41.6008	354
45.5056	69.2827	36.6323	354
48.5721	97.8525	33.6624	354
83.409	34.8749	33.0297	354
68.3325	86.3146	31.1361	354
94.6628	59.7133	31.5894	354
73.2235	59.7239	31.1141	354
55.7421	52.8099	26.4017	354
82.5088	101.608	25.9242	354
57.0691	76.993	22.9119	354
30.9773	63.2594	23.107	354
80.6971	48.6015	23.1558	354
59.2565	96.6371	21.0156	354
42.8818	44.3883	21.165	354
67.2248	62.4182	18.3943	354
80.4167	77.3143	15.279	354
61.7462	75.2812	41.5547	355
45.3433	69.098	36.7053	355
49.117	97.559	33.2618	355
84.5971	36.4257	33.3359	355
95.4188	59.9052	31.5952	355
68.8591	85.6236	31.0627	355
73.5381	59.8313	31.4472	355
55.1032	52.081	26.6317	355
82.8775	101.019	25.4913	355
57.3983	75.9804	23.0717	355
30.4905	62.6459	23.4643	355
80.0949	47.9262	23.4688	355
59.0414	96.1208	21.1036	355
42.2779	43.8638	21.9741	355
66.509	61.1328	18.7965	355
79.7689	75.8771	15.5515	355
61.9848	75.0045	41.4591	356
45.4409	68.8958	36.4829	356
50.1608	97.9329	33.2246	356
84.4928	37.4087	32.8355	356
95.7552	60.0767	31.6551	356
69.0309	85.6753	31.091	356
73.8339	59.3771	31.4568	356
83.5386	100.645	25.8076	356
30.9089	64.0168	23.8276	356
58.5421	76.5884	23.2388	356
80.5087	47.7855	23.4713	356
42.5335	44.562	22.314	356
60.3615	96.3923	21.3234	356
66.834	61.2215	18.7488	356
79.9982	76.0491	15.8526	356
56.2666	51.9742	26.7515	356
62.0634	74.8443	41.2367	357
45.0506	68.7753	36.3457	357
49.9739	98.2168	33.0071	357
83.6915	37.5533	32.7945	357
95.2487	60.8034	31.7884	357
68.4772	86.0647	30.937	357
73.3171	59.856	31.2285	357
55.7672	52.7639	26.4443	357
83.8014	100.907	25.3972	357
30.7089	65.3625	23.8011	357
79.7892	48.2238	23.599	357
57.8535	77.3257	23.1972	357
41.6246	45.5197	22.1542	357
59.4746	97.7655	21.2841	357
65.8145	61.2513	18.5657	357
79.1287	76.1672	15.7632	357
62.5237	75.06	40.7904	358
45.1659	70.2453	35.9595	358
51.1932	98.5425	32.5	358
82.3235	38.4644	32.3954	358
95.3606	61.0967	31.4791	358
73.396	59.8342	30.87	358
68.9069	86.0319	30.5155	358
84.9088	100.007	25.0317	358
58.2239	76.5729	22.8798	358
31.2263	66.0216	23.6668	358
79.4313	47.1982	23.0839	358
42.0333	45.6473	22.5131	358
60.6402	96.5784	20.5525	358
65.8029	60.4368	18.6605	358
79.1575	74.9991	15.8305	358
56.1544	52.2056	26.4058	358
63.1006	76.5268	40.9136	359
45.2965	70.7249	36.0777	359
80.9143	39.4122	33.549	359
51.3451	99.0835	32.1655	359
94.4412	61.4637	31.9585	359
69.2993	87.0969	30.4515	359
73.1159	60.5218	31.4439	359
56.0548	52.0992	26.8839	359
85.7945	99.9354	24.9378	359
31.0965	66.8868	23.8671	359
58.6545	77.145	23.196	359
79.1509	46.914	23.8035	359
41.851	45.5691	22.8901	359
61.8146	96.8087	20.3569	359
66.0873	60.6129	19.1032	359
79.8645	74.3752	16.3169	359
62.2194	75.7484	40.6231	360
44.3483	70.2655	35.4814	360
79.6612	39.2302	33.2281	360
51.0154	98.4664	31.8056	360
93.7222	60.5009	32.0616	360
72.0131	59.9338	31.2308	360
68.9274	86.6257	30.4082	360
55.4062	52.2976	26.7336	360
86.3293	99.0137	24.7733	360
58.6419	76.861	22.7289	360
30.4277	68.0034	23.0682	360
78.0793	46.9878	23.5749	360
40.8733	46.1606	22.2685	360
62.3924	96.4201	19.933	360
63.8321	61.0215	18.5669	360
80.2545	74.1308	16.4014	360
62.4238	75.4157	40.628	361
44.7293	70.066	35.4601	361
79.3028	38.0125	33.423	361
51.0756	97.4632	31.9135	361
94.0988	59.2466	32.0439	361
72.1896	59.3498	31.2145	361
69.5492	86.192	30.5259	361
55.0343	51.2324	26.7307	361
87.3118	97.4875	24.7784	361
31.0033	67.6293	23.2093	361
77.6232	45.6764	23.5658	361
59.0593	76.2889	22.8507	361
41.6936	46.7124	22.1055	361
63.9663	95.4081	20.1488	361
64.9524	60.2603	18.7427	361
81.139	73.0239	16.5442	361
61.8299	75.5291	40.5603	362
44.9415	70.5302	35.3808	362
78.1016	39.4475	33.3094	362
51.6635	98.8842	31.4871	362
94.3752	59.0575	31.89	362
70.0205	86.6252	30.6637	362
72.1604	59.9137	31.264	362
55.4644	51.3798	26.695	362
88.1124	97.027	24.6621	362
60.048	76.4282	22.8876	362
32.207	68.6281	22.8614	362
78.0898	46.7335	23.7216	362
41.685	47.9715	21.9376	362
65.2257	95.5604	20.0013	362
64.9392	60.5645	18.6042	362
82.2315	72.5886	16.9146	362
61.4617	75.5155	40.4816	363
44.1888	70.4649	35.1321	363
51.3013	99.0752	31.6107	363
94.0342	60.2267	32.1675	363
76.9413	40.5356	32.8962	363
69.9708	87.2608	30.635	363
71.8182	60.5536	31.3137	363
53.9671	52.0135	26.1512	363
87.3917	97.905	24.5678	363
59.1843	77.1068	22.8594	363
31.6532	69.8321	22.5952	363
78.0646	46.7565	23.4165	363
64.718	96.4468	20.1431	363
65.6282	61.4849	18.4744	363
81.6679	73.3843	17.1054	363
41.2826	48.1667	21.4867	363
61.7914	75.9331	40.3122	364
44.3244	71.13	35.0052	364
76.8729	41.9051	33.53	364
94.3077	59.9588	32.3027	364
72.1999	61.0141	31.5241	364
52.7553	99.0213	31.1928	364
71.0596	86.7985	30.307	364
54.4469	51.9794	26.6652	364
88.531	97.304	24.5674	364
59.8079	76.7233	22.9056	364
31.9716	69.5445	22.8503	364
40.9187	46.9565	21.7837	364
77.4924	45.6134	23.3857	364
65.959	95.4632	19.6747	364
64.8183	60.5748	18.6218	364
82.0669	72.093	17.157	364
61.0189	75.5189	40.2808	365
44.905	70.9911	34.658	365
94.4662	60.1911	32.7405	365
72.178	61.0957	31.6653	365
76.9111	41.6533	33.2015	365
52.2935	98.5363	31.0057	365
70.5434	86.9132	30.2922	365
88.4317	97.4092	24.8183	365
60.0818	76.3063	22.771	365
32.835	67.6172	22.6567	365
78.5565	45.3785	24.1525	365
42.0337	46.1433	21.8549	365
66.5886	95.0718	19.544	365
83.6275	71.8232	17.7451	365
64.991	60.733	18.6577	365
55.9989	50.8194	26.4168	365
60.4304	73.9354	40.4645	366
44.1218	69.3954	34.7495	366
94.0962	59.7841	32.6131	366
77.3384	40.5085	32.6439	366
51.4309	98.1197	31.4914	366
72.0509	60.0446	31.4084	366
70.5531	85.7757	30.7655	366
55.651	50.6407	26.1335	366
87.551	97.7193	25.2456	366
60.4844	76.9668	23.2482	366
32.5121	68.4369	22.583	366
78.691	45.7578	23.1298	366
41.8388	46.0113	21.2162	366
66.3213	95.4608	20.1035	366
64.9405	60.5565	18.7183	366
82.8505	72.4477	17.9303	366
60.4907	73.2452	40.3883	367
44.8187	69.5598	34.791	367
52.0985	98.4794	31.271	367
94.8925	59.6012	32.5017	367
77.7143	41.2121	32.3314	367
72.4552	60.2447	31.185	367
70.6981	85.9732	30.6664	367
87.6043	98.3014	25.4909	367
60.5578	75.7533	23.1188	367
33.2588	68.9752	22.5567	367
79.121	46.3984	22.7739	367
42.7351	46.5586	21.3124	367
66.3807	95.4283	20.1089	367
65.0464	60.9304	18.4857	367
83.5979	72.8844	18.1627	367
55.9433	50.7295	25.9851	367
60.4472	72.7889	40.4872	368
44.5219	69.4402	34.926	368
51.7696	98.5903	31.6381	368
94.3853	59.8094	32.4051	368
71.1338	85.9132	30.9061	368
72.16	59.516	31.0491	368
76.6725	40.6911	31.8834	368
87.969	98.4364	25.7565	368
55.2635	50.0943	25.6947	368
60.4951	75.6113	23.5512	368
33.2297	68.8964	22.7867	368
78.7298	46.6681	22.6723	368
66.1241	97.9597	21.1974	368
42.0257	46.7519	21.0333	368
83.5364	73.4805	18.3242	368
64.5983	61.2644	18.2683	368
51.9815	97.8837	32.6594	369
71.6954	85.1005	31.3101	369
94.2818	58.4513	32.3029	369
71.6522	58.7733	30.908	369
76.704	39.7861	31.6513	369
87.1233	98.0516	25.9297	369
60.1644	76.2685	24.206	369
32.7341	68.4471	23.3858	369
62.4326	97.3626	20.3443	369
77.9452	46.5394	22.1327	369
81.567	73.9467	18.4982	369
62.396	61.4549	18.1431	369
60.4472	71.7889	40.4872	369
44.5219	68.4402	34.926	369
54.2635	49.0943	25.6947	369
40.0257	46.7519	21.0333	369
61.4585	68.8071	41.2109	370
44.8164	66.8731	35.8355	370
51.8661	96.7137	33.5221	370
71.2403	84.5783	31.6512	370
94.566	58.9501	32.0647	370
77.1394	39.1725	31.1705	370
71.7099	58.2569	31.0304	370
86.055	98.2911	25.9912	370
55.2504	49.0817	26.2452	370
59.551	74.8643	24.8242	370
31.9702	67.1972	24.4014	370
57.0297	95.3535	20.2193	370
77.9956	46.5578	21.9974	370
40.522	45.8712	21.8785	370
79.7237	73.6978	18.9065	370
61.0885	61.1235	18.6199	370
50.9065	96.8419	33.5581	371
71.224	84.3628	32.2082	371
95.5946	59.4788	31.8703	371
72.3411	58.3988	30.8194	371
77.403	39.4474	30.9272	371
85.6714	98.9691	26.309	371
55.6036	49.0621	26.2426	371
59.6372	74.4556	25.1368	371
32.1646	67.5625	24.2292	371
57.3152	93.8283	21.1963	371
39.8698	45.6736	21.7144	371
79.0567	47.0983	21.6316	371
79.7464	74.7837	18.7633	371
60.2788	60.9922	18.3452	371
61.4585	68.8071	41.2109	371
44.9461	66.4356	35.6707	371
60.7141	69.6272	40.9713	372
44.9461	67.4356	35.6707	372
50.9203	97.2595	32.1671	372
70.3747	83.8923	31.8493	372
94.7829	60.2434	31.7681	372
71.5644	58.7922	30.7515	372
76.9948	38.9334	30.9373	372
87.9168	98.3769	27.5353	372
73.008	99.3064	24.6708	372
58.927	76.5751	24.2468	372
31.2298	65.6502	24.4187	372
40.9605	44.7365	21.5844	372
79.0962	47.8336	21.595	372
79.7723	74.3079	18.4765	372
58.4433	61.2767	18.4883	372
38.4772	85.6494	16.4086	372
55.3278	48.5974	26.0472	372
45.675	66.0142	36.0534	373
70.4851	82.6187	32.5802	373
50.8962	97.1642	32.2418	373
95.5443	59.6789	31.7595	373
72.0206	58.0664	31.2229	373
78.0309	38.4642	31.3328	373
89.2038	96.3996	28.5079	373
55.5982	47.3285	25.8521	373
72.9157	98.3935	27.0547	373
58.9968	76.5478	24.3094	373
31.7816	65.3755	24.6	373
79.54	47.7967	21.7233	373
39.9185	80.9986	17.2528	373
78.6922	73.6318	18.955	373
59.0262	60.6943	18.6616	373
41.3407	44.5435	21.9843	373
61.1779	69.1198	41.2953	373
52.097	97.6205	32.322	374
70.9973	82.3226	32.2743	374
95.7756	59.0176	31.5136	374
72.2511	58.5107	30.5312	374
78.379	38.857	30.9425	374
89.3313	95.9391	29.0501	374
72.3305	99.3013	26.1331	374
33.9711	65.6829	24.3226	374
58.8642	78.377	23.5136	374
42.6652	44.048	21.9184	374
79.6206	47.689	21.2921	374
79.1345	74.5233	18.9147	374
60.0139	61.6114	18.199	374
41.3771	82.1518	17.4361	374
56.323	48.0373	26.1034	374
61.1779	69.1198	41.2953	374
45.675	66.0142	36.0534	374
60.5152	70.0287	40.5864	375
45.6043	66.9809	35.1388	375
51.3613	98.3371	31.7556	375
70.7862	82.8109	31.9285	375
95.6683	59.9855	31.3164	375
78.4237	39.8972	30.989	375
71.7444	59.037	30.2726	375
89.1918	95.6459	28.3484	375
56.0883	48.9602	25.4241	375
72.536	99.1248	24.982	375
33.5337	66.6019	24.0788	375
58.4392	78.9711	22.8457	375
41.5107	44.8295	22.2839	375
78.484	48.0187	20.9511	375
78.5947	74.4427	18.4889	375
40.8524	82.6	17.1857	375
58.7485	62.1393	17.9001	375
51.4301	98.3773	31.5122	376
71.2377	82.7862	32.0854	376
95.8013	59.8114	31.2222	376
78.1508	39.2726	31.1221	376
72.2934	59.4553	30.3894	376
89.4411	95.2311	28.0579	376
56.8032	50.2394	26.6449	376
72.4842	99.0297	24.9048	376
33.4521	67.6685	24.161	376
59.2539	79.6505	22.635	376
41.9707	45.3798	22.3097	376
78.0289	47.3301	21.1392	376
78.327	74.3404	18.3499	376
59.4376	61.4492	17.7772	376
41.1686	81.7555	16.7163	376
60.5152	70.0287	40.5864	376
45.6043	67.9809	35.1388	376
59.1672	70.6514	40.3666	377
44.2015	67.8368	34.8075	377
51.4214	97.6741	30.9748	377
71.7023	83.4344	31.6938	377
96.4225	59.496	31.0843	377
73.8449	59.99	30.3117	377
78.9033	39.046	31.4721	377
89.1123	95.9416	27.9437	377
59.3298	50.347	26.8117	377
70.8889	100.124	24.5544	377
32.8942	67.1147	23.7527	377
43.4781	45.4885	22.8772	377
59.6894	78.8512	22.1687	377
78.0699	46.1996	21.1603	377
78.2271	74.7061	17.7146	377
59.1925	60.4061	17.5399	377
38.8075	79.344	16.243	377
60.7629	70.2991	38.8904	378
43.6749	67.0112	34.4888	378
53.6663	94.8284	31.8043	378
80.1575	38.8364	31.4696	378
73.5084	82.572	30.9314	378
96.9665	59.9833	30.3692	378
74.8672	59.3824	29.5789	378
89.4652	96.8017	27.8891	378
58.6959	49.1234	26.5782	378
71.389	100.1	24.2403	378
31.8293	68.0352	24.0488	378
40.838	44.468	23.2279	378
59.2333	77.9511	21.6726	378
76.9674	45.5569	20.5945	378
36.8001	81.0096	17.1421	378
77.9077	74.861	17.2982	378
58.0357	60.4696	17.0946	378
63.643	71.1155	39.3446	379
44.2057	66.759	34.4211	379
52.1416	96.2511	32.7746	379
75.1546	82.3588	30.8841	379
98.2533	60.5109	30.0424	379
80.8904	39.3319	31.2654	379
76.0368	59.6633	28.9294	379
91.1296	96.5027	27.5316	379
60.1644	49.251	26.8748	379
31.9278	68.303	24.746	379
72.4665	100.297	24.5143	379
40.8548	44.3437	24.3556	379
57.5069	80.7081	21.4872	379
76.3427	45.3783	20.5445	379
76.8589	74.8339	17.1403	379
57.2944	60.2086	17.4482	379
35.6094	79.7724	16.5873	379
63.5188	71.5758	40.0904	380
54.157	96.4246	32.3928	380
44.1137	68.2795	34.2125	380
76.5752	82.3173	30.312	380
79.8742	38.8891	31.5928	380
98.3102	59.4682	29.3652	380
75.8089	59.1417	28.9788	380
92.3864	94.8481	26.6452	380
39.6702	45.994	25.3488	380
59.2486	49.1324	27.1095	380
31.279	68.9189	24.707	380
72.2285	99.3995	23.5622	380
54.9535	80.288	21.5581	380
75.0828	45.1793	19.9828	380
55.7163	59.1166	17.7799	380
34.9338	78.8915	15.8971	380
75.8666	73.6162	16.4983	380
58.1974	74.7335	42.351	381
67.6598	66.7175	36.2974	381
43.9681	65.2614	34.2996	381
70.1778	103.801	34.4854	381
44.597	83.2679	33.7489	381
81.6075	38.07	30.7554	381
78.5719	81.2758	30.3906	381
99.8817	58.5992	29.0382	381
77.7229	57.6028	28.4906	381
36.2115	50.4887	29.4076	381
95.3511	93.2239	27.0574	381
61.393	47.3639	26.6572	381
58.8486	80.4514	22.4459	381
31.991	70.1344	23.9916	381
74.8288	98.0604	23.6208	381
[truncated: 4,941 more rows]

## Sheet: born3-13-3
X	Y	Z	Frame
84.0534	72.7189	27.705	1
84.4662	87.3403	23.2273	1
83.4662	87.3403	23.2273	2
84.0534	72.7189	28.705	2
83.0534	72.7189	28.705	3
83.4662	87.3403	23.2273	3
83.0534	72.7189	28.705	4
83.4662	87.3403	23.2273	4
83.4662	87.3403	23.2273	5
83.0534	73.7189	29.705	5
83.0534	73.7189	29.705	6
83.4662	87.3403	23.2273	6
83.4662	88.3403	23.2273	7
82.0534	74.7189	29.705	7
84.0534	74.7189	29.705	8
84.4662	88.3403	23.2273	8
84.4662	89.3403	23.2273	9
85.0534	74.7189	29.705	9
85.0534	75.7189	29.705	10
84.4662	90.3403	23.2273	10
86.0534	73.7189	29.705	11
82.4662	89.3403	23.2273	11
84.8266	76.7548	27.9426	12
82.9809	88.4257	23.3896	12
84.0372	81.4986	26.5802	13
83.5353	82.9637	25.5039	14
84.1825	80.9597	26.0953	15
83.4962	81.2046	25.9727	16
82.871	82.548	25.7245	17
83.4565	81.7132	26.1002	18
84.2251	81.0997	26.3046	19
85.8706	73.415	29.2278	20
82.2449	91.7672	22.8125	20
88.8958	60.1284	28.2644	21
71.5955	102.671	17.3273	21
91.2925	61.1452	27.2269	22
67.5431	104.226	18.0298	22
90.7145	60.2504	26.2765	23
69.1101	104.177	18.857	23
92.6727	58.4825	25.3035	24
69.3307	105.214	18.9913	24
93.6457	56.7642	26.1287	25
70.1555	104.748	19.696	25
93.253	56.1071	25.5729	26
69.4173	104.799	20.1319	26
92.4926	54.3161	25.567	27
67.9548	103.973	20.5301	27
92.6662	53.6119	25.3958	28
67.3907	101.874	20.5022	28
91.804	54.6326	25.2068	29
66.333	101.385	21.4874	29
92.2592	56.597	25.1326	30
66.3504	101.071	21.3877	30
91.5685	57.93	24.868	31
67.0502	100.543	21.5347	31
91.3814	59.2764	24.9057	32
67.795	100.409	21.5807	32
90.4335	60.7119	24.674	33
68.5264	100.8	21.6301	33
91.1497	61.5523	24.4017	34
69.8368	100.972	21.5374	34
90.5264	61.362	24.2138	35
70.5064	100.361	20.9929	35
91.0391	61.4044	24.17	36
72.388	100.844	20.901	36
90.88	61.6397	24.3742	37
72.757	101.859	21.2879	37
90.2616	61.3262	24.2645	38
73.6861	102.023	21.0101	38
90.1859	61.3139	24.37	39
73.3988	102.338	21.1102	39
89.7048	60.5486	24.2699	40
73.0065	101.991	20.8279	40
89.603	60.3885	23.9564	41
73.1287	102.229	20.4665	41
88.9322	60.098	23.6058	42
71.9001	101.812	20.4009	42
89.7762	60.2525	23.9271	43
72.7373	102.389	20.4944	43
89.9841	60.245	23.8317	44
72.43	102.429	20.2001	44
90.6437	60.4678	23.7124	45
72.3249	103.023	20.4033	45
91.0299	60.1992	23.5833	46
71.9965	102.961	20.3809	46
90.7821	59.6916	23.7941	47
71.2778	103.066	20.4838	47
90.7348	59.6199	23.8962	48
71.0022	102.821	20.6702	48
91.5162	59.7274	24.1542	49
71.3307	103.318	20.7918	49
91.8029	59.8699	24.0963	50
70.913	103.459	20.6624	50
91.632	60.1733	24.1335	51
70.5564	104.085	20.9488	51
90.4457	59.2628	23.5654	52
69.4825	104.106	20.8554	52
90.8645	59.6685	23.533	53
69.782	104.355	20.8118	53
91.1039	59.8517	23.589	54
69.9202	104.615	20.6964	54
90.4447	59.1847	23.7296	55
69.5371	104.367	20.8401	55
90.7065	59.8268	23.6769	56
70.1611	105.501	20.8566	56
91.1601	59.6174	23.4568	57
70.0421	105.43	20.7357	57
90.8559	59.3524	23.6551	58
69.8619	104.903	20.9252	58
90.67	58.951	23.5199	59
69.5751	104.994	20.649	59
90.1702	58.7268	23.3846	60
69.6305	105.312	20.5971	60
89.9521	58.7002	23.4249	61
69.5221	105.25	20.6779	61
90.1147	58.5355	23.6364	62
69.2662	105.091	20.8009	62
90.6038	58.9846	23.7268	63
69.8312	105.693	21.1094	63
90.2261	58.6633	23.9306	64
69.6912	105.48	21.0839	64
89.8696	58.2483	23.6478	65
69.4576	105.455	21.1472	65
91.3131	59.1605	23.7244	66
70.0178	105.776	21.3705	66
90.9617	58.8298	23.7334	67
69.3148	105.507	20.9709	67
91.0478	59.005	23.827	68
68.7511	105.504	21.1987	68
90.4322	58.4376	23.6396	69
68.8509	105.579	21.1953	69
90.045	58.3782	23.794	70
68.3199	105.388	21.0919	70
90.1385	57.9194	23.5142	71
68.1654	105.341	21.2918	71
90.12	57.8842	23.5396	72
68.431	105.191	20.957	72
89.219	57.702	23.6097	73
67.9806	105.608	21.1629	73
89.6783	57.9209	23.6161	74
68.1776	105.862	21.0954	74
90.0252	57.9873	23.7806	75
68.3478	105.938	21.3819	75
90.2514	57.8097	23.4282	76
68.8517	106.041	21.1362	76
90.1363	57.8006	23.6086	77
68.4009	105.846	21.2142	77
90.1668	57.7867	23.3872	78
68.1382	105.865	21.0589	78
89.6311	57.5874	23.4848	79
68.0036	105.581	21.119	79
89.7829	57.6999	23.6455	80
68.5359	105.998	21.0896	80
89.8794	57.7197	23.4417	81
68.1146	105.959	21.3631	81
90.1502	57.89	23.6303	82
68.1289	106.043	21.3647	82
90.6482	58.1676	23.4732	83
68.4557	106.179	21.2059	83
90.5988	57.9077	23.4355	84
67.8831	105.794	21.3502	84
90.5309	58.1737	23.3072	85
67.9529	106.14	21.5676	85
90.8476	58.0202	23.3829	86
68.0874	106.406	21.3458	86
89.6342	57.3869	23.3271	87
67.4194	105.718	21.0659	87
90.3376	57.72	23.4549	88
67.9762	106.105	21.1207	88
90.2557	57.8472	23.5269	89
67.6727	106.287	21.0549	89
90.406	57.8556	23.6602	90
67.8447	106.266	21.125	90
89.6463	57.734	23.5182	91
67.0539	106.213	21.0637	91
89.8796	57.6423	23.5547	92
66.9731	106.084	20.9887	92
90.0687	57.5558	23.6947	93
66.5873	105.826	21.2518	93
89.6571	57.5305	23.6245	94
66.2806	105.789	21.0954	94
90.3928	57.7753	23.8475	95
66.8901	105.93	21.3648	95
91.0693	57.7385	23.6826	96
66.8491	105.852	21.2539	96
91.0144	57.5328	23.5359	97
67.0595	106.001	21.1669	97
91.0437	57.3223	23.3493	98
67.2946	105.861	21.2707	98
91.0447	57.2267	23.5214	99
67.4608	105.55	21.331	99
90.9966	56.9189	23.6035	100
66.9297	105.651	21.0197	100
91.0408	56.6721	23.5637	101
67.3696	105.789	20.9672	101
90.2221	56.3646	23.3832	102
66.473	105.561	21.0714	102
90.0292	56.8116	23.4207	103
66.051	105.882	21.0486	103
91.1211	56.9894	23.5321	104
66.6444	105.771	21.0556	104
91.1274	56.672	23.5939	105
66.4554	105.57	21.0017	105
90.2471	56.7064	23.3531	106
66.3256	105.521	20.9284	106
90.074	56.8957	23.6313	107
66.4266	105.725	21.3332	107
91.0967	57.5359	23.5189	108
66.9629	105.987	21.7448	108
90.1573	57.4035	23.3497	109
66.804	106.135	21.2303	109
90.5384	57.4975	23.4803	110
67.3934	106.406	21.4056	110
90.546	56.8186	23.3821	111
66.7763	105.941	21.4138	111
91.178	56.8085	23.4624	112
67.7114	106.268	21.4687	112
90.7415	57.4808	23.3616	113
67.1318	106.236	21.2356	113
91.7773	57.6026	23.6584	114
67.052	106.467	21.1571	114
91.3511	57.0771	23.6022	115
66.6386	106.01	21.0326	115
91.0264	56.7394	24.0127	116
66.2253	105.532	21.2439	116
90.954	56.5983	24.0557	117
66.5091	106.426	21.1817	117
91.1689	55.9762	23.5297	118
67.4081	106.446	21.0497	118
89.9011	55.8685	23.9069	119
66.719	106.351	21.0638	119
89.9944	56.3193	23.8315	120
66.5129	106.758	21.0625	120
90.4345	56.568	23.7982	121
67.1737	106.607	21.0379	121
90.1512	56.6307	23.8485	122
66.9313	107.176	21.189	122
90.5524	56.7499	23.7766	123
66.9525	107.375	21.5438	123
90.7554	56.5802	23.7448	124
66.5045	107.12	21.5006	124
90.6294	56.361	23.4276	125
66.9364	107.423	21.155	125
90.0605	56.6446	23.5297	126
66.4744	107.527	21.3685	126
89.4086	56.419	23.6544	127
67.0546	107.861	21.3262	127
89.4247	56.7226	23.6905	128
67.2345	107.737	21.4431	128
89.5908	56.4599	23.997	129
67.1049	108.048	21.6315	129
89.9878	56.7883	23.7762	130
67.3347	108.433	21.7629	130
89.6202	56.6112	23.6482	131
66.5184	107.603	21.5941	131
90.0746	57.2364	24.016	132
67.0017	108.183	21.5119	132
89.7559	57.3546	24.2008	133
66.166	107.614	21.3709	133
89.2703	57.444	24.2066	134
65.7671	107.684	21.4551	134
89.3633	56.8735	24.3965	135
65.8178	107.24	21.7574	135
89.7499	56.811	24.0042	136
65.7454	107.666	21.5221	136
89.1656	57.5947	23.9474	137
66.2259	108.504	21.744	137
88.3754	59.7142	24.0478	138
65.6669	108.968	21.3993	138
88.589	58.8249	23.792	139
66.3789	109.011	21.4972	139
87.1129	61.8446	23.8374	140
64.7367	109.154	21.6573	140
87.0549	61.9035	23.5759	141
65.4257	108.528	21.9986	141
88.1147	60.489	23.5886	142
64.8819	107.658	22.0302	142
83.3554	76.6278	24.4235	143
95.8064	41.1694	23.241	143
65.6986	107.58	21.7027	143
91.8678	84.7182	32.7389	144
90.2193	37.2527	18.3558	144
65.6986	107.58	21.7027	144
93.9657	83.0259	33.7851	145
66.9675	102.129	20.9368	145
83.965	41.6951	16.6612	145
93.7683	84.5528	33.87	146
64.6774	101.56	20.2139	146
79.62	43.5949	15.6208	146
93.9946	84.4591	33.9377	147
72.464	97.2203	22.0365	147
55.52	105.197	19.0634	147
78.6587	44.7078	15.2841	147
101.082	83.8545	33.4635	148
38.6643	98.8024	20.8357	148
99.0107	98.2095	19.3761	148
77.2434	48.3444	14.6061	148
99.6754	83.2303	32.9474	149
41.3294	94.4509	21.2255	149
98.8379	98.5571	16.7762	149
75.0962	50.0631	14.405	149
98.5373	82.565	33.6434	150
41.205	91.4486	23.2854	150
100.521	97.4274	17.5856	150
74.5405	50.0139	15.0175	150
98.3346	80.2029	34.0692	151
40.9399	91.1868	24.3238	151
103.373	96.942	18.9958	151
74.9676	49.6703	15.4598	151
96.629	78.8769	34.1124	152
41.7208	92.5726	24.9336	152
101.3	97.8699	18.8663	152
73.962	49.4448	15.8921	152
96.5541	78.4689	33.8697	153
42.0924	92.8829	25.0008	153
101.158	98.4137	18.3404	153
73.2164	50.6491	16.0952	153
95.9213	78.3268	34.03	154
43.6212	93.464	24.9792	154
99.7435	98.7252	18.0447	154
72.9153	50.9724	16.3197	154
94.7644	77.2644	34.0094	155
44.1213	93.7381	24.8171	155
98.1137	98.631	17.8013	155
72.6092	50.7704	16.5617	155
94.6057	76.684	34.2387	156
45.3578	94.4703	25.2302	156
98.5298	98.4844	17.9801	156
72.6017	51.108	17.3862	156
94.2699	76.6353	34.1253	157
45.6829	94.0014	24.9284	157
97.9549	97.1683	17.3433	157
72.7035	50.7807	17.3994	157
93.1286	76.054	34.011	158
46.2852	94.2409	24.7884	158
97.47	96.1584	17.0365	158
72.0471	50.9421	17.7287	158
92.9944	75.8892	34.2521	159
46.6956	94.292	25.1856	159
97.1749	95.9969	16.6366	159
72.0201	51.062	17.9527	159
92.4473	76.2501	34.2921	160
47.0057	95.1662	25.1066	160
71.7085	51.566	17.9165	160
96.7012	95.3155	16.2844	160
92.5931	75.1604	33.8281	161
47.9202	95.3355	25.2519	161
71.8272	51.4653	18.1711	161
96.2602	94.3458	15.8109	161
92.9187	74.4324	33.7871	162
47.9273	96.431	25.247	162
70.332	51.9725	18.2483	162
95.8178	94.654	15.6208	162
92.5814	74.1838	33.8658	163
48.1438	95.6993	25.6267	163
71.1166	52.2294	18.0118	163
96.0032	93.6654	15.9488	163
92.651	74.1199	33.8704	164
48.642	96.4224	25.4917	164
71.12	52.063	18.1087	164
95.0954	93.7498	15.3032	164
92.4522	74.048	34.021	165
48.9464	96.0052	25.299	165
70.7914	51.7775	18.5112	165
95.0964	93.6994	15.4147	165
92.0664	74.1489	33.9284	166
49.2351	96.3075	25.2862	166
70.8362	52.1638	18.6449	166
94.8844	93.7109	15.2614	166
92.6068	74.1991	33.8696	167
49.9643	96.2728	25.3166	167
70.8173	52.1573	19.0508	167
95.7068	93.0976	15.1982	167
92.092	73.8323	33.9606	168
49.4101	95.519	25.3241	168
71.0337	52.0962	19.0155	168
95.1168	92.8371	15.2914	168
92.6731	74.1737	33.9744	169
50.0722	95.6415	25.1777	169
71.9956	52.4686	19.1973	169
94.793	93.4996	15.2552	169
92.5086	73.9579	33.9037	170
49.9404	95.9952	25.0605	170
71.0993	52.9076	19.0163	170
94.1767	92.9593	14.8112	170
92.4778	72.8805	33.9751	171
50.9021	95.6523	25.2033	171
71.0334	52.6411	19.3119	171
94.2465	92.147	15.3499	171
92.9431	72.7285	33.6946	172
51.057	95.9538	25.3295	172
71.146	52.7045	19.2065	172
94.2633	92.3411	15.2255	172
92.8319	72.8438	33.7024	173
51.3466	96.1333	25.5219	173
71.4011	52.7118	19.4037	173
94.2442	92.6822	15.3922	173
92.5755	72.9954	33.6714	174
51.5277	96.1046	25.3069	174
71.3554	52.7527	19.6659	174
94.0846	92.7633	15.1787	174
92.6868	72.9194	33.7886	175
51.4662	95.7291	25.2936	175
71.7165	52.7855	19.4812	175
94.0344	92.963	14.9685	175
93.061	72.2975	33.7834	176
51.6588	95.1729	25.5363	176
71.3532	52.417	19.6569	176
93.7727	91.9271	15.0349	176
92.7999	72.0508	33.7331	177
51.729	95.4325	25.5012	177
71.0189	52.573	19.5373	177
94.1122	92.1034	14.9195	177
92.9641	72.3493	33.64	178
52.4836	95.7327	25.5993	178
71.0328	52.4157	19.6288	178
93.7714	92.1664	14.6215	178
93.0995	72.2584	33.7269	179
52.2831	95.2234	25.3582	179
72.096	52.0495	19.488	179
94.0777	91.6766	14.4742	179
93.1805	72.8967	33.7432	180
52.1911	95.6657	25.557	180
71.4336	52.266	19.5719	180
93.8723	91.4644	14.8477	180
93.4113	71.7612	33.4085	181
52.3594	95.8522	25.31	181
71.6649	51.768	19.614	181
92.8352	90.801	14.5599	181
93.5118	71.8684	33.4315	182
52.5412	95.718	25.4247	182
72.2683	52.0499	19.4437	182
93.4375	91.5203	14.7402	182
94.0629	72.0802	33.4782	183
52.9155	95.9853	25.4052	183
71.66	52.0486	19.4401	183
93.4685	92.2493	14.8863	183
93.8209	71.4866	33.5816	184
53.2965	96.4799	25.4559	184
72.1316	52.575	19.2785	184
94.4718	92.0206	15.3294	184
93.4576	71.7535	33.6409	185
52.9	95.8423	25.4688	185
72.4066	52.1546	19.5318	185
94.0283	91.989	15.125	185
92.8867	71.3841	33.573	186
52.8138	96.2461	25.5008	186
71.9259	51.7717	19.3654	186
93.6918	91.8258	15.2719	186
93.0878	71.196	33.5069	187
53.0684	96.2173	25.5929	187
72.0359	51.8819	19.4783	187
93.1899	91.9447	14.9868	187
92.3928	71.3065	33.5363	188
52.4855	96.5078	25.62	188
70.6593	52.1211	19.3855	188
92.4323	92.4036	14.6252	188
92.9635	71.1504	33.5735	189
52.6573	95.6491	25.6773	189
71.2387	51.4587	19.5133	189
92.2782	91.4822	14.769	189
93.4899	70.8284	33.6178	190
52.6216	94.9838	25.6655	190
71.5363	51.1103	19.4512	190
92.8197	91.4481	14.5519	190
93.8818	70.9408	33.7962	191
53.0809	95.7158	25.8	191
71.9699	51.1062	19.8646	191
93.3481	91.5318	15.1245	191
93.5359	71.2002	34.0485	192
52.528	95.4161	25.6545	192
71.9921	51.0979	19.4571	192
93.5094	92.2371	15.115	192
94.5323	71.0423	33.7648	193
52.7783	94.9059	26.1234	193
72.866	50.4691	19.6365	193
92.6159	91.9525	14.8094	193
95.0119	70.7854	33.9937	194
53.1729	95.3285	26.1657	194
72.7176	50.4741	20.1029	194
93.6545	91.5765	14.8628	194
94.8242	71.6291	33.7678	195
52.9442	95.3096	25.6677	195
72.105	50.2062	20.056	195
93.1043	91.5618	14.8244	195
95.284	72.4066	34.0601	196
53.2575	96.1504	25.9699	196
72.8712	50.5582	20.3142	196
94.1121	92.0464	14.728	196
95.557	71.7704	33.8852	197
53.2161	95.7142	25.7119	197
72.8297	50.8025	19.9578	197
94.5869	92.1658	14.7285	197
94.3909	72.2606	33.9976	198
51.7724	95.4434	25.4732	198
72.7251	50.1768	19.832	198
93.1846	92.6913	14.4264	198
94.4708	71.9151	33.9798	199
52.1633	95.1301	25.468	199
72.4677	50.3697	19.7143	199
93.1617	92.277	14.5962	199
93.8882	71.7175	34.3863	200
52.6982	95.841	25.6633	200
72.5824	50.3471	19.8529	200
94.2049	92.127	14.8083	200
93.9696	71.7667	34.4261	201
52.837	95.1256	25.6398	201
73.2369	50.4408	19.7732	201
94.3496	92.5885	14.8539	201
93.8643	71.4942	34.4116	202
52.8651	95.9878	25.5681	202
72.7689	50.367	19.781	202
93.9011	92.5619	14.8255	202
93.6498	71.1126	34.4243	203
52.3588	95.6449	25.7738	203
72.3827	50.1671	19.3859	203
93.9525	92.5301	14.9385	203
93.8951	70.7949	34.308	204
52.4794	95.8008	26.0551	204
71.8353	50.228	19.2891	204
94.2072	93.2565	14.9845	204
93.987	70.942	34.2443	205
51.8487	95.5221	26.393	205
71.6434	50.2492	19.4793	205
93.4006	94.3568	15.0671	205
93.5193	69.8331	34.3615	206
51.604	95.4861	26.3122	206
70.7894	50.3339	19.1761	206
93.9498	95.0864	14.6284	206
93.8197	70.2473	34.6873	207
51.6708	95.1965	26.5221	207
94.4308	95.5898	15.5872	207
71.3016	49.7083	19.3877	207
94.0801	71.266	34.4642	208
51.0988	95.1944	26.4847	208
71.0674	50.0892	19.6534	208
93.9239	96.1406	14.5546	208
93.6881	70.7985	34.737	209
50.7741	95.2424	26.4209	209
70.7859	49.9367	19.719	209
93.9698	96.4494	14.8105	209
93.6641	70.7301	34.772	210
49.6787	94.9717	27.3505	210
81.398	106.561	21.7235	210
70.323	50.6014	19.5549	210
105.373	83.9607	11.4637	210
93.9086	69.9349	34.9833	211
87.7671	102.753	23.3051	211
50.9564	97.3983	26.8536	211
67.9852	51.1845	20.3304	211
106.064	72.4519	10.6394	211
95.6638	70.7631	34.6158	212
51.9239	99.7325	27.0317	212
91.5932	104.132	20.8484	212
65.9857	51.9942	20.6441	212
106.87	67.4079	10.2776	212
95.4383	71.4685	34.6049	213
54.7932	101.973	26.4187	213
94.2458	104.99	18.7895	213
63.7567	53.7718	19.8867	213
106.32	64.0976	10.5889	213
96.1974	73.5383	34.675	214
53.7954	102.16	26.0561	214
63.0615	54.0379	19.6761	214
95.3856	104.991	17.5025	214
106.285	63.393	10.6841	214
97.1087	74.8593	34.508	215
54.4835	103.049	25.559	215
94.4155	105.143	16.0753	215
62.2423	54.4885	19.6884	215
105.854	62.7554	11.1603	215
96.7206	75.1517	34.3142	216
55.9056	103.639	24.9314	216
61.3265	55.2591	19.2924	216
95.8529	103.505	15.076	216
106.265	62.1553	11.7883	216
92.6685	78.7432	34.7513	217
42.3549	100.951	30.8444	217
74.5706	109.596	19.5212	217
57.2905	60.1921	19.4524	217
102.653	98.1369	13.8398	217
103.635	55.2324	14.8924	217
91.9319	79.5106	34.605	218
42.7377	102.377	30.4286	218
55.568	62.2488	18.6286	218
79.1913	112.968	18.8757	218
103.141	52.5347	16.746	218
104.053	94.643	13.6697	218
106.88	68.482	35.5991	219
41.6679	104.41	29.4499	219
74.0378	91.268	28.7194	219
101.878	94.1059	13.8229	219
76.0967	116.87	16.1664	219
102.067	53.5324	17.4757	219
53.8048	64.4475	15.8747	219
107.925	66.7365	36.3767	220
41.777	103.665	29.2238	220
74.4313	92.0831	28.553	220
102.506	53.1872	18.7469	220
76.4863	117.16	16.1671	220
54.7682	65.4033	15.2517	220
102.005	92.8297	14.3687	220
105.367	66.6047	36.5844	221
74.6767	93.0613	29.1441	221
41.5075	100.638	28.4959	221
56.9706	66.2595	14.4965	221
104.106	53.8478	18.9388	221
75.5492	117.037	16.4922	221
102.453	92.5712	15.0668	221
103.006	67.3679	36.6959	222
73.5459	92.5343	29.2449	222
40.7715	99.4791	27.5607	222
102.471	53.228	19.1667	222
75.9028	117.855	16.4775	222
103.475	92.4384	15.7333	222
57.8803	67.6395	13.5489	222
101.841	67.5214	36.8221	223
73.4033	91.464	29.9953	223
41.5597	99.8633	27.1688	223
103.746	54.5753	20.0186	223
78.9133	118.668	17.4732	223
102.859	92.0683	16.5399	223
55.1887	89.2288	14.18	223
66.2804	48.5253	12.3531	223
101.632	68.3645	36.4707	224
74.0931	89.8984	29.7208	224
41	97.2494	26.0242	224
102.508	53.2158	20.101	224
79.5143	119.193	18.6983	224
56.2167	90.7629	11.4249	224
100.642	88.7472	14.4337	224
61.3471	48.4771	13.8146	224
100.905	68.4515	36.3969	225
73.5902	87.2628	29.25	225
41.5108	96.5133	25.6423	225
104.144	55.2678	19.9212	225
79.8063	120.182	19.9186	225
102.409	91.3567	14.9692	225
58.3174	92.7901	11.4642	225
62.9073	48.0899	13.8933	225
100.544	69.1302	36.4564	226
73.5126	85.7718	28.8985	226
42.0474	96.7064	25.417	226
104.118	56.1781	20.5221	226
78.4925	119.481	19.887	226
102.935	91.72	16.5087	226
63.2516	48.1211	14.5896	226
58.7174	91.7047	10.9522	226
99.9244	69.4804	36.1988	227
72.9759	84.3162	28.6411	227
41.9193	96.6963	24.5955	227
103.836	57.0212	19.9518	227
76.8706	119.226	19.9062	227
102.43	92.0702	16.4396	227
62.8095	47.7482	14.8131	227
58.9534	91.3141	10.3105	227
100.122	71.2243	36.1546	228
73.2407	82.9712	28.7489	228
42.0078	94.9771	24.0646	228
104.968	58.0558	20.2816	228
76.3974	118.929	20.4405	228
102.802	92.6461	16.6239	228
64.7039	47.7795	14.9945	228
60.0068	90.4546	10.451	228
99.7091	71.5738	35.9548	229
72.564	82.6637	28.4903	229
41.911	95.4746	23.3688	229
76.3806	118.792	20.4598	229
104.067	59.1992	20.154	229
102.46	93.5717	17.2436	229
63.4282	48.3406	14.7736	229
61.5507	90.6174	10.0949	229
100.516	71.2597	36.039	230
72.8745	81.3439	28.3211	230
43.1365	94.7253	22.9861	230
76.4134	118.999	20.7177	230
104.727	59.2422	19.8958	230
102.737	94.2398	17.9845	230
64.6726	48.3735	15.1238	230
64.4491	90.1718	9.81346	230
100.152	71.9499	36.1465	231
73.1359	80.2008	28.2145	231
43.2677	93.9635	22.7751	231
104.453	59.2374	20.3019	231
76.737	118.788	20.4639	231
102.787	93.4226	17.8751	231
64.5527	48.6152	15.1201	231
64.4267	89.153	9.74008	231
100.153	72.0442	35.6624	232
73.5292	80.8202	28.1476	232
43.1222	93.7089	22.5525	232
75.227	118.967	20.2736	232
103.464	59.3671	20.103	232
102.278	93.9807	17.5965	232
64.7341	49.311	14.8216	232
64.1028	89.0375	9.7031	232
99.8628	71.9633	35.4216	233
73.3744	80.3041	28.0328	233
42.8834	93.0626	21.7749	233
74.3473	118.575	20.2726	233
104.313	60.7748	19.92	233
101.678	94.2414	17.8921	233
65.6235	48.7573	15.1114	233
65.8346	88.1259	9.28107	233
98.8301	72.7607	35.8855	234
73.471	80.0165	28.3046	234
43.2725	92.2568	21.7655	234
74.9323	117.84	20.4491	234
104.438	60.676	20.6148	234
101.876	93.2296	17.7896	234
66.152	49.2207	15.2067	234
65.7507	86.9284	9.61157	234
99.3185	72.916	35.4208	235
73.4458	80.0504	28.0097	235
43.4875	92.9566	21.4523	235
73.5095	117.753	20.1313	235
104.644	62.1135	20.3299	235
101.073	94.0306	17.7861	235
66.5441	49.6278	15.0354	235
65.5562	88.0979	9.20899	235
99.416	73.7109	35.1781	236
74.1842	80.0753	27.7798	236
105.917	63.549	20.2244	236
73.6007	118.057	20.4882	236
43.7593	92.8135	20.9305	236
101.082	94.5742	17.3265	236
68.4935	50.4426	14.7839	236
65.8429	88.1657	9.14132	236
99.5414	73.3004	35.01	237
74.0554	80.3008	27.8379	237
73.965	117.528	20.7364	237
43.7507	92.4673	21.1447	237
105.248	63.1628	20.1928	237
100.215	93.9314	17.3275	237
68.5143	50.8123	14.2708	237
66.5547	88.7722	9.00205	237
99.4352	73.3636	34.8121	238
73.833	80.7045	28.1665	238
74.207	117.718	20.8371	238
44.1189	92.9177	21.0856	238
103.666	63.0628	20.3681	238
100.484	93.4757	17.4181	238
67.4042	51.3466	14.2948	238
66.6307	87.435	8.66771	238
99.7177	72.8022	34.5567	239
73.8364	80.0875	28.1761	239
73.5716	117.518	20.9869	239
44.1739	92.898	21.0889	239
104.677	63.2056	20.1882	239
99.8343	93.8585	17.4534	239
69.1548	50.8148	14.7398	239
66.1584	85.9852	9.44203	239
99.5521	73.2575	34.5096	240
74.3852	79.7649	28.1362	240
73.5246	116.604	20.3589	240
43.9231	91.5452	20.9198	240
104.56	63.4086	20.1384	240
99.3959	93.7188	17.2173	240
69.489	50.8928	14.7946	240
65.6568	86.0087	8.84634	240
99.1726	72.1484	34.2986	241
74.6963	80.3423	27.9911	241
72.7722	117.171	20.1709	241
43.4205	92.295	20.7275	241
103.963	64.0885	19.6965	241
98.3248	94.25	16.8009	241
69.7075	50.9189	14.9564	241
64.4041	85.7418	8.77519	241
99.5776	72.8884	34.0123	242
74.3943	80.4596	27.7142	242
44.5542	92.1026	20.2548	242
105.117	64.8187	19.9476	242
72.7745	116.066	19.7946	242
98.5574	93.3763	16.5607	242
69.8787	50.5504	15.6903	242
65.6127	83.7989	8.56478	242
99.1276	74.123	34.0802	243
74.3718	80.1948	27.8834	243
73.2903	116.096	19.9091	243
44.8019	92.2366	20.6835	243
104.909	66.0403	19.9009	243
98.876	94.2353	17.0329	243
70.1322	51.4968	15.4202	243
66.1825	85.2757	9.05337	243
100.012	72.9455	33.8994	244
74.4142	79.9453	27.7049	244
73.4735	116.285	19.9052	244
45.3652	92.9432	20.9598	244
105.348	65.7907	19.7178	244
98.5076	94.1559	17.2216	244
70.5562	51.3121	15.7066	244
66.5432	85.5304	9.17522	244
100.079	73.1719	33.8521	245
75.0022	80.2959	27.8971	245
45.7648	92.875	21.4211	245
72.51	116.248	19.906	245
97.9744	94.9727	17.2064	245
105.544	66.7733	19.7771	245
71.3779	51.3584	15.6723	245
65.4351	85.216	9.37897	245
98.6672	73.4051	33.6217	246
73.4184	80.0761	27.9288	246
71.0547	115.542	19.9436	246
44.8156	92.1367	21.0247	246
104.793	67.3939	19.5265	246
96.1845	94.4329	16.8767	246
71.0912	51.4974	15.227	246
64.9407	84.188	8.97067	246
99.5975	73.7124	33.9597	247
74.3974	80.4181	28.3133	247
45.9177	92.6107	21.2993	247
71.7983	115.486	20.0567	247
106.318	69.2946	19.8901	247
97.4017	95.3637	17.6688	247
73.3055	52.0665	15.9244	247
66.3063	84.3377	9.26086	247
98.4659	73.9189	33.7474	248
74.1556	79.7662	27.9088	248
45.7371	91.5823	20.9104	248
71.7031	114.88	19.66	248
96.6643	94.4353	17.2417	248
105.906	68.0578	19.7955	248
73.9319	50.9094	15.903	248
65.8349	82.1056	9.18432	248
98.2579	74.3512	33.6482	249
73.6561	80.1143	27.8219	249
46.0994	93.0042	20.9062	249
96.9168	95.6535	17.7621	249
105.938	69.3735	19.9782	249
71.7242	115.636	20.1218	249
74.4706	52.081	15.5627	249
66.8084	83.4027	9.08637	249
97.1058	73.4483	33.8134	250
73.3365	80.555	28.1362	250
72.929	116.278	20.1543	250
46.3032	94.1392	21.022	250
105.811	69.6619	19.9904	250
96.5253	96.3535	18.0961	250
74.4015	53.7267	14.7989	250
67.1049	85.4231	8.83399	250
97.7954	73.729	33.9035	251
74.144	80.7945	28.5113	251
47.5726	94.7072	21.8302	251
74.1325	116.491	20.7634	251
107.401	68.1953	20.5943	251
97.929	96.2849	18.5291	251
75.3065	53.9914	15.0667	251
68.4536	85.2197	9.49291	251
97.0627	73.9785	34.0758	252
73.2479	81.4307	29.0922	252
72.5932	117.417	21.0644	252
47.677	95.3947	21.6737	252
107.383	69.5627	21.1719	252
97.3648	97.259	19.3098	252
75.5138	55.4915	14.7562	252
69.6087	86.4794	9.67989	252
96.0604	74.3678	33.8228	253
72.0803	82.0678	29.7337	253
46.8969	96.0338	22.6408	253
72.4152	117.799	21.6571	253
106.99	70.4168	21.1514	253
96.753	98.4408	19.4579	253
74.8995	57.3653	14.6155	253
68.467	87.5075	9.94928	253
96.2934	74.1899	33.5161	254
72.4141	81.3543	29.7785	254
73.0427	117.206	21.9437	254
47.5877	95.1328	22.6614	254
96.5823	98.8065	19.7812	254
107.533	71.4545	20.6971	254
75.819	57.8373	14.1823	254
68.152	87.0599	9.80644	254
96.0313	74.4614	33.9004	255
70.9191	80.7761	30.6303	255
73.1246	116.047	22.4249	255
47.9085	94.1125	23.0414	255
108.416	71.0621	21.7227	255
97.2991	97.8872	20.3032	255
77.7643	57.2306	14.4553	255
69.4374	86.3474	10.2052	255
94.9763	74.8461	34.0389	256
70.0793	80.5126	31.2828	256
71.0443	116.394	23.1162	256
46.7452	92.3774	23.6308	256
108.927	72.3575	21.9015	256
95.5147	98.1874	20.893	256
77.1708	57.7299	14.8587	256
68.2319	86.2581	10.5371	256
94.3982	75.1491	33.8636	257
69.327	79.7913	30.9842	257
71.0608	115.867	23.2184	257
47.3554	91.7518	23.0889	257
110.199	73.9675	22.6416	257
96.3432	98.7719	20.4965	257
79.5044	57.7384	14.7038	257
69.9759	85.5792	10.1654	257
93.7972	74.9352	34.4115	258
69.4229	79.7198	31.162	258
71.8263	116.109	23.5794	258
109.932	74.4567	23.1371	258
47.7051	91.9672	22.9743	258
96.8523	98.5764	20.9802	258
80.1308	58.2743	14.6515	258
71.6253	86.6661	9.98723	258
92.6776	76.0561	33.8736	259
68.291	80.5119	30.7514	259
71.5863	117.492	23.277	259
109.969	75.3618	23.2996	259
48.5411	92.4499	22.1646	259
96.4105	99.7079	20.7405	259
81.8246	59.0191	14.0812	259
72.9343	87.1205	9.17602	259
91.0669	74.4911	34.2479	260
66.8871	78.7071	31.7627	260
70.2591	114.999	23.4467	260
47.0387	89.8504	23.196	260
109.272	73.4619	23.8222	260
95.1847	97.1138	20.8333	260
80.5565	56.0821	15.1963	260
70.3765	83.006	9.5993	260
91.5502	73.4855	34.0471	261
67.2254	78.4548	32.3873	261
71.0005	114.185	23.3447	261
47.4379	88.2982	23.8298	261
109.335	71.5552	23.6533	261
95.5868	95.1137	20.7861	261
79.6522	54.0012	15.8791	261
70.2352	81.466	9.82327	261
92.129	73.4007	34.0053	262
67.52	78.1614	32.8494	262
70.0262	114.06	24.0844	262
47.1401	87.617	24.1925	262
109.524	71.0947	23.1099	262
94.3096	94.4984	20.6413	262
79.521	53.6649	15.28	262
68.0622	81.2223	9.75322	262
90.9247	73.6715	34.1288	263
66.2823	76.918	32.9446	263
69.4185	112.608	23.4356	263
46.4124	86.0087	23.726	263
108.981	69.5292	23.5876	263
93.8996	92.797	20.5978	263
79.8526	51.1722	15.4758	263
68.0759	78.1043	9.6037	263
64.6832	75.1996	33.4161	264
89.8715	72.1571	34.1004	264
45.4682	86.0752	24.3998	264
70.3704	110.956	23.6213	264
106.913	65.4742	23.689	264
92.8784	89.052	20.2478	264
77.2379	48.7772	15.9589	264
65.703	76.6384	9.59184	264
65.6647	74.6852	33.7244	265
91.0243	72.2856	34.2459	265
70.3151	111.887	24.577	265
45.9922	85.5652	24.7904	265
107.7	65.6084	23.3043	265
93.2839	90.0102	20.6452	265
77.2667	50.7936	15.0597	265
65.4725	79.5699	9.69187	265
91.2618	73.27	34.4034	266
65.4673	72.5629	33.8355	266
67.9694	112.762	25.2875	266
45.6652	83.2102	24.5742	266
108.646	68.0918	23.8572	266
92.8668	91.883	21.4606	266
78.9355	51.451	14.6487	266
65.9412	80.9762	9.74109	266
66.0013	74.4776	34.0043	267
92.0621	74.5	34.2694	267
68.092	113.263	24.0646	267
46.7758	83.2753	24.5735	267
108.355	66.0265	23.6116	267
93.1672	90.8678	20.4452	267
78.4514	49.654	14.4186	267
65.5648	78.2498	9.18019	267
92.741	74.7935	34.2388	268
66.3954	73.9675	33.9935	268
69.5316	113.445	24.4563	268
47.8444	82.8634	24.0829	268
109.268	64.8041	23.8518	268
94.6887	90.5772	20.8843	268
78.7537	50.4169	14.0893	268
67.8857	80.8641	8.82729	268
94.0311	74.9432	34.482	269
67.028	74.0504	34.2328	269
70.2726	113.42	24.5612	269
49.4113	82.2248	23.9686	269
110.729	63.3254	24.0675	269
96.5015	90.2204	20.697	269
79.5128	49.8124	14.3047	269
68.6205	80.6977	8.96378	269
94.614	76.191	34.7593	270
66.2898	74.5393	34.5472	270
68.6879	113.289	24.1798	270
110.339	63.3064	24.2342	270
48.629	81.4048	23.8088	270
95.5206	90.2066	20.8079	270
78.6141	48.4651	15.1818	270
68.2603	79.4593	8.68689	270
94.7771	76.414	34.5783	271
66.3886	74.4067	34.2401	271
69.2783	113.092	23.5877	271
112.317	63.75	24.3949	271
50.4755	80.4122	22.7718	271
97.2702	90.6569	20.7505	271
81.3355	48.0462	14.7255	271
71.3922	80.0337	8.16422	271
93.3277	76.5391	34.8339	272
65.0567	73.9663	34.6642	272
111.182	63.1818	24.6211	272
67.9881	114.428	23.5403	272
94.9032	90.7292	21.7292	272
49.8415	79.6797	22.5164	272
80.677	48.9096	14.4091	272
73.0526	82.4038	7.8171	272
92.6448	77.8962	35.0367	273
64.2304	73.6928	34.6943	273
66.0973	115.425	24.141	273
111.551	63.1246	24.9042	273
95.4367	92.6076	21.7165	273
49.4631	78.4253	21.9799	273
81.956	49.8511	13.8332	273
74.4446	83.8592	7.73001	273
90.7438	79.6795	35.2392	274
63.02	73.6271	34.7253	274
109.181	62.2432	24.1975	274
63.4248	115.015	24.173	274
97.9978	96.378	21.2522	274
48.5176	77.7789	22.0479	274
79.6645	50.8846	13.3813	274
71.9723	85.009	7.56936	274
89.1621	79.8481	35.0748	275
61.4876	73.7649	34.668	275
62.7921	116.016	24.8195	275
111.384	61.0797	24.8424	275
47.5398	78.3791	22.2459	275
98.4818	99.4993	21.2664	275
76.8995	53.8444	12.5834	275
70.3759	88.25	7.99096	275
88.8044	81.3189	34.5563	276
60.7757	74.2454	34.696	276
110.989	61.3203	24.6918	276
62.6276	116.892	24.9459	276
46.2533	78.1316	22.2066	276
98.2967	100.371	21.344	276
75.1813	55.8505	12.1895	276
69.2529	91.0003	8.09192	276
87.9989	81.7619	34.4788	277
59.8242	73.0256	34.3327	277
61.9915	117.007	25.1333	277
110.247	60.9491	24.5476	277
95.3113	99.528	22.0919	277
45.6628	77.2705	21.1371	277
76.0192	56.7164	11.3773	277
71.2296	92.6431	8.04994	277
57.8762	70.4409	34.6588	278
85.6106	79.218	33.3774	278
103.823	42.2215	23.7302	278
63.6242	106.214	21.6074	278
111.951	78.9412	20.251	278
80	85.2621	21.2681	278
43.3897	68.1046	20.8903	278
110.315	103.957	13.8134	278
76.1432	46.0645	12.5359	278
72.1657	80.8699	7.25695	278
84.07	80.992	33.7986	279
55.8998	70.9207	34.2806	279
96.9459	40.18	26.0481	279
105.897	82.8902	21.1043	279
60.8889	109.97	22.86	279
78.467	85.0433	23.0158	279
43.6449	69.4012	20.458	279
105.977	106.704	13.3347	279
78.3404	50.8455	13.2215	279
72.99	84.5137	8.11076	279
55.5141	71.7482	34.5438	280
84.1717	83.2199	33.9553	280
91.0199	44.5115	26.4372	280
55.215	113.225	23.0624	280
79.0517	87.8961	23.421	280
104.364	85.3551	21.8499	280
44.9703	70.0224	20.2993	280
104.793	106.253	12.988	280
78.8507	52.9098	13.4581	280
73.595	86.5153	8.28926	280
56.1629	71.868	34.4133	281
84.9528	84.4304	33.462	281
89.6667	46.1036	26.3927	281
55.2718	111.778	23.2302	281
80.0543	89.2783	22.781	281
104.626	85.7995	21.8117	281
47.7714	72.3176	19.4538	281
105.077	106.251	13.0365	281
79.4433	53.0168	13.0072	281
74.2042	87.7579	7.68257	281
85.4943	84.1748	34.1458	282
56.7479	72.0966	34.7885	282
90.0686	48.9868	27.0922	282
40.2148	102.677	23.8913	282
81.235	88.4712	23.1528	282
106.478	85.706	23.0127	282
78.5569	115.544	22.806	282
46.3649	73.9278	19.0302	282
106.869	105.33	14.3997	282
82.5358	56.0717	13.5021	282
76.1632	90.6527	8.29312	282
57.5159	72.6097	35.2723	283
87.4387	82.8946	34.6983	283
39.3114	106.216	27.2614	283
87.5723	49.3827	26.4885	283
82.6886	117.272	23.9824	283
80.9727	90.0585	24.1248	283
107.178	82.9318	23.2218	283
45.7032	76.5317	19.4048	283
110.198	102.967	15.5038	283
82.4349	58.5683	13.2846	283
76.6391	94.5898	9.83115	283
57.5942	72.9734	35.0289	284
87.201	82.1788	34.0442	284
41.4513	104.415	27.2389	284
86.7359	49.984	26.1574	284
84.0122	116.116	24.5477	284
79.8149	90.7946	23.4825	284
106.457	80.9243	22.5855	284
46.371	75.8478	18.8125	284
110.937	101.45	15.6844	284
81.8055	57.8928	12.8785	284
76.8925	95.7678	9.81037	284
59.3534	73.4893	35.2903	285
88.7859	82.7335	33.7	285
44.5747	102.286	27.6347	285
85.7098	115.646	25.3928	285
89.7421	51.4056	26.3479	285
81.1429	92.5638	23.45	285
109.194	81.0073	22.075	285
37.0231	63.5979	22.8203	285
63.1284	87.8413	18.0247	285
111.513	101.57	15.7739	285
84.7828	58.3321	12.572	285
78.7046	97.7676	9.78863	285
60.8372	70.5305	35.5372	286
91.8426	81.9385	34.8532	286
85.6334	114.043	27.1978	286
46.5656	94.7692	26.6652	286
90.9996	51.6609	26.2313	286
83.4121	92.2282	24.7167	286
42.7646	58.3874	23.902	286
110.417	79.9244	21.662	286
112.813	102.124	17.2642	286
66.1141	89.3475	18.321	286
84.9681	60.5	12.5457	286
82.2814	101.761	10.9462	286
91.5685	80.1985	35.8401	287
58.524	70.599	34.4042	287
83.7211	111.988	28.0442	287
82.0809	91.6636	25.3232	287
44.9516	94.8921	25.5744	287
88.0978	52.7811	24.7329	287
44.9562	60.6868	23.1265	287
108.087	80.1236	21.2344	287
112.516	103.116	18.296	287
65.2124	90.7585	18.3958	287
81.4186	106.123	11.5709	287
83.151	65.0232	11.2471	287
87.7808	78.5639	35.1446	288
56.9154	70.0147	33.695	288
81.3108	109.204	28.6034	288
81.2595	89.6677	24.5382	288
44.1227	94.0401	23.9259	288
87.8277	52.0222	24.0725	288
44.8993	61.6812	22.2366	288
107.914	78.852	21.7724	288
112.74	103.793	19.2844	288
64.9636	89.0222	17.0977	288
83.239	106.09	11.9804	288
84.1276	64.3154	10.6581	288
103.95	70.8411	38.9347	289
54.4732	71.0668	31.7502	289
74.1988	83.297	30.7876	289
77.8465	109.862	27.7412	289
87.8086	55.5571	23.2178	289
41.9476	95.7096	21.8802	289
80.4062	92.0312	22.1152	289
107.76	80.1415	20.8305	289
43.7974	62.75	19.9174	289
111.431	105.714	19.3462	289
62.7736	91.5326	14.1947	289
83.0464	109.626	11.2917	289
83.5588	66.9981	9.17839	289
102.788	73.4247	39.6716	290
55.0501	77.1053	30.5138	290
73.1911	92.621	29.7973	290
73.5519	113.967	26.3707	290
87.6065	57.6669	25.6946	290
80.5951	96.5547	22.1549	290
107.406	80.7604	21.8522	290
110.781	107.733	20.0819	290
38.9438	98.2026	19.9068	290
43.2877	64.0902	18.8875	290
61.9424	94.1906	13.4929	290
83.6907	109.716	10.9676	290
82.4001	66.6086	10.7197	290
101.563	74.1554	39.507	291
53.7388	77.5458	30.918	291
87.7853	57.7908	27.5396	291
72.483	114.919	25.5828	291
107.028	81.2147	22.8723	291
110.459	107.663	19.5132	291
40.0019	97.8064	18.6155	291
43.0214	63.9291	18.3449	291
64.0468	93.3588	13.6161	291
82.3309	64.6795	11.8272	291
85.5028	108.211	10.3254	291
80.5951	95.5547	22.1549	291
75.1911	96.621	29.7973	291
101.618	73.5156	39.0421	292
52.4174	76.3567	31.2177	292
75.2941	96.98	29.8814	292
87.7098	58.4686	28.7412	292
71.4309	114.562	25.2353	292
107.275	80.9758	23.7548	292
81.5217	94.6264	21.6209	292
110.088	107.591	19.5341	292
41.2218	96.6444	18.3692	292
44.1716	63.8228	17.6596	292
85.2973	60.8465	12.4553	292
65.4484	91.4621	13.9234	292
85.4209	106.489	10.2129	292
101.009	73.8129	38.8872	293
61.3244	69.2863	30.0941	293
88.1416	58.0986	29.7207	293
44.9679	86.3663	28.6912	293
70.2078	114.096	24.5862	293
107.035	80.473	24.3108	293
109.438	107.911	20.0237	293
41.0692	97.4345	17.0193	293
43.2838	62.9214	17.0786	293
65.7808	90.9639	13.844	293
84.138	61.6392	13.4482	293
85.8113	105.346	9.76652	293
81.5217	94.6264	21.6209	293
77.2941	96.98	29.8814	293
97.6088	76.4003	39.5914	294
91.9463	56.2461	31.2609	294
70.385	58.6704	31.0416	294
108.18	83.0041	26.155	294
41.5723	90.9725	25.2558	294
68.1669	113.051	23.8515	294
108.194	110.137	20.7462	294
44.1486	61.8191	18.1434	294
65.7831	84.2888	15.4934	294
96.6926	74.624	14.3945	294
70.0452	42.3848	14.2405	294
43.5345	95.8395	12.8968	294
88.0632	101.144	10.1346	294
72.2941	90.98	27.8814	294
80.5217	92.6264	21.6209	294
95.7724	76.565	39.4024	295
69.0754	56.0265	31.3012	295
93.1883	55.8938	30.7748	295
108.031	85.1775	28.2078	295
67.2705	110.853	23.6963	295
42.4676	92.4676	23.0824	295
106.954	112.674	22.2843	295
44.6623	62.1962	18.5856	295
68.8829	77.6901	16.5308	295
68.315	37.5529	17.5407	295
104.795	75.6186	16.0647	295
49.8106	91.1681	11.7334	295
92.5108	95.8884	11.1512	295
79.5217	88.6264	22.6209	295
69.2941	87.98	28.8814	295
92.8197	77.8189	39.5691	296
70.2746	56.6943	31.9188	296
66.278	88.3397	30.2938	296
94.4157	58.4004	30.1444	296
104.53	90.6852	29.2547	296
100.421	118.615	25.1785	296
76.1574	89.8719	25.3997	296
62.9095	111.968	24.4336	296
41.1431	93.9983	23.9026	296
44.6704	64.0173	18.8665	296
68.4723	42.6454	18.4215	296
67.6838	80.5565	17.6712	296
103.543	81.1673	17.3478	296
89.1771	100.002	11.8557	296
49.8819	93.3375	12.2102	296
90.7294	78.0687	39.71	297
64.307	87.1744	31.5503	297
70.5668	56.7733	31.753	297
104.181	91.7496	29.6012	297
94.7086	58.9932	30.0858	297
98.8309	120.025	26.1278	297
75.379	90.8952	25.3273	297
62.7414	112.668	24.218	297
42.6349	94.4959	23.8046	297
45.3542	64.6341	19.231	297
68.6485	44.4087	18.9454	297
102.703	82.1729	18.2996	297
69.2043	80.6164	17.8368	297
92.1405	102.826	12.3629	297
51.4678	92.2783	11.9304	297
90.0262	77.0294	40.1053	298
104.563	92.4174	30.0813	298
64.7283	86.0145	31.2177	298
71.5511	56.3744	31.3128	298
96.8624	58.6932	29.7113	298
98.0757	119.526	25.7788	298
76.8654	89.3959	24.9987	298
45.076	91.0074	23.424	298
62.4275	111.737	22.8062	298
104.654	82.0413	19.0088	298
48.1313	61.534	18.9303	298
71.4408	42.8328	19.6046	298
72.1361	77.1226	17.5699	298
93.0573	101.486	11.9507	298
54.2852	88.2793	10.826	298
89.2727	74.9005	40.855	299
64.1103	83.8327	32.039	299
70.9996	55.195	32.2069	299
103.713	90.8127	30.9026	299
97.8301	56.7273	30.3458	299
97.0537	118.702	27.4635	299
76.7079	86.5719	26.1193	299
60.656	109.544	23.76	299
44.8712	88.1613	24.56	299
85.7413	108.239	20.6609	299
72.7293	40.3113	20.8949	299
49.2105	58.5992	20.0024	299
102.589	80.5191	19.4942	299
75.5495	75.4974	17.8736	299
56.2685	84.2677	11.4655	299
96.9923	90.0732	5.08856	299
92.082	72.2074	40.3577	300
67.0356	81.8767	32.2832	300
74.0991	54.4866	31.8318	300
106.539	91.244	30.9304	300
95.1989	119.126	30.3389	300
101.806	58.3077	28.8331	300
79.3721	87.0666	26.3277	300
60.6245	110.128	24.8253	300
47.5644	87.3221	25.38	300
84.4679	110.33	22.6555	300
52.487	58.8186	19.5068	300
77.2195	41.3408	20.1254	300
103.171	86.7207	18.6155	300
78.5891	78.1214	17.4232	300
57.8596	86.8384	12.1641	300
93.0633	84.7817	5.41629	300
90.7113	71.7605	40.5413	301
68.3427	81.5686	32.0462	301
72.8851	53.7709	31.8638	301
97.5999	117.911	30.179	301
108.166	90.8124	30.8633	301
101.826	58.5355	28.8524	301
61.9373	109.23	25.2452	301
48.0888	87.3781	25.8829	301
81.0092	86.1118	25.7974	301
86.3217	108.743	22.1906	301
77.4214	40.8948	20.3919	301
51.5763	59.3308	19.7538	301
104.569	86.5433	18.3675	301
57.4546	86.7593	12.2663	301
92.7826	79.1044	6.12548	301
79.5803	78.021	17.1166	301
89.3782	72.7692	40.4147	302
69.014	82.0056	31.7942	302
71.6601	53.6057	31.8917	302
98.852	116.792	30.3762	302
109.424	90.1755	30.6107	302
101.716	58.1857	29.2142	302
48.994	87.9011	25.6314	302
82.1475	85.7903	25.3237	302
63.2512	110.617	24.4479	302
88.4029	108.257	21.9426	302
78.0652	39.6981	20.6836	302
52.4766	59.356	19.4143	302
105.225	84.7463	17.9677	302
79.9696	77.5411	16.5911	302
59.0794	87.319	12.1254	302
93.0368	77.0608	6.10958	302
87.9384	73.1795	40.6441	303
69.7585	54.8288	32.1311	303
109.892	89.6821	30.637	303
68.7502	82.1761	31.5073	303
99.6839	116.291	29.9447	303
101.515	57.3882	29.9949	303
49.0186	87.762	24.683	303
83.2248	86.7579	24.9273	303
63.4152	110.223	23.4367	303
89.6885	106.842	21.2266	303
79.1821	39.612	21.1437	303
53.9319	59.131	18.7523	303
107.594	83.6719	18.3834	303
82.6803	76.7471	16.1174	303
61.2607	86.8257	11.3899	303
95.1348	75.741	6.77989	303
86.6504	73.5729	40.8541	304
67.4866	55.5254	32.4515	304
68.4826	81.4881	31.6548	304
100.75	57.5044	30.3212	304
98.0242	115.64	30.3492	304
109.749	89.1641	30.8479	304
62.3164	110.245	24.2575	304
47.4482	87.7628	25.1527	304
82.7467	86.5467	25.2861	304
88.5175	106.434	21.5311	304
78.8247	38.98	20.758	304
107.11	82.6904	18.8662	304
53.4899	59.3886	18.8203	304
81.9436	76.4039	16.0573	304
60.607	88.1227	11.5877	304
94.4181	76.9956	7.42883	304
86.6037	73.8081	41.0095	305
67.5	55.3039	32.4071	305
70.2652	81.5385	31.4355	305
111.284	88.9819	31.4471	305
102.476	58.1321	30.8114	305
99.7725	116.328	30.1637	305
64.1851	110.754	24.4324	305
84.8792	87.4143	25.3631	305
49.5788	87.1447	25.2402	305
91.8841	106.458	21.4185	305
82.0644	39.8626	21.2919	305
111.046	82.1187	19.6345	305
56.1774	59.7955	18.3201	305
85.8698	76.8967	16.1128	305
64.0251	89.4482	11.5399	305
98.1744	79.0206	7.92698	305
87.8876	73.5484	40.662	306
65.5909	56.8615	32.5426	306
71.2336	82.5291	31.2618	306
113.508	85.7955	30.2876	306
100.749	55.6126	30.3411	306
102.817	113.754	29.5615	306
66.5754	111.856	24.0592	306
49.2648	88.5608	25.3689	306
85.3958	87.2067	24.9984	306
93.8832	104.556	20.8963	306
80.3788	39.6937	21.0565	306
110.728	78.1833	18.7846	306
54.6256	61.2681	18.2619	306
84.5239	75.1991	15.7358	306
64.3582	89.9187	11.6209	306
97.2873	77.1192	7.29245	306
88.2224	73.9944	40.575	307
65.402	55.8033	32.5334	307
72.4555	81.1759	31.0886	307
101.142	54.5185	30.7846	307
103.555	111.884	29.6712	307
114.407	83.811	30.5811	307
50.1993	87.5581	25.6765	307
86.3213	86.437	24.7118	307
68.0312	111.3	23.4837	307
81.0954	38.538	21.3114	307
94.9147	103.231	20.5226	307
111.122	76.7563	19.1944	307
55.8106	59.2073	18.0677	307
84.9547	74.4594	15.6219	307
63.327	88.0894	11.4353	307
97.5678	76.8978	7.54104	307
87.9985	74.8191	40.3692	308
65.1404	54.7036	32.261	308
71.1295	80.6214	31.0144	308
100.821	54.8683	30.8173	308
101.015	111.785	29.5242	308
113.891	84.1817	30.1039	308
47.7537	85.0015	25.4375	308
66.0441	109.448	23.5656	308
84.5574	86.0825	24.5655	308
81.4236	38.4346	21.1605	308
93.5057	102.372	20.1701	308
109.892	76.0166	19.0857	308
55.8994	58.1613	16.9601	308
83.5059	74.4875	15.2625	308
61.5008	87.9451	11.2043	308
96.9904	77.3459	7.36427	308
88.5904	75.8625	40.4933	309
64.3947	55.7399	32.5527	309
71.5823	81.4402	31.0988	309
100.784	54.031	30.9391	309
113.986	83.0428	30.0896	309
102.564	111.602	29.4569	309
48.3918	86.4735	26.3066	309
85.1854	86.8451	24.885	309
66.979	110.29	23.7973	309
81.6101	38.9725	21.6265	309
95.1279	102.501	20.4486	309
109.591	75.119	19.0255	309
55.7031	59.0211	17.6388	309
82.757	76.0445	15.1005	309
61.4489	89.9701	11.8847	309
96.2372	78.4301	7.32222	309
88.6731	75.5394	40.367	310
63.3024	56.4012	32.3849	310
70.9916	81.5637	31.3276	310
99.3476	53.5474	31.1346	310
102.999	110.669	29.5278	310
114.014	81.6186	29.7893	310
67.5819	110.76	24.2839	310
48.2432	87.2482	26.2033	310
84.9177	86.8165	25.2848	310
80.4616	39.2326	21.7821	310
94.4134	101.804	20.5912	310
108.554	73.7631	18.903	310
55.0202	59.5681	17.4343	310
81.6929	74.617	15.2603	310
61.1214	90.2793	12.0185	310
96.3721	78.5085	7.53666	310
89.3423	75.5651	40.3336	311
71.4352	81.6401	31.3608	311
65.1874	56.018	32.15	311
100.722	53.9473	31.0145	311
114.404	83.2363	29.8576	311
103.42	111.686	29.6612	311
48.9232	86.7632	26.1494	311
86.1486	87.5667	25.4108	311
68.0678	110.274	24.1094	311
83.3918	39.2924	21.3354	311
95.1115	102.004	20.6341	311
110.041	73.6493	19.0053	311
56.8907	59.5981	17.1809	311
82.9833	74.6267	15.5479	311
61.9465	90.176	12.1464	311
96.1683	78.4241	7.67327	311
89.2016	75.4822	40.5423	312
63.6439	56.8121	32.3062	312
71.4654	81.7104	31.3727	312
99.4816	53.3902	31.3265	312
103.522	110.756	30.1169	312
114.005	81.8029	30.1159	312
48.8459	88.1399	26.2423	312
86.0771	88.0111	25.7556	312
68.7895	110.68	24.3845	312
81.7624	39.5882	21.6358	312
95.2869	101.638	20.6356	312
109.403	72.2919	19.3043	312
55.8365	60.9218	17.2352	312
82.3019	74.4414	15.9057	312
62.2368	90.9408	12.2445	312
96.2814	77.9372	7.90871	312
88.7748	75.8834	40.2544	313
63.6979	57.0463	32.2498	313
72.0223	82.1993	31.384	313
99.9948	52.782	31.1886	313
104.388	110.371	29.8785	313
113.978	80.9399	29.8524	313
49.6038	89.2798	26.3892	313
86.646	88.3228	25.7084	313
69.528	111.309	24.0449	313
80.6935	39.7761	21.6348	313
95.7941	101.504	20.4871	313
108.75	72.0257	18.9502	313
55.1547	61.8423	17.5508	313
81.8956	73.8196	15.7184	313
62.5689	91.0585	12.1083	313
96.1342	78.4392	7.5438	313
90.0101	75.178	40.2997	314
64.3389	56.0687	32.3964	314
72.7532	81.5793	31.4974	314
100.054	51.6804	31.133	314
106.15	109.366	29.4732	314
115.375	79.2628	29.4842	314
50.762	90.4869	26.7854	314
87.7301	88.2411	26.3569	314
71.946	111.599	24.3339	314
80.4658	39.2438	22.238	314
96.3952	100.262	20.6756	314
108.011	70.5963	18.815	314
55.5202	62.0937	17.9039	314
81.2232	73.2339	15.9847	314
63.2431	91.4824	12.4213	314
95.2696	79.0222	7.50889	314
88.5907	77.0113	40.6554	315
64.3705	56.2996	32.4993	315
72.2005	81.1498	31.7579	315
99.7909	51.9716	31.5554	315
114.964	79.9729	29.7126	315
106.009	110.319	29.4249	315
50.9099	89.7465	26.3986	315
87.8047	88.2349	26.6113	315
72.3868	111.849	24.4103	315
79.7048	39.9203	22.1806	315
96.7808	99.9626	20.3623	315
108.412	69.7261	19.2253	315
55.2201	61.759	17.7105	315
81.3093	72.8108	16.2318	315
63.9345	91.1878	12.531	315
95.1353	78.0459	7.67069	315
88.7452	77.4937	40.5416	316
64.0417	56.5128	32.078	316
100.484	52.7594	31.7968	316
72.3758	81.1661	31.6158	316
114.805	80.253	29.8631	316
105.861	110.532	29.351	316
87.7156	89.6108	26.6755	316
50.8694	90.2243	26.4285	316
71.6557	112.224	24.4711	316
80.8797	41.1413	22.1913	316
96.5177	100.515	20.2782	316
109.101	70.3478	19.5505	316
56.1129	61.8355	17.0062	316
81.3932	74.1583	16.4298	316
63.6845	92.4422	12.4952	316
95.1909	78.9841	7.85732	316
88.2433	77.3945	40.5394	317
63.2522	56.4622	31.9369	317
99.3349	52.1753	31.7301	317
71.9167	80.2933	31.3652	317
114.126	79.6144	29.7909	317
104.979	109.903	29.4793	317
51.2927	90.6182	26.2387	317
87.4876	89.2825	26.5124	317
71.7751	111.677	24.6298	317
80.357	40.8937	21.9152	317
96.384	100.583	20.1403	317
108.216	69.6152	19.3991	317
55.0834	62.6852	16.732	317
80.5255	73.9181	16.476	317
63.5356	92.9551	12.0576	317
94.1251	78.954	7.77139	317
88.3601	78.214	40.9654	318
71.9914	80.5164	31.8675	318
63.7536	56.2128	32.1476	318
99.9557	52.9236	31.7191	318
103.882	111.309	30.3625	318
114.281	80.8217	30.0605	318
86.7106	90.201	27.2239	318
50.5733	89.6633	27.1713	318
70.3044	111.137	25.2767	318
80.875	42.0833	22.2306	318
96.2411	101.424	20.9629	318
107.086	71.0249	19.3551	318
79.6443	74.5521	17.1421	318
54.584	62.6893	17.3089	318
61.5922	94.3914	13.0319	318
91.3932	81.1072	8.08795	318
88.8607	77.4219	41.1469	319
72.3471	79.9846	32.0583	319
64.8457	56.0848	32.2497	319
101.656	53.734	32.0843	319
103.133	112.497	30.4028	319
114.564	82.8912	30.71	319
87.1451	90.5377	27.928	319
51.1651	87.5438	27.1438	319
69.5055	110.372	25.4451	319
95.9558	101.456	21.4455	319
84.021	42.9427	22.4936	319
108.765	72.4843	20.1496	319
80.741	74.2621	17.4419	319
57.0858	61.5869	17.0146	319
61.7082	94.2674	13.568	319
92.5	82.2457	8.44113	319
89.9055	76.9805	41.0003	320
72.4488	79.0024	32.34	320
101.763	53.1041	31.7213	320
64.9111	55.1397	31.8847	320
102.905	113.095	30.5296	320
115.086	82.9585	30.5716	320
87.1639	90.5186	28.4019	320
51.0905	87.8429	27.9479	320
68.4327	109.501	25.2838	320
96.2925	102.065	22.1051	320
83.7808	43.404	21.7837	320
108.793	73.3609	19.9515	320
81.0317	74.7212	17.9195	320
56.7018	63.1883	16.7801	320
60.7605	95.4899	14.3571	320
92.3966	84.7309	8.93157	320
89.9455	76.7701	40.8047	321
72.411	79.2739	32.0557	321
64.4865	55.1885	32.0077	321
101.237	53.0106	31.4836	321
103.357	112.513	30.208	321
114.352	82.8038	30.5326	321
86.985	90.5782	28.5376	321
50.055	86.8198	28.0956	321
68.6401	109.318	25.5847	321
95.9248	101.756	21.8528	321
82.6315	44.0639	21.6494	321
108.576	73.3909	20.0295	321
80.678	74.5091	17.7159	321
56.8827	63.1026	16.527	321
60.4124	96.4043	14.2234	321
91.9843	84.9568	8.81368	321
89.629	76.1534	40.6009	322
73.0159	78.2171	31.5826	322
64.8689	54.5476	31.8473	322
101.553	52.7402	30.9553	322
103.899	112.711	29.9775	322
114.734	82.2979	29.8146	322
87.4265	90.7363	28.6455	322
49.951	85.694	28.4235	322
69.4743	109.211	26.5169	322
95.0144	102.181	21.8439	322
82.7656	43.5262	21.0946	322
107.958	73.5593	19.5861	322
79.9959	73.8829	17.6683	322
56.1705	62.7633	16.5583	322
59.2692	96.1092	14.9122	322
90.4912	84.8288	8.86872	322
90.1153	75.1256	40.5411	323
72.3447	77.4385	31.733	323
104.096	111.862	30.5284	323
64.877	53.1205	31.24	323
101.951	52.5255	30.6882	323
114.992	82.1871	30.1198	323
87.5669	89.8463	29.1243	323
69.0126	108.765	26.7791	323
50.1761	84.4473	28.3222	323
95.4179	101.612	22.2366	323
84.3801	43.8112	20.8177	323
108.299	73.4556	19.8638	323
80.9544	73.9838	17.8993	323
57.2551	61.9256	16.3767	323
59.6635	95.26	15.0909	323
91.0825	86.4492	9.31079	323
90.5896	74.123	40.5703	324
64.2252	54.1079	31.6186	324
105.227	110.558	30.7216	324
72.9944	77.516	31.9054	324
101.706	50.9039	30.6082	324
115.237	79.6995	30.3267	324
88.1121	89.2982	29.3265	324
69.8245	107.909	26.5735	324
50.6725	84.9085	28.2561	324
96.7419	100.387	22.4007	324
82.5327	43.6779	20.7883	324
108.407	72.0825	19.9814	324
81.0666	73.3488	18.0967	324
60.8723	95.9588	15.1709	324
57.1915	62.5158	16.1592	324
91.8252	86.3187	9.46787	324
87.9785	75.7029	40.5284	325
115.111	79.2088	30.7529	325
72.3493	77.8214	31.4833	325
63.215	54.7574	31.1855	325
100.265	51.0793	31.3011	325
105.663	109.941	30.2649	325
87.6792	89.9748	29.2915	325
70.9127	108.83	25.7885	325
50.9533	84.962	27.1032	325
97.8191	99.1678	21.951	325
82.6731	43.6442	20.9194	325
109.311	70.9298	20.4626	325
82.3237	72.0929	17.9202	325
59.1947	61.4905	15.1314	325
63.0611	95.0314	14.0526	325
94.028	83.9675	9.09298	325
86.0017	76.0478	40.7891	326
70.3861	79.6538	31.6657	326
105.975	109.025	30.9039	326
113.951	77.4251	31.3777	326
60.9219	56.1289	30.9346	326
96.1	50.1481	31.6803	326
87.3156	89.8494	29.8974	326
50.5373	87.2917	26.4267	326
72.2671	109.807	26.1264	326
79.6844	44.0516	20.9875	326
107.93	69.4085	21.1769	326
81.2279	71.9487	18.07	326
57.8151	62.6784	14.9754	326
64.6111	95.9436	13.6778	326
94.8328	83.2436	9.54041	326
98.4409	98.5725	22.5271	326
85.3059	75.0954	40.4426	327
69.1217	80.7956	31.6045	327
105.979	107.769	30.9813	327
112.597	76.474	30.8666	327
58.9001	57.1989	30.223	327
93.8801	50.2661	30.9272	327
87.3062	90.2704	30.0562	327
73.2795	110.877	26.526	327
50.089	89.3139	26.168	327
98.0487	98.6296	22.1696	327
106.47	69.0779	20.6973	327
77.4487	45.8155	19.9686	327
80.1147	72.4103	17.933	327
56.4385	65.0862	14.6678	327
65.3464	97.7033	13.5846	327
93.9825	82.6942	8.96423	327
84.48	74.2495	40.3479	328
106.167	106.621	31.7118	328
69.1313	79.2989	30.9271	328
112.566	74.9323	31.4068	328
93.2497	49.1589	31.1582	328
88.05	89.0486	30.2807	328
57.9472	56.1026	29.8864	328
73.6418	108.992	26.5384	328
50.6494	88.0662	25.0811	328
98.4769	97.4938	22.3366	328
107.571	67.3586	21.0048	328
78.0249	44.4787	20.0028	328
81.5133	69.9347	17.8061	328
57.9638	62.7247	14.2203	328
68.7952	96.9251	12.9668	328
96.3523	79.2567	9.18791	328
83.5048	72.8139	40.2364	329
106.688	103.725	32.7795	329
111.83	71.6048	31.7632	329
68.9018	77.9965	31.072	329
91.353	47.4502	30.9896	329
88.4979	86.7981	30.7061	329
57.8809	55.5889	28.992	329
74.9727	107.06	26.3922	329
52.1264	88.1732	23.9504	329
100.06	95.8881	22.6528	329
108.647	65.7421	21.4587	329
79.273	43.2925	19.4544	329
83.595	68.5957	18.0985	329
72.3332	96.6046	12.8806	329
59.6956	62.0622	13.511	329
99.3935	77.5851	9.57027	329
82.3456	71.0587	40.036	330
106.64	100.509	33.1624	330
88.5071	84.7926	30.6336	330
67.7829	76.5922	30.5961	330
111.47	68.9517	31.6242	330
90.336	46.0307	30.3567	330
56.949	54.466	28.2508	330
74.9401	104.905	26.5627	330
51.796	87.7524	23.6224	330
99.2596	94.9682	22.5611	330
107.273	65.6648	21.1305	330
78.8666	42.7478	18.6268	330
82.7581	68.5806	17.5407	330
58.0473	63.0672	12.9073	330
71.148	96.8993	12.5695	330
98.6475	79.0575	9.4292	330
83.2173	71.3422	39.8478	331
107.506	100.471	33.2304	331
88.7721	84.9033	30.8664	331
67.9604	75.8326	30.7425	331
112.361	69.4299	31.0405	331
91.7301	46.8806	29.6085	331
58.3897	53.487	27.969	331
74.3437	104.116	27.4353	331
51.7817	87.0774	24.4184	331
98.1497	97.0619	22.6862	331
108.093	68.9551	20.2978	331
81.3178	44.5294	17.7658	331
83.634	70.4684	17.3309	331
58.2723	64.3791	13.3578	331
70.0484	99.119	13.4894	331
97.5939	83.566	9.26156	331
82.9791	69.9147	39.4721	332
106.846	99.2042	33.3556	332
67.5808	74.3773	30.4032	332
89.4111	83.0148	30.5289	332
112.823	68.972	30.5306	332
74.8732	101.445	27.0764	332
91.3988	48.4669	28.1325	332
59.6069	51.5489	27.0789	332
51.0539	85.8717	24.8638	332
98.222	97.0625	22.2689	332
107.811	69.9645	19.4906	332
82.6197	71.5554	16.4932	332
81.8172	46.1397	15.9042	332
56.6058	65.5968	13.1593	332
66.525	101.361	13.8188	332
95.2701	86.8445	8.45759	332
82.5039	69.4038	39.2834	333
105.462	99.0744	33.9132	333
89.2832	82.1915	30.4041	333
112.715	69.7677	30.6324	333
92.2262	48.9881	27.7296	333
67.8004	72.5437	29.6663	333
77.2036	99.0569	27.5913	333
59.8402	50.7324	26.2279	333
50.6723	84.4725	24.0676	333
98.3048	96.8357	21.9458	333
108.649	71.2041	19.3187	333
83.3121	70.133	16.0047	333
84.6299	46.0506	15.4086	333
66.898	100.328	13.5873	333
58.0584	64.1116	12.52	333
96.6714	87.5758	8.51619	333
82.3386	69.2535	39.283	334
104.74	99.7197	34.0937	334
111.886	70.7877	30.8494	334
88.5232	82.07	30.6024	334
67	70.5964	29.6551	334
93.4057	51.2521	27.5918	334
75.6669	100.823	27.4499	334
59.8901	49.7734	25.8973	334
50.1448	83.1506	23.9151	334
97.5932	96.4239	21.7158	334
108.942	70.6978	19.6386	334
85.0362	68.7316	15.9344	334
85.2376	45.0641	14.8846	334
67.5667	98.0064	14.0825	334
60.7435	65.8405	12.7311	334
96.182	87.7849	8.55914	334
81.6909	67.9367	39.2214	335
105.502	98.9376	35.0493	335
88.247	80.4742	31.0505	335
110.797	70.5527	31.2994	335
67.2657	70.6604	29.4425	335
94.2706	51.5345	27.1041	335
71.3548	96.0499	28.9446	335
82.7958	103.59	26.3838	335
60.6408	49.442	25.442	335
50.5547	83.7492	24.1729	335
99.3407	97.1464	22.1032	335
111.101	70.0848	19.84	335
71.3193	95.8834	15.7055	335
87.6662	68.3256	16.27	335
64.579	67.1773	13.5395	335
87.159	45.4786	14.4434	335
98.4229	89.3278	8.77096	335
80.5726	69.3364	39.1234	336
101.064	102.859	34.9141	336
108.875	77.5578	31.8511	336
60.2389	93.0471	30.9831	336
84.3596	86.8831	31.3347	336
67.5968	69.2883	28.9512	336
96.632	72.3247	26.801	336
83.9094	41.5428	26.5978	336
62.1893	49.5865	25.4881	336
85.5359	112.153	24.2129	336
47.438	80.8941	23.8061	336
99.4852	99.7448	21.4798	336
109.781	75.6411	19.7006	336
69.4126	99.4058	16.3233	336
85.8989	72.8296	16.3019	336
62.7116	69.5519	14.9331	336
87.1132	48.3884	14.3702	336
96.7899	91.4009	8.70393	336
79.653	70.7051	38.9427	337
98.778	101.134	35.4588	337
81.447	86.7626	30.4103	337
59.2716	93.4203	30.2635	337
67.4494	68.8668	29.0698	337
82.3534	45.2581	27.6891	337
92.5786	72.5252	26.3113	337
60.8658	49.7836	25.6904	337
87.2348	113.827	23.8033	337
47.856	81.262	23.2396	337
101.351	100.351	21.4153	337
113.074	74.536	20.3766	337
72.322	98.3785	16.4282	337
88.9566	69.5445	17.1182	337
90.9376	46.6168	16.0213	337
70.3208	63.6808	16.5635	337
62.4956	75.3331	13.1337	337
100.025	88.0306	9.30959	337
107.148	78.8314	32.6392	337
79.1044	71.2249	38.8621	338
94.2762	103.692	33.3913	338
104.557	79.8113	32.0752	338
58.765	92.4399	29.8767	338
79.157	86.4669	28.972	338
66.9886	68.9939	28.5145	338
86.601	47.2788	28.7481	338
90.0959	73.0516	26.649	338
62.0053	49.1882	26.6811	338
83.5972	113.003	23.398	338
48.5652	80.3876	22.6602	338
98.5789	101.08	20.7669	338
61.2365	100.87	19.4928	338
112.902	76.9275	20.7396	338
86.8636	67.3155	17.4144	338
74.4253	54.2538	18.4151	338
94.4092	47.3141	16.593	338
80.5097	93.5775	10.7578	338
55.1048	84.513	10.359	338
98.8855	87.6288	9.46145	338
78.1623	67.8686	36.9386	339
104.66	67.9341	35.0335	339
90.4033	100.643	32.499	339
56.6731	89.4897	29.9989	339
75.7287	85.6802	27.6584	339
98.3384	87.3166	26.7686	339
64.3091	68.5906	27.052	339
83.3014	49.5279	26.9135	339
58.7893	49.1983	25.2841	339
78.841	115.478	24.221	339
88.1322	73.3829	25.1448	339
55.1458	103.417	22.0962	339
46.193	80.8149	20.8899	339
107.869	75.8207	20.1753	339
94.5719	103.591	19.6208	339
68.7735	54.4201	16.8548	339
89.8971	49.5268	14.8246	339
81.4384	96.8031	10.4264	339
54.658	88.5752	9.5184	339
97.8965	88.5474	9.06951	339
78.5838	71.2669	15.0359	339
78.0536	67.7011	36.268	340
79.6291	93.5094	34.4131	340
105.494	68.3174	33.9312	340
56.5033	90.2866	30.3108	340
104.377	99.4211	27.3684	340
75.072	84.2168	26.5217	340
79.7372	114.612	25.3974	340
61.8387	68.5718	26.7771	340
82.1313	50.6236	25.926	340
99.2691	84.4789	24.022	340
[truncated: 5,030 more rows]

## Sheet: born4-2-1
X	Y	Z
47.9312	40.4005	29.496
64.0621	61.5385	24.7368
47.4428	41.5069	28.9084
63.6975	62.899	23.8005
48.0411	40.6128	29.5337
63.7725	61.5024	24.521
46.2786	40.0351	29.5319
61.7322	61.559	24.7708
46.7965	41.3485	29.5799
62.7246	63.0349	25.1202
47.2432	40.3791	29.8617
62.4342	62.8195	25.2408
47.377	39.9126	29.9937
62.9226	62.1271	25.3582
47.9898	39.9354	29.9996
63.0518	62.1471	25.6282
47.0888	39.1499	29.8383
61.6284	61.6937	25.5101
47.9431	39.3784	29.9236
63.0539	62.2397	25.7466
48.2284	39.5482	29.9672
62.4195	62.9412	25.6965
47.6057	39.2417	30.0016
62.8889	61.7148	25.5285
46.5382	39.2079	29.9618
61.4129	62.1468	25.7767
46.127	38.9671	29.84
60.7737	62.2506	25.9028
45.2514	38.4853	29.5779
59.8958	61.8673	25.5398
45.0752	38.5822	29.3892
58.7029	61.79	25.3761
44.6239	39.1219	29.4727
59.2452	62.4873	25.7312
45.1611	39.2342	29.413
60.543	62.0834	25.7417
45.3932	38.6834	29.5896
61.0329	61.8464	25.9636
45.4943	39.1355	29.5537
60.1254	62.2265	25.7138
45.4537	40.0793	29.2215
58.849	63.5264	25.5988
45.7893	39.9628	29.1127
59.8641	63.2674	25.712
46.2757	39.6325	28.8069
60.285	62.5171	25.361
45.3601	38.9745	28.5307
56.608	59.8073	24.9363
49.0348	41.076	28.0696
56.0556	57.2575	25.2082
48.1024	41.5951	28.8727
56.2968	54.8367	25.8661
51.1027	47.2403	27.1043
52.4667	46.2327	27.2018
53.6125	46.4958	26.9995
54.1135	46.3577	26.9491
54.5914	46.2765	27.0578
52.7472	46.2961	27.3182
37.5969	35.1065	27.1974
70.117	68.9415	22.0957
39.4377	32.1528	28.4154
66.9318	74.6835	18.9062
41.9722	23.7699	31.4249
65.8607	85.3891	16.455
48.6717	21.4953	33.8561
64.6367	86.1031	14.0834
54.6572	19.2328	34.7517
65.1574	87.8139	13.2265
60.6515	18.6396	35.3411
68.094	93.5065	14.2036
65.4756	23.7806	36.928
71.572	93.5321	13.5047
70.4875	22.7746	35.6807
66.8929	96.0707	13.9896
71.5019	27.8381	36.9865
62.6927	96.158	13.0039
69.7746	30.1112	37.6024
63.3198	94.2118	12.2747
64.5666	31.1984	36.9879
61.4543	93.4188	12.1441
61.4345	31.6353	35.8632
61.1069	92.9998	12.7189
56.0305	35.5694	34.8941
61.7252	90.1453	13.5641
51.5103	36.7769	33.3658
62.7046	86.9731	15.0794
49.6672	36.6449	31.8726
62.3416	83.0084	16.5371
48.1446	36.5951	30.2007
60.7972	80.5936	17.4414
47.8457	36.2214	29.45
59.6882	78.5328	17.9514
47.5387	35.4432	28.8434
58.7934	76.2134	18.006
48.4568	34.9392	28.5699
59.5768	74.8597	17.7829
47.8993	34.947	28.5698
58.3458	73.5599	17.3443
49.7484	35.2492	28.8841
59.7374	73.2976	17.3683
50.2281	34.996	28.8937
59.308	72.6439	16.9683
50.5531	34.2015	28.7187
59.2657	73.6301	17.3242
50.9473	34.9282	28.9376
59.7042	74.049	17.5378
50.8952	35.4081	29.1988
60.0672	74.7487	17.6558
50.778	35.1049	28.9943
60.5264	74.3823	17.3154
50.3796	35.3361	29.0926
59.5906	75.4524	17.4092
50.5277	35.5776	29.4017
59.318	75.6504	17.687
50.8295	36.1699	29.6314
59.6797	76.3667	18.1345
50.2365	37.1308	29.5145
59.4904	76.736	17.8651
49.8707	36.8618	29.768
59.3059	76.4232	17.9318
49.4275	36.6503	29.2709
58.4329	77	17.7381
50.3221	36.4539	29.4548
57.9573	77.6502	17.7844
50.0026	36.4738	29.5713
57.5351	77.588	17.8985
51.2379	35.6567	29.6085
58.8558	77.0347	17.9573
51.5675	35.8112	29.7991
57.9647	77.0573	18.0705
48.8521	35.5415	29.609
53.8287	76.8928	17.8695
50.2418	34.2677	29.5905
56.2947	75.0382	18.0315
50.1635	34.4154	29.6668
57.1544	74.4893	18.1608
50.0647	33.703	29.7466
58.2006	73.8627	18.2009
50.6751	34.1262	29.6217
58.7243	73.8658	18.1989
50.9498	34.999	29.313
57.0506	75.2222	17.6736
51.6463	33.6355	29.619
57.0235	73.8222	17.9295
51.652	33.8788	29.7591
58.1897	73.5717	17.8252
51.6325	34.4628	29.5439
58.0814	74.0746	17.9148
52.2836	34.1376	29.5645
58.9544	73.5148	17.8047
51.7467	33.8884	29.8056
59.8521	73.2259	17.8851
50.0172	33.7663	29.5949
60.0161	73.2694	17.9992
49.3175	33.6582	29.8927
58.9785	72.8856	18.0319
48.4122	32.9142	29.6745
58.846	72.5013	18.0573
48.6104	32.9774	29.8722
61.0336	72.3473	18.4703
49.4745	33.4351	29.9967
61.5556	73.0141	18.7626
49.1365	33.5828	30.0665
62.2064	72.3704	18.5266
48.936	33.6776	29.8458
61.8687	72.9751	18.4643
47.8169	33.9629	29.7155
61.7219	72.6927	18.389
46.5781	33.6486	29.6843
61.1339	71.9337	18.4612
48.148	33.0493	29.7754
62.9755	71.112	18.6858
48.2906	32.8098	29.7257
62.5551	71.1977	18.8099
47.5589	33.2482	29.8333
61.9612	71.9397	18.6798
46.9837	33.4936	29.9274
62.521	72.1667	18.7967
47.4615	33.8688	30.1033
62.824	72.3876	18.6619
46.4418	33.8592	29.9282
63.1083	72.182	18.3698
47.1147	34.25	29.8102
62.0215	73.0698	18.3094
47.0927	34.6161	29.8238
61.1042	73.9191	18.156
47.5795	34.5529	29.854
61.8135	72.4282	17.9798
47.6961	34.7148	29.7849
61.8927	72.6337	18.0218
47.8001	34.3828	29.9455
62.4099	72.502	17.9426
46.498	34.5325	29.4278
60.5766	72.7125	17.4913
47.8172	34.2267	29.4316
61.5712	72.9067	17.6417
48.0549	34.4035	29.8678
62.2597	72.6208	17.8763
48.1808	35.0853	29.7579
62.4089	73.0208	17.6103
47.8551	34.9522	29.51
61.1366	73.7605	17.5535
49.8587	34.0229	29.6252
62.5122	73.0592	17.8075
49.78	33.8662	29.8471
61.9722	73.0987	17.9257
49.8461	34.2791	29.9033
61.7593	72.6915	17.9913
49.3309	34.379	29.7718
61.0594	73.1639	17.7405
49.5374	34.2096	30.0126
60.926	72.6666	17.7661
49.4487	34.1562	29.7865
60.5132	73.1818	17.6239
48.0103	34.3571	29.8275
60.6351	72.2051	17.8104
47.5835	34.4698	29.6574
60.0676	72.0243	17.627
48.0727	33.9461	29.5633
60.2325	71.5037	17.7299
47.8454	34.1649	29.4668
59.6187	72.7836	17.8128
47.8959	34.4014	29.4026
58.8876	72.8646	17.7712
47.2483	34.2644	29.1698
59.0702	72.6683	17.8936
47.7731	34.5318	28.9784
59.7946	72.3716	17.8855
48.0325	34.4832	29.3276
61.4767	71.4302	18.1807
49.36	34.8419	29.445
60.6231	72.2478	17.9725
48.0664	35.3164	29.5148
59.9375	71.7807	17.9408
48.0033	35.5595	29.4163
59.4491	72.2095	17.9732
47.7919	36.0587	29.5377
58.7324	72.9266	17.8889
47.2941	36.1663	29.7493
56.3723	73.6644	18.2062
46.3208	36.7476	29.5435
54.1218	74.224	17.9973
46.3722	36.8681	29.7369
55.9131	73.7871	17.9331
46.7057	37.1575	29.7148
55.7101	74.164	18.0506
47.6767	37.1793	29.8305
55.3898	74.3838	17.6325
47.6664	37.6694	30.0474
55.3011	74.7917	17.5087
48.1373	37.2424	29.9731
56.707	74.4273	17.2358
49.0078	36.8158	30.0946
57.0054	74.6503	17.611
48.1119	36.9865	30.0763
56.445	75.1762	17.3736
48.0665	35.8763	29.8272
56.8849	75.1859	17.1436
48.3645	34.9208	29.8072
57.626	74.7515	17.3238
48.8047	35.1266	29.7333
56.7393	75.7112	17.1872
48.477	34.9709	29.4734
55.9616	75.8779	16.9308
49.2427	33.9504	29.2167
56.2006	75.9995	16.9516
49.2951	33.4104	29.2805
56.5503	76.0008	16.8662
49.5739	33.2565	29.3677
57.4317	76.0798	17.048
48.7539	32.9035	29.2978
57.0909	76.406	16.8714
49.4581	32.3591	28.9484
56.5075	76.5515	16.7479
49.766	32.1546	29.0777
57.2797	76.6051	16.8153
49.6208	31.6977	28.844
55.9593	75.9641	16.3265
49.5626	31.6368	28.77
56.5457	76.1079	16.6654
49.9265	31.9736	28.9882
56.7393	76.1107	16.6861
49.1839	31.6203	28.8505
55.8821	75.9708	16.5187
50.3143	31.8318	28.8891
56.1693	76.0553	16.4361
50.1138	31.3919	28.4849
56.3147	76.1317	16.6125
49.4807	31.5098	28.4058
55.3596	76.1435	16.425
49.3989	31.3004	28.5674
55.6756	76.2175	16.3979
50.1086	30.4658	28.6106
56.0621	75.7623	16.3718
49.8984	30.307	28.5729
54.5241	75.8373	16.1804
50.1617	30.4116	28.6019
54.6852	75.7429	16.1775
50.8256	30.4758	29.2121
55.1159	75.1355	16.1567
51.6999	30.9492	29.3301
55.3414	75.1166	16.0378
51.6872	31.378	29.856
54.9337	75.2507	16.2579
51.0469	31.085	29.5174
54.8075	74.9847	16.0883
51.1704	30.7239	29.5787
55.1411	74.958	16.0675
50.9493	30.6148	29.6662
55.0026	75.2211	16.1702
50.9188	30.9233	29.9514
54.9179	75.313	16.2584
50.8949	30.8963	29.6618
54.5948	75.163	16.1536
51.8736	30.7719	29.9674
55.8181	75.0894	16.2776
51.128	30.944	29.684
56.0187	75.3584	16.1323
49.7753	31.3945	29.6813
55.7471	75.543	16.0544
49.6378	31.8086	29.9342
56.0904	75.8331	16.1699
50.6817	31.6509	30.0195
56.5512	75.5337	16.1489
50.3173	31.396	29.9308
56.4424	76.0082	16.0917
50.242	31.4233	30.0397
56.8679	76.5281	16.0707
49.6709	31.2311	30.0077
56.858	76.3563	15.9894
46.7654	30.5766	30.0527
57.1317	76.1107	15.9371
48.5779	32.1166	30.3521
56.4693	76.2622	15.574
51.638	32.4866	30.8863
56.7218	76.0683	15.8375
54.5357	32.3221	31.1219
55.854	75.5755	16.0231
79.9386	29.6244	35.8977
31.3703	41.686	24.9061
55.854	75.5755	16.0231
82.112	33.1765	32.084
27.7716	43.1392	26.7963
54.854	75.5755	16.0231
83.1481	31.9763	31.045
24.359	44.8702	26.4732
55.4806	75.7759	15.9016
84.1772	33.3716	30.7842
24.0852	43.1408	27.6607
55.9865	75.4237	16.1846
83.4474	33.7944	30.6088
23.8977	42.491	28.8177
55.0134	74.8809	16.4338
83.6659	35.5375	30.4668
24.7066	42.3352	29.2149
53.7318	75.706	16.8457
82.7066	35.5609	29.9875
24.8737	41.889	29.2438
53.5134	76.1229	16.4431
25.7057	42.3545	29.7735
82.5127	36.1757	29.8651
53.8853	75.8166	15.7179
26.4122	42.2343	29.968
81.681	34.8273	29.6609
54.6011	75.2143	16.8025
26.0672	43.4475	29.3824
79.9715	34.2774	29.6008
55.8759	76.0884	16.7762
26.9683	42.6128	30.3508
80.8557	36.7427	29.7489
42.2732	83.393	26.1862
70.236	72.4695	10.2411
81.3358	39.5977	29.9898
28.6408	38.0809	29.5921
42.6317	83.2456	27.9305
72.2158	65.2432	12.0571
79.9881	41.4789	31.9794
42.914	81.2652	30.1096
29.3444	36.4898	28.9695
70.8943	60.7524	9.69323
78.132	46.4193	33.0669
42.4932	82.4005	29.6771
29.6216	35.723	28.0057
70.0755	57.3252	9.82118
77.8571	47.0176	33.4434
42.9889	82.4392	29.3734
30.1058	34.9749	27.7556
68.3819	53.1307	10.1196
77.5516	47.1726	33.2342
43.0431	83.4398	29.4292
30.1239	35.3077	27.781
66.0533	52.083	10.4215
77.5113	46.5478	33.0667
42.6709	83.4647	29.1993
29.8845	36.043	27.8384
65.3523	51.6968	10.3943
77.9422	47.0359	33.0498
43.5327	83.7102	28.8454
30.507	35.8583	27.8591
65.0601	50.6517	10.5174
77.112	46.0831	33.0375
43.0931	83.7112	28.6512
29.9493	36.2485	27.7585
64.3492	49.7245	10.77
76.418	46.238	33.0463
43.0172	84.3654	28.3728
29.9334	36.9845	27.8426
63.8152	49.8653	10.4765
76.4405	46.0344	33.1263
43.1543	84.291	28.1128
30.3718	36.8326	27.9422
64.0738	49.7225	10.4794
76.1399	46.238	33.2852
41.9973	83.9034	28.0067
30.6296	36.7983	27.9857
63.7024	49.4377	10.6838
75.4627	47.2689	33.3458
41.7387	84.4518	27.7066
30.7746	37.2698	27.9991
64.0142	49.515	11.0709
75.773	46.7032	33.381
41.6896	83.8779	27.6082
31.443	36.7891	27.8983
63.9185	49.8648	10.964
75.0142	46.5342	33.3737
41.4445	84.1443	27.1963
31.162	37.646	27.7295
63.2005	50.3641	11.1182
75.007	46.4755	33.4163
41.3952	84.0392	27.2548
31.7079	37.8182	27.6706
63.7557	50.7981	11.0614
74.3822	45.8475	33.5672
32.1823	37.779	27.6823
[truncated: 7,320 more rows]

## Sheet: born4-3-1
X	Y	Z	Frame
[truncated: 7,163 more rows]

[truncated: 29 more sheets: born4-7-1, born4-7-3, born4-8-3, born4-12-4, born4-13-4, born5-1-4, born5-5-1, born5-6-3, born5-6-4, born5-8-1, born5-8-2, born5-9-3, born5-12-1, born5-12-2, born5-12-4, born5-15-2, born6-2-1, born6-3-1, born6-3-3, born6-4-2 …]
