# Supplementary material for: Asynchronous division at 4–8-cell stage of preimplantation embryos affects live birth through ICM/TE differentiation
Source: Sci Rep. 2022 Jun 7;12:9411. doi: 10.1038/s41598-022-13646-8 (PMC9174281; doi:10.1038/s41598-022-13646-8)
Supplement: Supplementary file 4 — Supplementary Information 3. [file 41598_2022_13646_MOESM4_ESM.xlsx]

## Sheet: abort3-6-3
X	Y	Z	Frame
56.5756	84.7516	30.1562	1
80.4661	73.8057	24.2676	1
56.3437	84.9238	30.4815	2
79.8648	73.9176	24.3465	2
56.4925	85.0988	30.6834	3
80.0479	73.8481	24.6626	3
56.5044	85.7845	30.7947	4
79.7891	74.7138	24.7426	4
55.8626	85.9057	30.69	5
78.964	74.4584	24.6679	5
55.3711	86.247	30.9008	6
78.4544	74.3491	24.911	6
55.551	86.3686	30.8568	7
77.7162	73.5412	24.8864	7
55.3405	86.8482	31.0264	8
77.8597	74.8464	25.1055	8
56.0566	86.6343	30.9805	9
78.2614	74.8821	25.0793	9
55.6917	86.8114	31.0752	10
77.7156	74.8086	24.8599	10
55.4071	86.6192	30.9501	11
77.0388	75.0345	24.7444	11
55.9182	87.4016	31.4205	12
77.7666	75.4934	25.1662	12
56.83	87.548	31.6989	13
79.7191	75.8403	25.2971	13
57.9489	87.6128	32.2034	14
82.1136	76.2838	25.8924	14
59.8119	87.5038	33.2794	15
84.8983	76.2771	26.9245	15
61.6713	87.223	34.2327	16
88.1972	76.3062	27.1396	16
63.7849	86.4767	35.2596	17
90.9556	75.5515	27.1832	17
67.3626	85.8222	35.8891	18
93.7265	75.2145	26.3878	18
71.4882	84.0728	36.3027	19
96.1575	74.2853	25.0783	19
75.6481	84.1199	35.3734	20
99.9035	74.8784	23.2723	20
77.787	83.0556	35.0481	21
102.006	74.4361	22.6005	21
79.3757	80.9202	34.3135	22
103.275	73.4501	21.9505	22
82.8489	79.7532	34.0876	23
105.049	73.5014	21.3114	23
86.4189	81.0839	33.7196	24
106.221	73.5105	20.2914	24
89.3879	81.6228	33.3983	25
105.624	71.9989	19.1632	25
91.6538	84.1835	33.5596	26
105.174	72.5886	18.5385	26
92.1836	84.9859	33.4444	27
102.559	73.9119	17.7806	27
87.442	87.6115	29.216	28
100.146	80.5861	17.5794	28
84.1462	77.5861	18.5794	29
73.442	81.6115	29.216	29
71.7801	84.3589	27.2799	30
73.6801	84.1069	26.3155	31
72.1465	83.9008	26.1601	32
72.8652	85.1149	27.0593	33
72.936	82.8719	26.4078	34
71.88	82.13	26.0148	35
70.4304	81.6183	26.2265	36
62.6511	82.7806	27.3819	37
81.3139	77.1355	23.4799	37
51.3539	79.736	27.6523	38
91.2027	69.6495	24.4818	38
49.8425	81.1462	28.2152	39
90.9045	73.5468	25.3189	39
45.874	79.5951	28.7948	40
95.7871	73.5678	25.4725	40
43.0656	78.3288	29.5793	41
98.0199	74.4937	24.1087	41
41.7923	77.3366	30.0803	42
98.5041	72.0078	22.0978	42
40.8381	76.3161	29.9281	43
98.2162	73.8843	22.2773	43
41.3358	75.5885	29.4618	44
97.6416	76.1601	22.054	44
41.5605	75.729	29.1959	45
96.0481	76.5336	21.5959	45
42.1335	75.5078	28.8577	46
95.3703	76.9393	21.3549	46
42.7585	74.8332	29.0773	47
94.1472	76.5393	21.0265	47
43.9566	73.7948	29.4489	48
92.9496	76.8278	20.8056	48
45.7431	74.2342	29.6029	49
91.6797	75.5907	19.9923	49
47.7769	75.0373	30.0871	50
90.0615	73.2772	19.0686	50
50.1194	76.1937	31.1668	51
86.9819	71.9317	18.0457	51
52.0394	78.0238	32.1421	52
84.491	71.2834	17.5568	52
55.0824	78.8411	32.7613	53
82.7788	70.8364	16.8091	53
57.5276	79.6451	33.6225	54
81.7447	70.58	16.382	54
59.1484	80.2894	34.1568	55
81.3122	70.0416	16.2719	55
60.2602	80.9559	34.7372	56
80.6528	70.0986	16.3653	56
59.9261	81.6575	34.7154	57
79.565	69.3465	16.0912	57
60.6418	81.9462	34.9944	58
79.5396	69.7229	16.0697	58
60.5746	82.5916	34.9045	59
79.091	69.7868	15.8756	59
60.8917	82.3082	35.1735	60
79.5073	70.1378	16.0233	60
60.5547	82.8146	35.082	61
79.1488	70.3405	15.8347	61
60.6236	82.8679	35.2738	62
79.098	70.2715	15.9008	62
60.9719	83.2931	35.2881	63
79.2087	70.1631	15.843	63
60.6773	84.1197	35.2007	64
79.1801	70.5126	15.9199	64
60.6563	83.8188	35.1914	65
79.1276	69.8598	16.0592	65
60.2585	85.0231	34.9772	66
78.8728	69.701	16.0765	66
60.4373	85.183	34.9255	67
78.6441	69.8686	15.8759	67
60.8612	86.3209	35.0303	68
77.935	69.1749	15.8321	68
61.0153	86.5633	35.2171	69
77.8793	68.8445	16.3415	69
61.1575	86.8535	34.9822	70
76.9432	69.1615	16.0332	70
61.2532	87.1292	34.9644	71
77.3008	69.8233	15.8536	71
60.8865	87.3819	34.8769	72
76.9409	69.3916	15.9444	72
61.0156	87.9781	34.6014	73
77.3614	69.3476	15.9378	73
60.7746	88.3465	34.7823	74
77.0851	69.4709	16.0414	74
61.1	88.3694	34.696	75
77.4527	69.6585	15.9809	75
60.7712	89.0564	34.6637	76
76.9862	69.0945	16.2344	76
60.6673	89.1672	34.445	77
77.7562	69.1317	16.0256	77
60.9187	90.0506	34.0487	78
77.4117	69.3514	15.7195	78
60.6166	90.6566	34.1974	79
77.6535	69.5947	16.1258	79
60.2318	90.5226	34.3211	80
77.1273	68.8668	15.9661	80
60.9306	90.9629	34.2452	81
76.9526	70.0078	15.874	81
60.9587	91.3905	34.2597	82
77.0492	70.3633	15.9432	82
60.7121	91.2155	34.1797	83
77.0232	70.3353	15.9959	83
60.9502	90.0633	34.5222	84
77.545	70.184	15.9327	84
61.6323	90.775	34.3394	85
78.066	70.6349	16.0887	85
62.0758	91.0064	34.4917	86
78.3668	71.6919	16.1068	86
61.959	90.9082	34.5267	87
78.9589	70.4659	16.1475	87
62.157	91.1836	34.6387	88
77.8972	70.4532	16.081	88
62.4727	91.8515	34.3875	89
78.1698	69.8661	16.064	89
62.8658	90.9684	34.7021	90
78.0194	69.7532	16.1121	90
62.6254	91.3372	34.6601	91
76.5162	69.733	16.0751	91
62.2455	90.5786	34.5833	92
77.3513	69.349	16.2718	92
61.1281	90.4586	34.5507	93
78.0336	69.0701	16.3362	93
61.4092	89.9228	34.8077	94
78.4371	68.0244	16.3682	94
61.442	89.9639	34.8921	95
78.771	67.7081	16.4268	95
62.0206	90.9611	34.943	96
78.6722	67.6403	16.4543	96
61.7874	91.0479	34.741	97
78.1239	67.1422	16.4098	97
62.5779	91.3757	34.7022	98
78.3444	66.7573	16.5903	98
62.647	91.0452	34.8195	99
78.3252	67.4027	16.5598	99
62.11	90.3909	35.1531	100
77.5929	67.7082	16.5498	100
62.3292	90.519	34.8587	101
77.0798	67.3246	16.37	101
61.5406	90.4467	35.0462	102
76.527	67.1061	16.5702	102
62.7801	91.499	34.7843	103
76.7728	67.2308	16.4037	103
63.6944	91.4904	34.9612	104
77.8508	67.0272	16.5009	104
62.6058	92.057	34.7901	105
76.8024	67.633	16.5347	105
62.6212	91.3254	34.7737	106
77.1144	67.2937	16.3706	106
63.406	91.4831	35.022	107
77.4171	67.4648	16.4982	107
63.056	91.0543	35.1151	108
77.0059	66.9403	16.7109	108
62.5571	91.718	34.5316	109
75.8883	67.3998	16.3198	109
63.367	91.8693	34.8039	110
76.6483	68.081	16.6231	110
63.8863	91.5755	34.414	111
77.3602	67.7438	16.5084	111
62.4077	91.3563	34.5866	112
76.7178	67.6526	16.5858	112
62.9706	92.062	34.4943	113
76.4086	67.8033	16.4293	113
63.2645	92.0439	34.5863	114
76.1809	66.759	16.5947	114
63.1308	91.6977	34.3974	115
76.6455	66.4702	16.604	115
63.2502	91.2836	34.7293	116
76.4471	66.2347	17.0049	116
63.1566	91.4145	34.5878	117
76.5059	67.062	16.677	117
63.6158	91.3694	34.848	118
76.7609	66.3127	17.0962	118
63.4581	91.5685	34.7379	119
75.9761	66.5783	17.1701	119
64.1502	92.5545	34.5277	120
75.7543	66.6698	16.9844	120
64.2005	92.1682	34.5978	121
75.4338	66.0505	17.1391	121
63.8594	92.9588	34.3303	122
74.4445	65.6025	17.3248	122
63.8416	93.5695	34.0875	123
74.6631	65.2648	17.3229	123
64.3767	93.5023	33.9424	124
74.7556	65.5759	17.1001	124
63.9984	94.07	33.9497	125
74.9261	66.0999	17.1844	125
64.5758	93.5399	34.1098	126
75.1413	64.8919	17.5984	126
63.8105	92.6808	33.7316	127
74.9498	64.4648	17.1857	127
64.2342	92.9019	33.7558	128
74.2714	64.8356	17.2404	128
64.7831	93.1395	33.8752	129
73.8194	64.7225	17.1362	129
64.8473	93.409	33.7529	130
73.7007	65.2481	16.935	130
65.3	93.092	33.6074	131
74.0827	64.8636	17.0321	131
65.5528	93.0965	33.5167	132
74.831	65.7011	16.7758	132
65.4709	92.5991	33.5535	133
74.5558	65.534	16.7877	133
65.3271	92.4285	33.4342	134
74.8075	65.0118	17.0373	134
65.3996	91.8242	33.4585	135
75.3211	65.0888	16.7627	135
64.9961	92.626	33.0862	136
75.6955	65.4946	16.6016	136
64.8122	92.1443	33.0709	137
74.6678	65.4921	16.552	137
65.3356	91.6802	32.9096	138
74.8248	65.2322	16.5382	138
65.0365	91.1692	32.6523	139
75.8429	65.1472	16.2786	139
65.656	91.5145	32.7612	140
74.763	64.0147	16.4737	140
65.081	91.0615	32.8136	141
75.2742	64.3701	16.3369	141
65.1513	91.1097	32.7889	142
74.863	64.3952	16.5863	142
65.755	90.6467	32.4414	143
75.2137	64.2238	16.3172	143
65.1435	89.9155	32.1139	144
75.2475	63.8032	16.2386	144
65.4841	89.5868	32.2481	145
76.193	64.0061	16.2991	145
66.1954	89.5885	31.9609	146
76.8437	64.019	16.2273	146
66.543	88.3536	32.1787	147
76.2372	64.2354	16.0089	147
66.534	87.9915	32.4575	148
75.497	63.5233	16.3504	148
67.3029	88.0052	32.3045	149
76.1624	63.0905	16.1276	149
66.7622	86.9247	32.4194	150
75.7552	61.0455	16.5717	150
67.4713	86.6147	32.5287	151
77.1557	59.781	17.1504	151
67.059	86.8026	32.2246	152
76.0565	60.444	16.8618	152
66.5237	87.8591	32.6617	153
75.7518	60.3785	17.6354	153
64.8057	90.5803	32.553	154
76.3255	58.8975	18.721	154
65.0503	94.7388	32.1947	155
78.1088	56.058	21.1414	155
64.2658	96.7501	31.3045	156
77.7623	54.9982	21.7173	156
64.2085	95.6203	31.5827	157
60.6049	49.243	20.1285	157
90.2082	66.1543	21.2462	157
64.4919	94.7435	30.591	158
91.9674	71.6193	19.174	158
52.8247	49.3235	22.0102	158
86.0898	73.6935	17.7778	159
64.6354	98.0115	29.8669	159
50.8143	47.6964	24.9565	159
67.4206	97.9673	30.4021	160
51.502	48.4664	27.8631	160
83.3363	72.741	16.6496	160
66.0284	99.1196	28.3227	161
50.4535	51.0973	29.9906	161
84.0815	69.4572	16.6491	161
93.0452	87.0022	30.6481	162
48.1004	57.0605	31.5699	162
50.4477	102.075	25.811	162
82.2149	67.1472	15.7586	162
52.07	59.1485	32.843	163
93.5603	89.8286	31.8974	163
47.5534	95.9397	24.3425	163
81.7796	66.0862	16.6932	163
51.7759	58.097	33.0362	164
92.9	88.1156	33.5887	164
49.8977	90.7214	24.0916	164
84.8214	65.4282	17.6811	164
91.4811	89.1965	34.2348	165
51.0776	58.9839	32.9591	165
86.5571	64.7078	19.3136	165
49.9852	90.1275	22.3451	165
90.7004	91.3587	34.5385	166
50.7602	59.824	33.0279	166
51.1416	90.175	21.246	166
89.3278	64.5894	19.8363	166
89.0787	91.6527	35.0193	167
50.4596	60.4075	32.6236	167
90.2082	63.3949	19.9243	167
51.9502	90.5024	20.2462	167
87.6752	91.1854	35.3896	168
48.9828	61.3393	32.3414	168
90.5977	62.3718	19.4673	168
52.316	91.0672	19.536	168
86.9747	90.8799	35.876	169
47.6929	62.7719	31.9472	169
89.7034	60.7692	20.296	169
54.1146	92.7938	19.0939	169
86.194	90.404	36.4916	170
47.6147	63.4287	31.6093	170
90.3092	60.0249	21.5543	170
56.7546	93.8839	18.2502	170
83.9963	89.5245	36.6909	171
46.0119	63.9716	30.7827	171
89.6801	59.4223	22.3917	171
58.5068	94.3534	17.5783	171
81.9555	88.6256	37.0695	172
44.8308	65.0717	30.0351	172
89.5822	58.1564	23.1179	172
59.7791	95.1337	17.1413	172
80.718	87.9213	37.3648	173
44.5399	66.0568	29.2427	173
90.0472	58.0146	23.488	173
61.1693	96.2257	16.8182	173
80.9262	86.5767	37.5601	174
44.6637	66.2703	29.2314	174
89.7978	57.1163	23.6425	174
61.5894	96.8083	16.9606	174
79.6808	85.3488	38.0176	175
44.3788	66.1171	28.6135	175
90.1161	57.2105	23.9199	175
62.6686	97.3129	16.7531	175
79.6442	85.3502	37.7829	176
44.1618	66.5298	28.6465	176
89.9157	56.7648	23.6065	176
63.1229	97.2896	16.5869	176
79.1466	84.7923	37.6261	177
44.198	65.8886	28.5333	177
89.2992	56.314	23.4454	177
62.8893	97.2056	16.4346	177
78.745	84.6498	37.7044	178
44.5503	66.4047	28.3491	178
89.5706	56.5283	23.6674	178
63.8315	97.8805	16.635	178
78.9179	83.9569	37.8076	179
44.2356	66.2145	28.2738	179
88.903	55.65	23.5023	179
64.5031	97.7061	16.8448	179
78.5423	85.0817	37.7076	180
45.1204	65.4914	28.2522	180
88.9724	56.13	23.4072	180
64.1958	97.2127	16.5647	180
78.3571	84.8584	37.6112	181
44.7518	65.5729	28.4297	181
88.621	55.5195	23.7795	181
64.1244	96.818	16.54	181
77.8338	84.6507	37.6239	182
45.0826	65.2839	27.9178	182
89.2731	56.0668	23.4736	182
64.6546	96.4687	16.4302	182
77.4996	84.0916	37.8213	183
45.5693	65.2411	27.9265	183
89.6685	56.2727	23.7956	183
65.1433	96.8395	16.4383	183
77.5788	83.951	37.8309	184
46.3509	65.596	27.9253	184
90.3403	56.5443	23.6068	184
66.5935	97.0542	16.6443	184
77.4125	83.9114	37.9047	185
46.1133	65.623	27.5471	185
89.9988	56.0376	23.6298	185
66.4456	97.3052	16.7917	185
76.9663	83.4985	37.8012	186
45.4073	65.3253	27.5641	186
88.9895	55.2556	23.4206	186
65.8727	96.7634	16.6901	186
76.8796	83.5085	37.6808	187
45.4321	65.4428	27.5511	187
89.0714	56.0018	23.162	187
66.8553	96.6807	16.674	187
76.3653	83.3693	37.6007	188
45.014	65.365	27.5665	188
88.0545	55.7231	22.9015	188
65.9596	97.2364	16.8827	188
77.2186	82.9861	37.5493	189
45.7561	65.2195	27.3918	189
88.9395	55.1508	22.9031	189
67.2111	96.5234	16.8745	189
76.1458	84.1233	37.6836	190
45.8788	64.967	27.5113	190
88.8044	55.413	23.2462	190
67.8055	96.4675	16.9827	190
76.9026	84.382	37.6717	191
46.799	64.8753	27.5705	191
89.4985	55.4469	23.2665	191
68.3063	96.3812	16.9815	191
76.1722	83.4205	37.6389	192
45.9771	64.2197	27.7994	192
88.7818	55.2876	23.1701	192
66.3811	95.7392	17.1882	192
76.2646	83.4454	37.4612	193
45.6325	64.4281	27.8831	193
88.5716	55.6213	22.9079	193
66.8535	96.358	17.2614	193
76.45	84.1814	37.4921	194
46.7239	64.7724	27.8082	194
89.6542	55.1817	23.3105	194
68.241	96.2372	17.3653	194
76.231	83.7736	37.4965	195
46.1758	64.3536	27.8026	195
88.8235	54.9018	23.259	195
67.7707	95.9598	17.2218	195
76.0872	83.9778	37.4951	196
46.7493	64.9375	27.7376	196
89.2636	55.6043	23.3939	196
68.8358	96.6757	17.4566	196
76.9045	83.8322	37.3318	197
47.0697	64.8179	27.6503	197
89.0189	55.5961	23.3601	197
68.9745	96.2549	17.3529	197
75.836	83.8145	37.2321	198
46.6722	65.1441	27.1849	198
88.2139	55.616	23.1534	198
69.2287	96.1901	17.4287	198
75.8756	82.7474	37.239	199
46.5356	64.1171	27.3768	199
88.6915	55.5868	22.9809	199
69.2607	95.8818	17.5903	199
76.4979	83.2574	37.0228	200
46.4983	64.5401	27.2823	200
88.4299	56.2122	22.695	200
68.7944	96.447	17.8446	200
76.6512	83.1202	37.0887	201
46.6474	64.5246	27.3601	201
88.3869	56.5384	22.8523	201
69.3586	96.5977	17.9286	201
76.233	83.6772	36.915	202
46.5939	64.4915	27.4092	202
88.2538	56.501	22.6347	202
69.3189	96.3931	17.943	202
76.3059	83.946	36.6066	203
46.6457	64.2171	27.6097	203
88.5451	56.4143	22.5145	203
68.082	95.8353	17.9591	203
75.8054	84.0003	36.8027	204
46.8076	64.2068	27.4439	204
89.0095	56.045	22.4982	204
68.7957	95.851	18.1006	204
75.273	84.2175	36.5058	205
46.1837	63.8712	27.3726	205
88.9308	56.5814	22.0903	205
68.1088	95.4673	18.1561	205
75.4304	83.8534	36.4584	206
46.386	64.2382	27.6686	206
88.6825	55.5335	22.1064	206
69.0519	95.2333	18.1912	206
75.617	84.1478	36.2502	207
46.5406	64.6905	27.5516	207
88.6307	55.4231	22.5541	207
70.4013	95.2067	18.3104	207
74.9654	84.2468	36.4106	208
46.054	65.0954	27.4221	208
88.5748	55.9863	22.7764	208
70.6086	95.2091	18.605	208
75.5512	84.5746	36.0286	209
46.7047	64.3805	27.5701	209
88.7068	56.343	22.4066	209
69.7562	95.1844	18.5306	209
75.1375	84.7781	36.1309	210
45.9216	64.2039	27.464	210
88.2933	55.5038	22.7514	210
69.2169	94.5231	18.7633	210
75.0866	85.0585	36.04	211
46.4043	64.4186	27.347	211
88.9706	56.3694	22.4461	211
69.141	95.2168	18.8266	211
75.8634	84.6672	35.983	212
46.49	63.5851	27.4322	212
88.7236	56.2027	22.3836	212
69.6973	95.1335	19.1634	212
76.3379	85.2056	35.8631	213
46.5695	63.4903	27.437	213
87.885	56.7723	22.5616	213
69.9513	95.6972	18.8965	213
76.3168	85.6745	36.1001	214
46.3474	63.9214	27.5951	214
88.4016	56.1237	22.6029	214
70.6179	95.6806	19.2779	214
76.3505	86.7125	35.9493	215
46.4159	63.6413	27.6267	215
88.8889	55.903	22.4929	215
71.3533	95.1211	19.0589	215
76.5386	87.1589	36.003	216
47.1956	64.1801	27.7396	216
88.6682	55.9853	22.7946	216
71.3843	95.2982	18.983	216
76.7056	87.2698	35.7345	217
45.8562	64.337	27.8326	217
88.4789	56.2695	22.7614	217
70.2384	95.4056	18.8543	217
79.2394	86.4747	35.5947	218
49.4768	50.7322	24.201	218
40.1335	87.5681	30.3761	218
87.9757	56.0722	22.7313	218
70.5702	95.6783	18.9084	218
79.47	86.7599	35.4354	219
41.9026	90.5571	30.8498	219
51.5761	52.3719	24.2799	219
86.7487	54.6326	22.9135	219
69.2069	94.2275	18.2907	219
78.6499	86.6156	35.558	220
41.5685	91.3522	30.9342	220
85.7624	52.9112	23.5072	220
49.1273	51.7075	24.4212	220
69.4071	93.1817	17.9508	220
79.9894	87.5777	35.2274	221
42.5602	93.5149	30.5507	221
84.5848	50.9538	24.4155	221
48.3343	53.3396	24.4479	221
70.658	93.0913	17.5267	221
79.6752	88.8482	35.3661	222
44.1451	95.9909	30.3037	222
81.4226	46.5327	26.9706	222
45.8935	56.9884	23.765	222
71.2339	92.063	17.368	222
81.0951	87.9052	34.9289	223
46.2316	98.402	30.1361	223
77.2585	43.3647	27.9235	223
43.3784	60.9503	23.0117	223
71.6478	92.2151	17.0626	223
80.7267	87.4374	35.2363	224
46.7078	99.3892	30.0127	224
77.6484	42.9983	27.4025	224
41.8032	61.9125	24.1814	224
71.3094	90.2785	16.4784	224
80.3773	85.4633	36.1141	225
75.3495	37.1064	32.8502	225
45.9238	97.9444	29.5965	225
44.3299	60.4168	23.5392	225
83.4611	52.7217	20.5354	225
70.619	92.0598	16.4857	225
81.6877	84.1003	36.1774	226
71.2636	35.9661	34.8405	226
43.8618	94.3062	29.8981	226
47.2536	59.8112	22.6982	226
85.9111	56.1667	21.3211	226
70.277	91.8823	16.2237	226
80.8718	82.7755	36.0491	227
74.5849	37.0231	33.3937	227
42.8151	92.2292	29.8349	227
49.0435	59.8322	21.6002	227
88.9505	57.8356	20.503	227
70.1918	93.8837	15.9714	227
79.0309	81.8714	36.4624	228
77.3649	36.4227	31.7056	228
42.0425	90.4783	29.5645	228
49.7522	59.2829	21.0727	228
91.253	57.615	20.7602	228
70.3731	94.4449	15.7928	228
68.5585	71.8205	38.2745	229
87.4087	94.0886	33.7629	229
42.5143	89.2837	29.3174	229
71.8448	96.2706	17.2871	229
81.8338	36.5209	29.8053	229
93.1699	60.3548	21.3728	229
50.5178	58.4816	20.0718	229
61.9425	64.0876	38.8276	230
88.5462	95.4639	33.8911	230
45.0124	88.9548	30.0371	230
86.5766	36.713	29.3521	230
48.6802	56.0991	20.8237	230
78.13	113.613	21.6438	230
96.0209	61.8159	21.7495	230
63.657	75.1075	17.2259	230
59.5374	63.6373	39.1221	231
93.269	94.1105	32.0616	231
46.0058	89.2278	29.8721	231
86.6314	36.7976	29.7248	231
72.2011	117.24	23.6223	231
93.4666	62.7444	20.3132	231
48.8688	57.8878	20.2864	231
63.01	77.5625	15.2772	231
61.7224	64.6119	38.9399	232
96.3652	90.9221	30.7073	232
44.5759	87.1703	29.8262	232
87.2857	38.2478	30.5662	232
71.021	116.956	25.9773	232
50.7055	58.301	20.2735	232
90.3177	62.6059	18.5119	232
63.9664	80.4369	13.2519	232
62.3815	66.1765	39.041	233
88.871	40.2269	31.0749	233
97.4755	88.2578	30.2101	233
43.6036	86.3548	29.8838	233
71.5598	115.847	28.258	233
63.2361	84.277	13.4443	233
87.5028	63.5475	17.6921	233
50.4383	58.8465	20.6357	233
63.8615	67.0459	38.7594	234
88.9827	41.2507	31.4408	234
44.0848	85.6049	30.1495	234
72.7408	113.877	29.4257	234
98.766	87.14	29.2821	234
50.4111	59.4406	21.0121	234
85.1431	63.4324	17.003	234
62.4958	85.1627	13.1522	234
64.0606	68.2159	38.9748	235
44.5665	86.1637	30.1127	235
89.3664	42.6841	31.3685	235
72.5443	112.573	30.0258	235
98.4818	86.2344	29.025	235
49.9065	59.8911	21.1329	235
83.3746	63.6842	17.0972	235
62.9185	87.4282	13.5575	235
64.9313	69.2648	38.5888	236
88.8549	43.3873	31.4429	236
44.4614	86.0327	30.2834	236
71.824	111.424	30.29	236
98.6982	86.3703	28.4042	236
49.4946	61.4052	21.1872	236
82.8197	64.4166	16.8565	236
62.5036	89.3103	14.0447	236
66.2868	70.9336	38.7718	237
72.2048	110.352	30.4357	237
44.6933	85.65	30.52	237
89.2647	43.1646	31.3272	237
98.4014	84.7093	28.1967	237
49.3041	61.8569	21.9973	237
81.0532	64.6421	16.8037	237
61.7029	89.4573	15.1039	237
66.3249	71.8424	38.5586	238
88.5942	43.6376	31.5193	238
73.3292	109.196	30.7908	238
45.2397	86.1453	30.8607	238
98.4336	83.5377	27.7553	238
48.4638	63.2059	22.2272	238
78.8614	64.3806	16.369	238
61.6598	90.8299	15.5225	238
66.1595	71.2434	38.4128	239
72.2523	108.802	30.9614	239
44.7574	86.9356	30.7499	239
88.8787	44.7556	31.2033	239
97.2644	84.0116	27.9523	239
48.3293	62.8194	22.2685	239
78.487	65.0665	16.0078	239
60.7296	90.9077	16.3082	239
66.3468	72.5491	38.2303	240
72.7467	108.624	30.8276	240
45.1809	86.4989	30.6408	240
90.3622	44.5916	31.2097	240
97.6911	84.0765	27.7203	240
48.9373	62.6859	22.4344	240
61.3898	90.7608	16.5627	240
78.7691	65.1823	16.2289	240
66.9997	72.3214	38.4732	241
45.7412	87.2604	31.3708	241
73.0712	107.49	30.9734	241
89.1284	43.0026	30.4993	241
97.6789	83.1874	27.3647	241
48.338	63.6354	23.0479	241
60.7485	90.9311	16.9631	241
77.4356	65.8833	15.9412	241
67.5628	73.2374	37.807	242
45.5659	87.0231	30.7618	242
72.0424	107.638	30.4207	242
88.9832	43.2254	30.2196	242
97.4349	84.2073	26.456	242
47.6695	63.9454	22.5625	242
60.3426	90.8101	16.4982	242
77.4104	65.6538	15.4761	242
67.1782	74.286	38.2097	243
71.9109	107.85	30.4834	243
45.6028	87.3676	30.4693	243
88.756	44.175	30.6683	243
97.1231	84.6141	26.9531	243
47.7893	64.1185	22.6334	243
60.3611	90.6171	16.9777	243
77.3231	65.8923	16.0999	243
67.9805	75.2592	38.1966	244
45.6906	88.2449	30.615	244
71.7598	107.718	30.217	244
88.5146	45.2821	29.9104	244
97.137	84.8171	27.0056	244
48.9052	65.2063	22.9661	244
60.0825	90.7169	16.9738	244
76.6039	66.2734	15.8554	244
67.3227	73.8113	37.8077	245
45.6049	87.5964	30.7511	245
71.5499	107.665	30.1	245
87.9922	45.3983	29.714	245
96.956	85.3039	26.9014	245
48.6981	65.2636	22.5972	245
60.7063	90.2018	16.7384	245
77.5387	66.5029	15.8986	245
66.3068	73.6665	37.9037	246
45.0545	87.0723	30.2351	246
69.8128	107.52	30.0989	246
87.0814	45.4553	29.4308	246
95.6343	86.6295	27.3684	246
48.036	64.9645	22.1266	246
60.0662	89.8261	16.594	246
77.3975	67.112	15.97	246
67.5746	73.2234	37.1446	247
46.0101	86.6513	30.2463	247
70.7559	107.147	30.2922	247
87.7996	44.9287	29.0579	247
96.5435	86.5701	27.1582	247
48.548	65.4449	22.3554	247
60.6717	90.287	17.049	247
77.9754	67.2104	16.2034	247
68.4974	72.5942	37.4209	248
69.7812	106.794	30.2445	248
46.702	85.5235	30.9422	248
86.9715	44.1925	28.5354	248
96.0468	87.2858	26.9903	248
48.1794	65.3721	22.4673	248
59.8064	90.2325	17.4306	248
77.1633	67.1397	15.887	248
68.5487	74.8762	37.2834	249
46.4565	86.0701	30.5486	249
68.8043	107.682	29.9476	249
85.5072	44.3019	28.5858	249
95.7039	88.9755	27.0357	249
48.1668	64.911	22.3284	249
59.8622	89.506	17.3743	249
77.6029	67.0764	16.08	249
69.3665	76.5614	37.2402	250
46.8051	86.2513	30.4731	250
69.231	107.825	29.3617	250
85.5054	43.5413	28.6186	250
95.9927	89.248	26.705	250
48.6833	64.4586	22.6424	250
60.3195	88.8011	17.3605	250
77.6968	66.7882	15.991	250
68.653	76.6723	37.1512	251
47.1714	86.4222	30.0626	251
69.4898	107.378	29.1097	251
85.396	42.7468	28.7779	251
95.8644	88.7447	26.9997	251
48.61	64.3608	22.6482	251
77.7151	66.4584	16.5157	251
60.9285	87.8352	17.1347	251
67.8682	77.4467	37.5	252
46.9649	86.0386	30.1825	252
84.8361	43.0444	29.5018	252
68.5163	107.657	29.1035	252
95.0145	89.317	27.6373	252
48.5471	64.0499	22.7762	252
60.8745	87.8694	17.2103	252
77.8973	66.5557	17.2477	252
67.4577	78.6612	37.0184	253
46.404	86.6695	29.5893	253
67.511	107.939	28.7366	253
83.7849	43.5813	29.3	253
94.6016	90.2449	27.022	253
48.3312	64.6269	22.3159	253
60.3883	88.1948	17.0578	253
77.077	66.9043	17.2597	253
68.6195	77.8315	37.3566	254
48.0126	86.2746	29.747	254
68.1157	107.316	28.8863	254
84.4703	42.4313	29.0978	254
95.311	89.9576	26.9396	254
49.7691	63.9031	23.1711	254
60.8049	87.2598	17.1911	254
77.9106	66.7074	17.5005	254
68.0173	78.3192	37.2712	255
47.5915	86.7759	29.7601	255
67.2301	107.372	28.8678	255
94.1624	89.8947	27.2456	255
84.6546	42.1448	29.0741	255
49.3608	64.7592	23.2683	255
60.7123	87.2402	17.3567	255
77.413	66.7853	17.5723	255
68.4871	79.4233	37.3649	256
48.1147	87.4965	29.9584	256
67.4677	107.476	28.6855	256
93.7191	89.3431	26.9766	256
84.092	42.0675	28.6624	256
48.5235	65.322	23.3338	256
60.4431	87.7461	17.8225	256
76.2322	66.837	17.4798	256
68.7978	79.1736	37.0375	257
47.9557	86.777	29.9096	257
66.8088	107.209	28.771	257
84.7412	41.3448	28.6008	257
93.5504	90.3402	27.1789	257
50.471	65.1889	23.276	257
77.2723	67.6771	17.599	257
60.9734	87.6404	17.8638	257
69.2664	79.3719	37.0132	258
48.5081	85.8123	29.6108	258
65.875	106.727	28.9307	258
84.9641	40.3404	29.2909	258
93.4183	91.4327	27.2578	258
51.0598	63.9029	23.2096	258
78.3381	67.6188	17.8649	258
61.8001	87.3069	18.1097	258
70.8952	79.5899	37.2913	259
49.7665	85.9752	30.4129	259
67.0656	106.542	28.9596	259
85.195	41.3061	28.7721	259
93.153	92.3163	26.7312	259
50.4653	64.6892	23.5513	259
60.5	87.4583	18.536	259
77.6677	67.9727	17.8667	259
67.9714	79.653	37.2297	260
64.9065	106.027	28.8996	260
48.3936	85.0391	29.56	260
91.4679	92.6027	27.8445	260
84.2762	40.6838	28.0107	260
50.8382	64.493	22.6009	260
60.8532	87.6905	18.251	260
79.0604	69.2852	17.4857	260
67.4914	81.2525	37.1763	261
92.4452	91.7533	28.4423	261
84.7272	40.9735	29.421	261
66.2636	105.92	28.5491	261
49.8363	85.5215	28.7082	261
52.0519	64.1736	22.8239	261
80.153	68.6118	18.0571	261
62.6486	87.0845	17.7683	261
66.5193	80.1482	37.1424	262
65.2489	104.86	28.773	262
91.7854	92.7879	28.7958	262
49.7337	83.4795	28.5166	262
85.3007	41.0149	28.9456	262
53.8123	64.199	21.9323	262
82.4262	69.0574	17.8241	262
64.1766	87.0829	18.0291	262
64.8702	80.9649	37.2462	263
62.9749	104.216	28.5415	263
90.3189	93.3747	29.0491	263
48.8533	83.3693	28.274	263
84.2111	40.7016	29.2106	263
53.6099	64.0484	21.4251	263
82.4393	69.6481	18.088	263
63.3957	86.7586	17.932	263
65.6954	81.2161	37.2902	264
63.4648	103.536	28.6834	264
90.3558	93.5039	29.3884	264
85.2026	41.4259	29.1889	264
50.0895	82.6402	27.8757	264
54.4186	63.8307	21.0705	264
83.3757	69.9049	17.9117	264
64.4849	86.8379	17.9644	264
64.8006	80.954	37.1395	265
62.4151	103.249	28.7383	265
89.823	92.9847	29.5617	265
85.2584	41.7371	29.3937	265
49.5214	82.1884	27.7593	265
55.0365	64.2563	21.0716	265
83.5661	69.8616	18.3677	265
64.5167	87.6225	17.9063	265
65.2685	82.1227	37.3471	266
89.7359	93.1488	29.686	266
84.2889	41.8713	30.1894	266
63.0762	103.941	28.5103	266
50.6128	83.0318	27.78	266
56.4177	64.7424	21.8672	266
84.8795	70.4049	18.7223	266
65.2093	87.2835	17.6946	266
65.5	82.9219	37.2252	267
56.9866	65.2286	22.3636	267
83.6362	42.1207	31.0302	267
89.9473	93.481	29.3971	267
63.6751	104.829	28.308	267
52.0631	83.8312	27.6526	267
85.4881	69.1146	19.233	267
66.017	87.0561	17.6143	267
67.73	82.6435	36.9515	268
90.1785	93.877	28.744	268
83.7352	41.9558	29.9597	268
64.0978	104.865	28.1909	268
53.0029	83.0015	27.9528	268
56.4669	65.2337	21.6991	268
84.8407	69.9355	18.6902	268
65.5372	87.1675	17.6157	268
67.8384	81.9403	37.2235	269
83.9795	42.012	30.3724	269
89.6839	94.0595	29.41	269
63.7153	103.913	28.6055	269
52.9887	82.1297	28.5187	269
56.8225	65.6233	21.9851	269
85.2372	69.7304	18.9941	269
65.6577	86.8643	18.2291	269
69.8146	81.8193	36.8401	270
63.7169	104.165	28.4223	270
89.6521	94.4287	28.432	270
54.0442	82.2045	28.6524	270
83.8079	42.4305	29.6508	270
56.851	65.9119	21.7346	270
65.0035	87.4243	17.9536	270
84.7227	69.8642	18.2848	270
69.7738	81.178	36.8683	271
88.9266	95.5326	28.4443	271
83.8561	43.0848	29.5107	271
62.7911	103.788	28.4547	271
54.5573	81.6161	28.7071	271
56.6086	65.7239	21.3327	271
85.3003	70.1123	18.5054	271
64.9137	87.3047	18.113	271
69.8295	81.3092	37.2192	272
62.5863	103.537	28.8541	272
88.4079	95.266	28.2791	272
82.4831	44.661	29.8955	272
55.7491	66.1504	21.6139	272
84.2349	70.1118	18.0933	272
63.5798	87.9851	18.0685	272
54.4167	81.8247	29.0602	272
70.3596	81.4051	36.8283	273
81.9868	44.1392	30.6132	273
55.6848	81.3614	29.0896	273
62.8521	103.326	28.7087	273
89.051	95.4512	27.9414	273
84.0593	69.7841	18.5856	273
63.9385	87.9102	18.2614	273
56.4566	66.5113	22.1279	273
70.5705	81.7186	36.6574	274
82.2632	45.1786	31.1279	274
54.1818	82.0385	29.003	274
62.7899	103.031	28.4063	274
88.9149	95.6827	27.6532	274
84.3616	69.301	18.668	274
64.063	87.4448	17.9425	274
57.469	66.5905	22.1979	274
71.5172	80.0479	35.9074	275
82.7643	44.967	29.7104	275
62.0604	101.847	28.54	275
88.2131	96.4967	27.3236	275
84.3776	71.1918	17.9433	275
62.9987	88.4954	17.9033	275
58.2827	66.7208	21.8223	275
53.1093	80.6078	28.879	275
72.742	78.9525	35.6887	276
83.7052	44.5303	29.3537	276
61.881	101.01	29.0847	276
87.7206	96.9659	26.8696	276
83.1251	71.326	17.7927	276
62.0605	88.5782	18.07	276
54.0994	80.334	29.2896	276
56.7218	66.0586	22.0224	276
71.6446	79.0648	35.7595	277
60.772	100.659	29.3326	277
52.171	79.7997	29.5124	277
83.305	45.9932	29.2164	277
86.1243	97.942	27.7588	277
56.7776	66.897	21.2475	277
82.9936	73.4954	18.4503	277
61.163	89.2011	18.2298	277
72.2577	78.1656	35.2797	278
60.3489	99.2209	29.3341	278
52.4781	78.3625	29.2226	278
83.4213	45.1362	28.7413	278
85.8781	97.8998	27.4334	278
56.9773	65.8437	21.0266	278
83.2665	73.2957	18.3332	278
61.3723	87.9694	18.0375	278
71.6414	78.4758	34.5661	279
59.9024	99.2299	28.7394	279
52.8985	78.4526	28.3726	279
83.5623	45.4187	28.5179	279
85.6241	98.2889	27.2244	279
57.9713	66.4528	20.6519	279
85.0545	73.4905	18.4918	279
61.8092	88.3469	17.627	279
72.4394	78.7098	34.5152	280
59.4327	98.8662	29.0661	280
53.0094	77.7279	28.0154	280
83.1478	45.9481	28.6018	280
85.5598	98.5617	27.4556	280
86.6953	73.5699	18.4212	280
62.3851	88.849	17.6325	280
58.6189	65.4692	20.233	280
72.5432	79.3163	34.2854	281
59.2793	99.0629	29.2937	281
52.7153	77.7933	28.0758	281
82.5622	47.3355	28.6571	281
85.0243	99.8342	27.645	281
87.4312	74.6645	18.5068	281
59.7088	67.2571	19.8864	281
62.2378	90.3501	17.6308	281
72.1849	79.5797	34.255	282
57.6975	98.5535	29.6873	282
83.275	100.318	27.9363	282
51.9515	77.6084	28.5254	282
79.7053	47.7589	28.9611	282
57.1612	68.471	20.4468	282
89.5988	74.0118	17.9422	282
61.8529	90.8423	18.3165	282
71.9181	80.0507	34.07	283
57.1566	98.1372	29.7739	283
76.0591	48.6837	29.6522	283
81.87	100.821	28.0721	283
51.9298	78.5326	28.6936	283
56.0152	69.1785	20.4987	283
93.0651	71.4315	17.0757	283
62.0329	90.502	18.4648	283
72.0253	80.3054	34.5145	284
55.9618	98.3612	30.2962	284
74.9678	49.7181	30.5031	284
80.1029	100.673	28.5522	284
51.2762	78.1501	29.1941	284
56.5906	70.4057	20.4811	284
93.9528	70.88	16.5583	284
61.2003	90.3207	18.8686	284
72.6665	79.973	34.5473	285
74.501	49.1322	30.3197	285
54.5121	97.6534	30.7539	285
78.1153	100.54	28.0407	285
53.0396	77.245	29.0141	285
93.6587	70.2539	17.1958	285
56.4499	68.7492	20.5198	285
61.4531	88.7211	18.602	285
72.3018	77.8382	33.9088	286
80.1493	102.826	27.5516	286
53.6506	94.3191	30.7242	286
51.7035	70.6342	29.4177	286
76.224	46.3778	29.8646	286
57.8907	65.7831	19.9398	286
60.4358	85.2678	18.3437	286
98.6583	69.2391	16.0061	286
84.6887	68.8945	18.2873	286
72.4623	78.5138	33.6365	287
52.574	93.7054	31.6627	287
47.0687	68.5705	31.1628	287
80.8069	105.217	27.6754	287
80.952	45.7011	29.442	287
52.9776	87.2959	19.6651	287
69.6887	70.8945	20.2873	287
51.681	61.917	19.969	287
108.658	76.2391	17.0061	287
78.4436	76.8999	34.3492	288
81.4107	104.344	26.5568	288
54.4727	93.0446	31.0701	288
48.6175	65.0556	30.8462	288
81.1498	44.2232	28.5728	288
66.061	71.5556	21.3595	288
52.436	88.2267	19.0356	288
52.7999	62.1047	18.9343	288
108.53	74.0251	18.2673	288
81.2586	73.6873	35.3623	289
49.9912	71.4332	32.1562	289
55.1874	90.3315	30.2054	289
80.0823	41.5188	28.3864	289
45.2877	57.6301	27.9671	289
79.1553	116.765	27.2526	289
80.9789	83.6579	23.3842	289
69.0993	66.6665	21.2118	289
54.5884	83.5767	18.0129	289
54.4539	59.3403	18.5731	289
107.352	71.7324	17.798	289
79.0665	76.9503	36.944	290
52.2327	79.7607	33.8927	290
53.9131	96.2185	30	290
81.8934	44.9454	28.3272	290
72.5023	122.405	27.7216	290
56.9609	57.5723	18.5249	290
41.464	49.5465	26.8058	290
81.3141	87.303	24.0911	290
73.3179	68.7844	23.1968	290
109.254	79.7454	21.0013	290
56.5349	85.3565	19.0584	290
72.5579	71.0268	41.9746	291
51.3646	82.4744	31.8329	291
77.1536	84.1853	31.9009	291
80.3903	48.1251	29.6128	291
52.9146	98.6581	29.5961	291
72.3138	121.419	27.9588	291
85.0018	90.3004	24.9697	291
41.7326	50.6533	24.1907	291
74.5	69.7441	22.9449	291
108.615	83.7037	22.2286	291
53.806	86.7377	18.0903	291
58.606	54.6464	15.8563	291
61.8661	70.9324	44.3444	292
79.5941	83.8683	31.4919	292
77.4669	50.7518	31.1223	292
56.4332	99.2895	30.233	292
53.3698	81.4651	31.1255	292
64.0338	53.1876	16.5371	292
74.6036	120.667	27.8797	292
89.9887	91.5182	27.1901	292
78.3527	70.761	23.7461	292
109.953	83.8664	23.9924	292
46.0141	52.6549	23.1476	292
55.6274	87.7156	17.3001	292
56.7852	73.8519	42.9907	293
77.3148	86.1688	32.2587	293
57.976	98.4725	30.7016	293
77.4016	54.0209	32.4459	293
52.5072	80.0122	30.8463	293
91.3465	93.2828	28.7737	293
75.028	119.391	27.3936	293
78.9766	73.5712	25.1277	293
109.769	83.681	24.2435	293
50.3235	54.4398	23.3368	293
69.2195	40.689	18.596	293
55.0411	89.7499	17.5514	293
66.2856	67.1008	17.6537	293
54.7352	73.5008	41.324	294
78.9143	55.1032	33.3127	294
77.7045	83.9905	32.5426	294
57.4325	95.7531	31.3546	294
52.0592	74.9674	30.5634	294
92.0686	92.3786	28.7851	294
75.3893	118.615	27.0353	294
109.706	83.0738	23.6446	294
80.2649	74.442	25.3947	294
76.0831	35.1898	22.5222	294
63.5379	89.4204	21.2219	294
55.7816	54.5581	22.1306	294
49.0842	87.5713	14.646	294
72.5735	66.6283	14.4988	294
81.7845	85.1365	35.2542	295
83.1738	53.0228	34.9871	295
56.619	96.83	32.6291	295
96.2771	93.4432	29.0306	295
72.374	89.3583	25.4496	295
85.5422	71.3279	28.1031	295
75.8368	118.121	25.6342	295
59.6295	55.3514	22.897	295
110.029	80.2925	22.3172	295
73.8716	34.4697	22.7171	295
68.7574	72.9385	17.8956	295
38.7867	88.352	15.2227	295
56.7352	72.5008	40.324	295
56.0592	72.9674	31.5634	295
82.6654	86.7913	34.8453	296
85.5356	57.4207	33.5981	296
57.7704	96.3987	33.3086	296
95.6658	94.164	27.4121	296
84.6313	74.8587	26.7132	296
70.4278	89.3648	25.3892	296
76.253	116.816	24.0257	296
72.9742	35.548	21.824	296
109.556	78.9473	21.0431	296
59.2191	55.9776	22.4041	296
37.4112	87.2876	16.8348	296
65.7457	74.8939	17.3293	296
57.7352	72.5008	40.324	296
57.0592	72.9674	31.5634	296
82.7115	86.5458	34.9271	297
86.6441	53.4495	33.6477	297
60.0741	96.262	33.5015	297
94.8322	95.4809	27.653	297
84.107	76.639	26.7939	297
68.8034	88.3943	25.2619	297
74.4728	116.042	23.4954	297
70.0499	36.5055	21.4424	297
57.9069	56.8964	22.2675	297
109.341	78.6891	21.2925	297
36.1484	83.7213	18.3748	297
64.0378	75.8482	17.6567	297
59.7352	73.5008	40.324	297
58.0592	70.9674	31.5634	297
60.2447	71.3957	40.5473	298
46.4532	91.7584	37.103	298
83.3655	81.8383	34.057	298
86.1698	51.4621	32.6894	298
58.4321	69.7812	30.4157	298
78.657	98.6534	29.0993	298
96.7003	92.7522	25.822	298
85.5484	74.0413	25.5078	298
67.9887	83.6248	23.2314	298
56.2634	56.3436	21.8409	298
73.2053	116.373	22.1416	298
67.2132	37.712	20.0436	298
34.7035	79.8753	19.1904	298
108.633	78.3383	19.7713	298
62.6299	76.2839	15.7668	298
63.4583	72.2331	40.4256	299
47.8765	83.9235	38.2048	299
86.165	52.3466	32.1361	299
79.3276	97.4967	29.6945	299
57.3074	72.7828	30.4711	299
96.3051	92.1337	25.8058	299
83.5898	74.7908	25.6606	299
64.673	86.5521	24.6474	299
54.5303	58.2038	22.5477	299
73.5097	115.856	22.7448	299
64.6608	40.0462	19.22	299
32.6011	76.738	20.8597	299
107.299	78.1019	18.4813	299
61.2118	78.0653	16.8583	299
83.302	81.9853	34.4683	299
65.5979	70.5285	39.5417	300
51.8038	85.2366	38.5385	300
82.6669	84.9107	34.8077	300
80.2093	31.5074	31.9796	300
79.9685	100.428	30.4099	300
56.0731	74.96	30.6564	300
86.3419	70.3454	27.055	300
53.1024	60.1486	22.7511	300
97.522	92.6701	24.7842	300
60.3404	91.5211	25.2753	300
74.6818	115.942	22.7017	300
81.6887	81.7546	23.5966	300
32.9934	76.7117	21.6136	300
107.266	75.0105	17.7245	300
66.711	41.9156	19.3198	300
58.7995	80.6897	16.5653	300
66.6217	71.4769	39.2535	301
55.2151	87.6577	38.7428	301
82.6534	83.7357	34.5287	301
73.4766	33.9455	33.3607	301
80	98.6649	30.9484	301
54.987	76.0693	31.0234	301
84.6399	66.3357	28.7786	301
59.8732	92.1444	25.9393	301
95.6923	92.0595	24.1785	301
81.3311	77.6779	24.4347	301
52.9979	59.3728	22.9751	301
73.4388	115.024	22.5565	301
32.6298	77.8177	22.0759	301
65.817	43.0054	19.1326	301
58.3893	80.5805	17.436	301
104.514	76.2131	16.2791	301
70.1859	70.3748	39.1012	302
70.2739	36.7572	33.3808	302
79.2551	99.5813	30.7637	302
55.8846	76.9946	31.3784	302
84.8502	63.4761	29.4254	302
59.638	92.6279	26.6052	302
53.5895	59.0941	24.0599	302
93.3373	92.4212	23.3432	302
80.3723	76.7705	24.227	302
71.5632	115.099	22.2905	302
32.9253	79.3071	22.6999	302
66.2011	43.8011	18.455	302
58.0145	81.0762	17.8912	302
103.854	78.4532	15.6624	302
83.9558	83.822	33.5987	302
59.0275	88.8106	38.7118	302
72.6377	70.3354	39.4652	303
60.3858	89.1341	38.6874	303
68.9974	38.4229	33.3818	303
57.3968	75.7593	31.9542	303
78.7389	98.9036	30.6399	303
86.4541	61.6697	30.0092	303
58.8437	91.9762	26.8342	303
32.6254	77.9366	23.3332	303
55.2586	57.6543	24.3182	303
92.6115	92.2441	23.1692	303
70.2951	113.687	22.2092	303
67.2296	44.6382	18.3848	303
57.6269	80.5784	18.8251	303
103.857	81.7051	15.5075	303
84.4971	83.7464	33.5614	303
81.048	74.4893	24.9167	303
74.2107	70.5859	39.7596	304
60.9087	88.9103	38.7363	304
57.8275	75.6832	32.7495	304
68.9902	40.2132	33.7593	304
85.1962	83.9338	33.7103	304
77.3274	97.8357	30.9359	304
86.8738	60.5642	30.2736	304
58.2183	91.0106	27.3128	304
55.9577	57.3023	24.5234	304
32.3374	77.5982	23.794	304
81.5947	75.6155	25.3303	304
68.3343	113.658	22.0234	304
90.9853	93.3511	23.0864	304
57.0954	79.3414	19.59	304
68.3235	44.3459	18.713	304
102.902	85.2028	15.6091	304
63.8363	87.7796	38.6752	305
78.529	68.3853	39.2035	305
86.142	83.0538	33.6004	305
71.4116	40.5401	32.7963	305
59.655	75.0389	32.9309	305
78.0962	96.8022	30.5774	305
89.0205	58.7753	29.3577	305
58.5438	90.514	27.4669	305
33.0742	77.6154	24.1351	305
57.0288	56.7649	24.4298	305
67.6166	113.976	22.4282	305
81.3465	74.4031	24.7579	305
90.7335	92.8047	22.572	305
56.8089	78.3473	20.0243	305
103.035	87.2336	15.9695	305
68.6434	44.1675	17.7931	305
77.7215	67.6298	38.6801	306
63.3568	87.8709	38.714	306
84.4132	81.9058	32.7975	306
58.1891	73.8438	32.3618	306
71.721	41.7362	32.2897	306
75.7694	96.2883	30.2751	306
88.9057	58.6553	28.9016	306
56.382	89.6096	27.5996	306
56.6367	55.303	24.7983	306
31.6231	76.6828	24.2952	306
79.7953	72.242	24.5013	306
65.2288	113.215	22.7034	306
88.9573	93.0015	22.5118	306
55.4269	77.4531	20.3457	306
102.619	87.6124	16.4174	306
68.9316	44.941	16.8797	306
64.1382	88.4397	38.9309	307
79.0037	67.9307	38.4047	307
58.4395	73.9328	33.1875	307
84.9754	81.663	32.8014	307
72.6034	42.1379	31.9922	307
76.4636	94.7152	30.6727	307
89.474	58.5983	28.8672	307
55.5146	89.9208	28.1564	307
57.102	55.5502	24.1995	307
31.2444	76.9299	24.8512	307
64.4519	112.794	23.3473	307
79.4135	73.5662	24.7392	307
88.9396	93.1659	22.6332	307
55.1252	77.3927	20.9168	307
102.047	89.0097	16.4114	307
70.1704	46.1237	16.7055	307
64.7594	87.6019	38.7941	308
79.6239	66.6184	37.9973	308
58.5142	74.1887	32.9595	308
85.4899	81.1123	32.4873	308
73.2513	42.3743	31.0724	308
54.9129	89.8898	28.4345	308
89.3311	58.7466	28.1894	308
31.0248	76.9463	25.0215	308
56.815	55.7084	24.1604	308
63.5108	112.664	23.6149	308
79.1694	73.5786	24.065	308
87.4023	93.7189	22.0644	308
54.2634	77.6093	21.0959	308
68.7806	47.8214	15.7398	308
101.018	90.9904	16.2462	308
75.9722	94.4833	30.3118	308
66.1574	86.6185	39.0425	309
80.46	66.2767	37.1827	309
59.7383	73.1335	33.0666	309
86.9097	80.3895	32.2552	309
75.6651	93.8956	30.412	309
74.5628	41.0322	30.1595	309
54.6135	88.987	29.1344	309
89.9226	57.4681	27.4482	309
31.3577	76.5126	25.6902	309
57.217	54.8981	24.0971	309
62.0924	111.885	23.8051	309
79.521	73.8962	24.2714	309
86.8237	94.0531	22.3215	309
54.4905	76.6857	21.5043	309
68.0792	49.8432	15.0744	309
99.1517	93.6969	16.1704	309
67.0086	85.3106	39.2547	310
81.8501	64.6489	36.5477	310
86.3932	79.5559	31.6918	310
59.899	71.9589	32.2239	310
75.2185	92.8935	30.6182	310
54.359	89.0223	29.3382	310
75.7089	40.7452	29.2902	310
30.9568	75.9562	25.807	310
90.7486	57.5299	26.6794	310
56.8132	54.0658	24.3405	310
61.9031	112.179	24.6752	310
77.4862	73.2055	24.0909	310
85.4318	94.5105	22.4397	310
53.5407	76.4116	21.6759	310
99.1158	95.1236	16.4654	310
66.378	49.8296	15.1564	310
67.8769	83.6006	39.5857	311
82.7715	63.2239	35.988	311
87.6087	79.1397	31.7639	311
61.2069	71.3605	31.826	311
76.5091	93.0178	30.897	311
54.8166	88.985	29.7545	311
77.251	40.303	28.5107	311
32.1186	76.1615	26.2813	311
91.981	57.9057	26.0174	311
62.7752	112.891	25.3435	311
78.7542	73.729	23.7426	311
57.8299	54.5842	24.3179	311
53.6958	76.63	22.143	311
67.0491	52.295	14.0098	311
85.4318	96.5105	22.4397	311
98.1158	97.1236	16.4654	311
69.1054	82.4619	39.3017	312
83.7868	61.7313	34.6999	312
88.5381	78.0325	31.2032	312
61.7355	70.7488	31.3454	312
77.6045	91.0547	30.6451	312
55.3027	88.4312	29.6532	312
31.9345	76.4612	26.6274	312
76.6281	39.6478	27.2697	312
61.9617	112.785	25.5121	312
90.5977	56.4154	24.7455	312
57.29	54.586	22.6284	312
84.7902	95.9685	21.836	312
78.1838	74.0322	22.9054	312
52.6482	75.5848	22.5017	312
96.967	97.6503	16.1412	312
64.3304	53.4262	12.8859	312
70.9935	81.232	39.7165	313
85.3094	61.7538	34.0142	313
78.2193	90.6094	31.0397	313
55.4571	87.5577	30.4749	313
89.6913	77.8674	31.0048	313
62.7132	70.0728	31.5265	313
32.6812	76.5801	27.5	313
61.448	112.741	26.4171	313
78.0298	39.5552	26.2102	313
84.6883	96.2452	22.2474	313
52.1426	75.6383	23.0757	313
78.844	73.2255	22.9554	313
90.8873	56.5716	23.4121	313
96.9398	99.1615	16.7746	313
57.29	55.586	22.6284	313
61.3304	55.4262	12.8859	313
72.3784	79.7246	39.5532	314
85.1552	60.6121	33.2492	314
54.7119	87.4113	30.4782	314
90.3564	76.8787	30.3659	314
62.7332	70.7216	31.1147	314
78.0372	89.4322	31.069	314
32.6392	76.0702	27.9687	314
60.2316	112.555	26.3478	314
77.6805	39.4461	25.0321	314
51.6697	75.4028	22.9569	314
77.7549	72.469	22.5801	314
56.8099	56.2852	22.8593	314
90.0049	56.2471	22.2356	314
96.509	100.201	16.9022	314
60.7028	57.9241	12.3401	314
83.7298	96.4567	22.0936	314
71.2639	79.0635	39.6779	315
85.093	60.9772	33.1367	315
77.3174	88.5434	31.2338	315
91.8738	78.3318	30.1495	315
54.2057	87.5278	30.5981	315
62.4273	70.5147	31.1775	315
32.7409	76.3825	28.255	315
61.274	113.187	27.3567	315
78.3367	40.1473	24.5152	315
56.2471	54.909	23.9595	315
83.0153	97.237	21.7783	315
50.8211	74.683	23.1156	315
89.4084	56.8442	21.9334	315
59.3357	57.4415	11.8912	315
94.5372	101.465	17.4116	315
76.8086	72.9943	22.3345	315
73.5211	79.3058	40.0384	316
87.7695	61.4661	32.6396	316
78.7367	88.0533	31.6875	316
55.8782	87.2299	30.7034	316
64.5544	70.0941	31.3292	316
34.6611	76.3683	28.6899	316
63.1353	113.419	28.0249	316
95.7047	103.11	19.0181	316
58.5081	54.2907	23.6411	316
80.407	40.4287	23.7313	316
84.6205	98.2153	21.7053	316
51.8992	73.5131	23.3656	316
77.6798	72.3806	22.3581	316
90.5355	57.0967	21.3033	316
59.954	58.5871	11.9931	316
92.7804	77.4583	29.5757	316
72.8326	76.5609	39.6228	317
86.9547	60.4879	31.8763	317
77.3698	87.4077	31.6972	317
54.5079	86.69	30.4877	317
63.3774	69.0109	30.8343	317
61.5182	112.874	28.5336	317
91.9592	76.8487	29.0719	317
33.7953	75.6272	28.6016	317
50.2589	73.3818	23.3644	317
79.353	40.3057	22.8421	317
57.4986	54.0362	22.9672	317
81.0321	98.4884	22.2722	317
76.9718	72.5581	22.0692	317
89.6892	57.5853	20.5084	317
92.393	103.956	17.0965	317
58.0634	58.4857	11.5911	317
72.8236	74.8484	39.58	318
87.6369	59.9319	31.7024	318
78.3362	86.8545	32.262	318
54.9502	85.5622	30.5375	318
92.3593	75.7437	29.5603	318
64.5942	68.9144	30.6728	318
62.4583	113.369	29.0957	318
33.9277	74.5142	28.4544	318
81.8219	98.4476	22.7723	318
50.3332	72.9119	23.1838	318
58.3453	53.5145	22.6733	318
80.015	40.7799	22.4252	318
76.9316	72.0855	21.9754	318
89.9559	58.2186	20.2314	318
92.6135	104.063	17.1932	318
58.7787	60.4524	11.3021	318
74.48	73.8133	39.508	319
79.8844	86.2405	32.2671	319
88.6294	59.8845	31.5642	319
55.8352	85.9134	30.7415	319
63.8292	112.8	29.9913	319
65.9277	69.0174	30.6446	319
94.2689	77.0459	28.4765	319
35.9763	74.5552	28.293	319
59.5246	54.4058	23.109	319
83.8091	98.7204	22.3226	319
51.8254	73.0804	23.1865	319
81.9379	40.6343	22.9437	319
77.6221	72.2847	22.2969	319
90.9651	58.2543	20.2228	319
93.1225	104.838	17.2876	319
61.0487	61.1643	11.309	319
75.4343	73.0884	39.375	320
79.4976	85.8544	32.1028	320
88.753	59.6064	31.2934	320
62.0382	111.852	30.2034	320
55.9249	85.0701	30.3612	320
66.1733	68.3078	30.0455	320
93.8477	77.0904	28.1895	320
35.3977	73.0579	27.9945	320
82.2229	99.0289	22.8376	320
51.7797	73.1446	22.8554	320
58.9401	53.3634	22.4618	320
82.0135	40.6458	22.3395	320
91.2422	58.0486	20.1432	320
92.9586	105.095	17.1709	320
61.5988	61.5304	11.2409	320
77.6028	71.9243	21.7969	320
75.5683	72.4022	39.5895	321
78.639	84.6629	32.9567	321
93.9925	76.0418	29.086	321
88.0229	58.4016	31.6126	321
62.0755	112.437	30.6532	321
56.3514	85.1866	30.85	321
66.1942	67.6061	30.5644	321
83.2977	99.3504	24.2585	321
81.3093	40.4935	22.2394	321
58.2041	53.3461	22.5852	321
77.3235	71.5014	22.1533	321
92.1348	106.217	18.0196	321
91.8116	58.9908	20.309	321
61.7913	62.7787	11.4214	321
51.7797	73.1446	22.8554	321
36.3977	74.0579	27.9945	321
76.1497	71.9082	39.1555	322
79.8963	84.5032	32.5461	322
57.2842	85.2628	30.5634	322
87.8091	58.2954	31.1667	322
61.5485	112.313	30.25	322
66.6082	67.1338	30.3267	322
94.4975	76.7286	28.4347	322
36.3889	74.8869	28.3742	322
83.0773	99.8767	23.6282	322
51.749	74.1077	23.4672	322
58.0962	53.9741	22.4256	322
80.6235	40.4097	21.7819	322
78.1525	72.0436	21.867	322
92.6887	58.8435	20.202	322
92.3352	106.34	18.5022	322
61.8372	63.9179	11.1686	322
75.7017	71.246	39.3613	323
79.3335	84.584	33.015	323
86.7399	58.1215	31.2951	323
60.4733	112.018	30.3729	323
56.8418	85.2032	30.711	323
66.2207	67.1322	30.2398	323
94.7319	76.569	28.1829	323
83.3092	100.249	23.5469	323
77.773	72.0753	22.0695	323
57.8333	53.7553	21.5709	323
80.036	40.7482	21.2415	323
92.1216	106.287	18.0169	323
92.425	59.0276	20.3244	323
61.7039	65.8601	10.9762	323
51.749	73.1077	23.4672	323
35.3889	73.8869	28.3742	323
75.03	71.3993	39.7953	324
86.2948	59.0472	31.523	324
80.7642	84.4946	33.0849	324
59.934	112.013	30.7962	324
56.783	85.4336	31.131	324
66.4211	67.4548	30.5746	324
95.3	76.713	28.0119	324
82.552	100.358	23.7804	324
58.1562	54.2905	21.8466	324
80.2841	40.8467	21.318	324
77.5212	72.1531	22.8485	324
91.9325	58.939	20.6577	324
92.583	106.545	18.4874	324
61.2355	66.6766	11.1708	324
50.749	74.1077	23.4672	324
35.3889	74.8869	28.3742	324
75.212	70.7729	40.0257	325
85.976	58.4545	31.7886	325
80.0786	82.2893	33.0389	325
59.7441	111.59	30.4234	325
56.8149	84.8867	30.9073	325
66.6341	66.4236	30.8605	325
35.5832	74.7008	29.3796	325
95.8775	76.8801	28.2947	325
82.7773	99.5417	23.6667	325
50.2514	73.6633	23.2312	325
77.4466	71.8215	22.5051	325
58.3393	53.3884	22.0033	325
80.8199	41.6816	20.8702	325
92.4081	58.7302	20.6791	325
93.087	106.804	19.1364	325
61.5795	67.5568	11.1203	325
81.2751	84.3817	33.0944	326
85.7947	59.0924	31.4622	326
59.9801	111.974	30.7382	326
56.6212	85.6754	30.5765	326
66.8181	67.0854	30.6008	326
35.6064	74.6998	28.87	326
96.1669	76.6156	27.9337	326
82.1482	100.362	23.5264	326
50.3063	71.8029	23.0362	326
76.8032	71.9444	22.3162	326
58.2215	53.434	21.7263	326
80.1616	41.244	20.1328	326
91.9904	59.246	20.4744	326
91.6754	106.849	18.5354	326
61.6347	66.4478	10.84	326
75.1447	70.9737	39.7226	326
75.8241	72.7826	39.6976	327
80.685	83.0564	32.6826	327
85.6406	58.6033	31.4346	327
59.7308	111.598	31.1402	327
56.1275	85.7817	30.6956	327
66.2334	67.3826	30.6612	327
35.0768	74.964	29.1349	327
96.7475	76.8643	27.2432	327
81.7108	100.114	23.5115	327
50.1057	72.6337	22.7863	327
78.1538	72.5083	22.5483	327
58.7139	53.28	21.6592	327
91.9927	59.102	20.3581	327
79.3426	40.9078	19.9013	327
92.441	107.712	19.2639	327
61.744	66.3821	10.8881	327
76.3059	72.3397	40.2025	328
85.9006	58.5178	31.2725	328
59.9246	111.543	31.4659	328
56.6387	85.9696	31.0522	328
67.0562	67.2781	30.6955	328
97.8775	77.3426	27.0225	328
34.9001	74.9961	29.6131	328
81.8034	99.6192	23.8911	328
50.7306	72.7328	22.9501	328
59.3401	52.9581	22.4597	328
78.0166	71.2986	22.866	328
92.2877	58.4839	20.6203	328
79.507	41.8144	20.0043	328
91.1983	108.211	18.5759	328
62.4493	65.3645	11.2608	328
81.6607	83.0607	32.9032	328
77.9868	69.8321	39.8868	329
85.9075	58.0242	30.6633	329
60.6235	110.738	31.7781	329
82.9888	81.9734	33.1597	329
57.3939	85.6415	31.1909	329
67.7782	67.2321	30.7982	329
36.664	74.2378	29.7183	329
98.1684	76.9964	26.8633	329
82.1975	100.164	24.2403	329
51.0692	73.3898	23.4094	329
77.6564	71.5934	22.3549	329
59.2198	53.1829	21.8019	329
79.7033	42.0194	19.63	329
91.5073	107.191	18.6715	329
62.2325	66.5426	11.3104	329
92.7555	59.5497	19.8111	329
76.8569	68.6383	40.2379	330
82.8004	79.7087	33.4795	330
62.0294	110.605	32.0643	330
57.7787	85.2946	31.1321	330
67.3807	65.7961	30.9646	330
98.4131	76.0997	27.0817	330
77.6278	70.8458	22.6035	330
58.6259	52.9039	22.1033	330
78.9122	41.3399	20.022	330
92.4693	58.7266	20.162	330
90.9268	107.909	19.0335	330
62.1769	66.1519	11.4463	330
83.2054	99.9863	24.7912	330
85.2078	56.4961	30.7622	330
51.0692	72.3898	23.4094	330
36.664	74.2378	29.7183	330
75.9351	68.8607	40.7156	331
82.6779	79.4567	33.5889	331
62.3657	111.784	31.9481	331
57.7568	86.7275	31.2151	331
67.1301	66.698	31.3897	331
99.2518	75.8455	26.9461	331
84.4069	100.474	24.8669	331
59.0342	53.5007	22.2963	331
51.0234	73.4481	23.3681	331
78.2617	71.2726	22.6968	331
92.7635	59.3787	20.3772	331
91.3047	108.073	19.0732	331
79.4276	42.0689	20.1903	331
62.3648	66.7055	11.4683	331
36.0484	74.9274	30.4015	331
86.1951	56.8345	30.8858	331
75.9419	70.6326	40.9442	332
82.3549	80.0148	33.4564	332
62.3881	112.442	31.7622	332
57.3272	87.6003	31.3375	332
66.4374	67.6942	31.6211	332
86.2617	57.6904	31.2091	332
99.2428	76.6007	26.6976	332
77.4029	70.5248	22.82	332
59.7572	53.0569	22.8951	332
80.158	41.958	20.6189	332
93.5483	59.3438	20.2955	332
61.6631	66.1752	11.7711	332
83.1931	100.021	24.7098	332
37.0484	74.9274	30.4015	332
49.0234	73.4481	23.3681	332
89.6024	108.215	17.9533	332
76.773	70.3317	40.5801	333
84.0587	79.494	33.1288	333
63.1446	111.773	31.9709	333
67.0167	67.6314	31.2468	333
57.3901	87.8541	30.9692	333
99.7866	78.126	26.3205	333
82.7912	99.8982	24.413	333
59.8806	51.9245	22.736	333
89.94	108.525	18.3701	333
93.6706	59.2755	19.9216	333
81.0842	41.9936	20.6063	333
60.9304	65.1597	11.3551	333
77.0746	69.4326	22.5792	333
36.0484	74.9274	30.4015	333
49.0234	73.4481	23.3681	333
86.5418	58.073	30.6128	333
77.2136	69.8669	40.8626	334
64.2765	112.577	32.2822	334
84.6811	78.7548	33.3093	334
67.3319	67.2348	31.487	334
58.6313	87.6689	31.1686	334
87.0522	56.607	30.5557	334
100.244	77.6228	26.1188	334
83.7369	99.8652	24.3318	334
77.6962	69.6951	22.7395	334
60.3369	51.3409	22.7754	334
80.4978	41.7929	20.6614	334
93.7974	59.4794	19.9774	334
61.7548	64.5981	11.3529	334
89.264	109.021	17.8941	334
36.0484	73.9274	31.4015	334
49.0234	73.4481	24.3681	334
76.5145	70.0059	41.0931	335
66.9353	111.945	32.6781	335
85.4482	77.0541	33.58	335
67.5094	66.8584	31.8852	335
59.2783	87.3815	31.3565	335
87.7918	56.6535	30.7812	335
100.324	77.8325	25.6806	335
95.1386	59.156	20.1898	335
82.8124	98.5393	23.9551	335
59.9675	51.7216	22.7965	335
81.7381	42.1451	20.8306	335
88.6239	107.856	17.2347	335
61.0352	63.5808	11.6586	335
76.9401	68.7886	22.5256	335
36.0484	74.9274	31.4015	335
49.0234	75.4481	24.3681	335
76.3607	70.272	41.097	336
67.9066	113.181	32.8037	336
84.8008	76.471	33.5569	336
66.3421	66.9027	31.6545	336
58.7808	87.8689	31.6004	336
99.0507	79.1326	25.6681	336
35.9257	74.8964	30.5639	336
94.6508	60.2484	20.1024	336
82.0105	99.3725	24.5384	336
76.6378	69.7555	22.6798	336
59.2875	52.1155	22.3982	336
82.3584	42.5752	20.3355	336
61.8608	64.5227	11.0291	336
48.9579	74.642	23.7879	336
87.7935	56.9424	30.4083	336
88.7266	108.504	17.2861	336
73.887	70.3474	41.0284	337
84.892	76.5366	33.8352	337
68.3189	111.831	32.9687	337
65.3452	64.775	31.6679	337
87.2392	57.2056	30.8333	337
58.7386	87.0276	31.2852	337
99.2245	79.2319	25.3793	337
83.36	99.3572	23.7648	337
88.3021	109.24	18.3074	337
76.3776	68.3608	22.9374	337
58.0914	51.2749	22.7375	337
81.9093	41.7721	20.6529	337
93.8597	60.0689	20.0578	337
61.6296	63.4014	10.9874	337
46.9579	74.642	23.7879	337
34.9257	74.8964	30.5639	337
84.9959	77.2295	34.1844	338
69.0371	112.393	33.3258	338
99.8994	80.4474	25.4765	338
66.5071	65.9958	31.7463	338
88.2602	57.7972	31.0055	338
58.1052	87.1487	31.2751	338
35.9054	75.1164	30.4045	338
76.0134	68.4042	22.6398	338
58.71	51.991	22.5424	338
88.8926	109.217	18.2607	338
83.6953	42.7896	21.063	338
95.1305	60.6232	20.1925	338
62.1448	63.8163	11.1715	338
74.1264	71.9896	41.5614	338
48.8641	74.9733	23.1475	338
83.0014	99.602	24.7233	338
67.716	111.797	32.9177	339
65.2853	66.3139	31.7659	339
88.4737	57.1813	31.1075	339
57.491	87.0302	31.0792	339
100.819	80.1092	25.8031	339
81.3225	99.4621	24.298	339
75.9352	67.9863	22.9489	339
59.5856	51.0012	22.1616	339
83.263	41.9551	21.2118	339
95.1445	60.5377	20.3455	339
88.1319	107.454	17.8509	339
63.0039	63.1998	10.8935	339
48.8641	73.9733	23.1475	339
34.9054	74.1164	30.4045	339
84.9959	75.2295	34.1844	339
73.1264	72.9896	41.5614	339
72.0089	73.9086	41.9241	340
87.5306	57.649	31.0485	340
68.6021	112.19	32.9847	340
84.7407	76.5162	33.9929	340
56.8821	87.3472	31.112	340
64.4702	66.8794	31.4469	340
101.051	80.2566	25.9948	340
81.9587	99.7411	24.4554	340
94.7662	60.6519	20.6895	340
76.2958	68.0333	22.2333	340
59.0447	51.3817	21.8435	340
83.3493	42.0533	21.5204	340
88.3023	107.012	16.4846	340
63.8061	63.5757	10.7021	340
48.8641	73.9733	22.1475	340
34.9054	74.1164	29.4045	340
69.3594	112.634	32.9921	341
87.2715	57.3441	31.5819	341
57.1365	87.1151	31.2043	341
100.808	80.6238	26.2861	341
64.201	66.3992	31.6168	341
95.6942	61.1225	21.2213	341
82.0465	100.3	24.1781	341
76.1614	67.8936	22.934	341
59.8464	50.5294	21.8682	341
84.0797	41.9426	21.6816	341
89.2464	107.847	17.306	341
65.1484	63.6161	10.4527	341
49.8641	74.9733	21.1475	341
34.9054	73.1164	29.4045	341
84.7407	76.5162	33.9929	341
71.0089	73.9086	41.9241	341
70.5287	110.893	33.1671	342
87.3298	57.037	31.7265	342
55.6327	86.2966	31.1955	342
100.034	81.2359	26.4376	342
82.0676	99.4145	23.9855	342
83.757	42.2933	21.9161	342
59.304	49.9208	21.4545	342
94.9186	61.0719	20.9571	342
88.524	108.83	17.7069	342
65.7061	63.3953	10.2931	342
33.9054	74.1164	28.4045	342
48.8641	74.9733	21.1475	342
64.201	66.3992	32.6168	342
70.0089	73.9086	41.9241	342
83.7407	75.5162	33.9929	342
76.1614	67.8936	22.934	342
72.1122	107.636	32.811	343
87.369	58.0598	31.6186	343
55.3481	86.4735	30.8843	343
99.5709	82.262	26.5236	343
81.082	98.3708	23.4988	343
59.6776	49.6281	21.3978	343
83.4129	42.1623	22.0442	343
95.2784	61.6231	21.186	343
88.0239	108.866	17.4091	343
67.0531	64.1008	10.0531	343
75.1614	66.8936	22.934	343
48.8641	73.9733	21.1475	343
32.9054	75.1164	28.4045	343
63.201	66.3992	32.6168	343
82.7407	75.5162	34.9929	343
69.0089	73.9086	41.9241	343
68.4253	108.546	33.1246	344
61.9693	65.7939	31.9809	344
88.3357	56.8468	31.4965	344
54.511	86.1486	30.9893	344
98.9157	81.8343	26.3127	344
80.7888	98.6242	23.6242	344
74.9842	66.4004	22.8309	344
59.3144	48.4781	21.8045	344
83.567	42.7653	21.6711	344
95.9515	61.9714	20.807	344
86.0069	108.75	16.3521	344
66.6917	63.2827	10.0702	344
69.0089	71.9086	41.9241	344
82.7407	74.5162	34.9929	344
48.8641	73.9733	21.1475	344
33.9054	75.1164	28.4045	344
83.9083	97.4941	33.4349	345
88.7561	54.6565	31.6834	345
62.9642	65.2235	32.2284	345
55.1535	85.3727	30.8841	345
33.8344	75.6431	28.6627	345
99.4781	81.6756	26.2907	345
79.7989	97.9502	23.2184	345
60.1971	49.0221	22.0783	345
76.4506	65.0738	22.6884	345
84.276	41.9481	21.6669	345
49.1787	73.1272	20.6247	345
97.6301	62.2705	20.7233	345
86.6653	108.357	16.9417	345
66.9702	61.5605	10.3871	345
57.046	115.456	32.7867	345
84.7407	73.5162	34.9929	345
71.0089	71.9086	41.9241	345
87.9666	56.4619	31.6744	346
86.1173	98.4099	32.7755	346
63.2365	66.7951	32.3494	346
56.9843	88.0855	31.4764	346
34.3073	76.4844	28.5138	346
58.046	112.456	28.7867	346
99.1562	81.1852	25.9504	346
78.5729	100.662	23.9629	346
75.7778	66.2737	23.0147	346
58.376	48.6995	22.0189	346
81.9071	40.6837	21.9879	346
97.1558	61.404	20.5872	346
51.6408	73.1189	20.2755	346
85.6786	109.288	16.6958	346
66.9777	61.467	10.5152	346
84.7407	73.5162	34.9929	346
71.0089	73.9086	41.9241	346
72.1506	72.6752	42.5777	347
84.6706	77.5462	34.9301	347
87.865	102.419	33.7421	347
63.5466	68.4243	32.5884	347
57.2938	89.9394	32.1614	347
84.6748	57.9035	30.8307	347
53.3137	113.218	29.9875	347
39.7929	75.1044	28.0781	347
98.7183	82.3419	25.7319	347
77.2881	101.165	24.2803	347
80.673	39.8354	22.0565	347
56.4005	48.9253	22.0515	347
76.6888	67.1005	21.7597	347
97.7937	60.5582	20.6707	347
53.8401	72.5948	19.793	347
[truncated: 7,264 more rows]

## Sheet: abort3-8-1
X	Y	Z	Frame
66.6796	59.474	21.3818	1
59.3485	54.6244	30.188	1
59.3485	54.6244	31.188	2
66.6796	59.474	22.3818	2
66.6796	58.474	22.3818	3
58.3485	54.6244	31.188	3
59.3485	55.6244	32.188	4
67.6796	58.474	22.3818	4
67.6796	58.474	23.3818	5
59.3485	54.6244	32.188	5
60.3485	53.6244	33.188	6
68.6796	57.474	25.3818	6
69.6796	57.474	25.3818	7
61.3485	52.6244	33.188	7
61.3485	51.6244	33.188	8
69.6796	57.474	25.3818	8
69.6796	56.474	26.3818	9
61.3485	50.6244	33.188	9
70.6796	56.474	27.3818	10
61.3485	49.6244	34.188	10
61.3485	48.6244	34.188	11
70.6796	54.474	28.3818	11
71.6796	54.474	29.3818	12
61.3485	48.6244	35.188	12
62.3485	46.6244	36.188	13
72.6796	53.474	30.3818	13
73.6796	52.474	33.3818	14
62.3485	44.6244	37.188	14
61.3485	43.6244	37.188	15
73.6796	52.474	33.3818	15
73.6796	50.474	33.3818	16
61.3485	41.6244	38.188	16
61.3485	39.6244	38.188	17
73.6796	49.474	33.3818	17
73.6796	49.474	32.3818	18
61.3485	39.6244	37.188	18
59.3485	41.6244	34.188	19
71.6796	51.474	30.3818	19
63.3485	56.6244	27.188	20
54.3485	48.6244	32.188	20
63.3485	56.6244	27.188	21
60.3485	55.6244	27.188	22
61.8666	54.4913	27.1829	23
61.1991	55.1726	27.5995	24
62.0618	55.6366	27.363	25
60.3626	55.152	27.3655	26
61.9242	55.9934	27.3174	27
61.2021	56.4466	27.1788	28
65.8809	71.3002	28.6811	29
59.6958	39.5693	26.1018	29
67.2702	78.303	27.7367	30
60.8046	29.5505	25.9604	30
64.5426	82.814	27.5451	31
61.3976	27.1373	25.3411	31
61.1785	87.0227	26.2883	32
62.1724	25.5497	25.3648	32
62.8537	25.3947	26.075	33
61.9335	85.8651	24.8567	33
65.1663	24.9393	26.7379	34
61.1563	85.437	22.8233	34
67.2885	24.1276	27.8891	35
60.8669	85.5187	21.2054	35
68.9191	23.584	30.2129	36
61.0758	85.6548	20.1552	36
71.1036	24.3501	31.6527	37
61.0053	84.4658	18.9928	37
71.9581	25.9551	32.2751	38
60.334	82.5505	18.2305	38
72.2484	28.2443	32.6059	39
60.5662	80.8099	18.1294	39
73.1298	30.8396	32.6247	40
61.1141	78.3114	18.1618	40
73.3864	32.8204	32.3976	41
61.5124	76.3529	18.6146	41
72.4175	34.1959	32.1004	42
61.7493	74.5762	19.0348	42
72.1284	35.8787	32.0471	43
61.9747	73.4128	20.0236	43
72.2523	36.8121	32.0598	44
62.3915	72.3301	20.8468	44
71.8524	37.5695	32.0999	45
62.6457	72.2321	21.7048	45
71.2491	38.0347	32.0118	46
63.173	72.4967	22.3627	46
70.8952	37.8212	32.1875	47
63.4306	71.8142	23.3561	47
70.377	37.9076	32.3578	48
63.3744	72.2204	24.0363	48
71.0837	37.9547	32.4121	49
63.951	72.5609	24.7175	49
71.1042	38.2293	32.5169	50
63.2082	73.3076	25.2883	50
71.4546	38.1514	32.4283	51
62.62	73.5099	25.5691	51
71.5412	37.7749	32.4729	52
62.1269	73.8917	25.8548	52
71.9244	37.6927	32.4304	53
62.6335	74.2833	25.9268	53
72.4634	37.5077	32.1185	54
62.6398	74.7841	26.0397	54
71.9987	37.1349	32.3405	55
62.1503	74.8368	26.3714	55
73.0144	37.646	32.8803	56
62.4738	75.2155	26.6703	56
72.8813	37.6732	32.9331	57
62.3038	75.4503	26.6419	57
72.6671	37.3244	32.9277	58
62.2801	75.3559	26.6633	58
72.0827	37.7333	32.7815	59
61.2177	75.7558	26.1986	59
72.0216	37.6344	32.8646	60
61.1714	76.0793	25.961	60
71.7917	37.1265	32.9029	61
61.0118	75.7481	25.6504	61
71.4858	36.4387	32.7321	62
60.8258	75.4885	25.4969	62
71.5834	36.5181	32.7541	63
61.1406	75.6477	25.3548	63
71.2815	36.7796	32.8955	64
60.493	75.7464	25.2175	64
71.2897	36.4841	33.1031	65
59.7625	75.4904	25.1144	65
70.95	36.3962	33.0788	66
60.3288	75.6771	25.0559	66
70.8432	36.7736	33.1302	67
59.9366	75.5698	24.5784	67
69.8944	36.8273	33.5683	68
60.1154	75.5707	24.6171	68
70.2189	36.7635	33.49	69
59.9927	75.3054	24.391	69
70.5271	37.0468	33.6587	70
60.2697	75.3574	24.4089	70
69.6231	37.0558	33.7498	71
60.4894	75.4825	24.3538	71
69.5998	37.1661	33.6699	72
60.5631	75.6076	23.9803	72
69.0703	37.3713	33.714	73
60.2912	75.2219	23.8003	73
69.3607	37.3718	33.779	74
60.257	74.9131	23.645	74
69.3761	37.4614	33.8479	75
60.7926	74.9595	23.5581	75
68.97	37.1404	33.876	76
60.308	74.4651	23.2833	76
69.2015	37.5554	34.1046	77
60.4251	75.1187	23.6855	77
69.3951	37.5853	34.193	78
60.8835	75.5468	23.8395	78
69.0474	37.5653	34.269	79
60.1491	74.8546	23.4336	79
68.565	37.7032	34.4168	80
60.528	75.149	23.3261	80
68.2311	37.7141	34.4107	81
60.7389	75.7036	23.414	81
68.738	37.6349	34.3592	82
60.9647	75.9505	23.5417	82
68.8151	37.2233	34.1643	83
61.2242	76.0643	23.4439	83
68.716	37.4807	34.3956	84
62.0049	75.8893	23.4368	84
68.489	37.8871	34.4815	85
62.4351	75.85	23.3207	85
67.4117	37.811	34.566	86
61.9046	76.4175	23.2799	86
68.1041	37.4864	34.4413	87
61.7241	76.0664	23.1859	87
68.1366	37.6364	34.3943	88
61.8708	76.2588	22.9809	88
68.9827	37.638	34.3132	89
62.2326	76.24	22.7879	89
68.8194	37.4009	34.4751	90
61.9683	75.9143	22.8191	90
68.6327	38.0351	34.6105	91
60.8438	76.5665	22.9683	91
68.1388	37.8136	34.4007	92
60.8494	76.7689	22.9796	92
67.8993	37.1418	34.3972	93
61.0221	76.4846	23.1021	93
67.3243	36.8018	34.4104	94
61.1455	76.2618	22.9948	94
67.3647	36.4922	34.3201	95
61.6733	76.4656	23.2008	95
66.7622	36.5143	34.4949	96
61.8018	77.1112	23.4184	96
65.9311	36.849	34.4093	97
61.7265	76.8594	23.4449	97
65.2151	36.5933	34.2294	98
60.937	76.6447	23.4394	98
65.6506	36.2935	34.2741	99
62.1798	76.5456	23.4123	99
65.6217	36.8528	34.2814	100
61.9079	77.0453	23.5488	100
66.3981	36.6548	33.8519	101
61.4955	76.8111	23.4426	101
66.0664	36.3098	33.9505	102
60.4911	76.2723	23.5886	102
65.8248	36.5666	33.8353	103
60.103	76.6854	23.7988	103
66.0041	36.6587	34.1277	104
60.2353	76.4987	24.1087	104
65.0802	36.6112	33.7037	105
59.391	75.9019	23.9348	105
65.1948	36.8154	33.5279	106
59.1584	76.0878	23.9385	106
65.8623	36.5319	33.4195	107
59.6773	75.8459	24.1051	107
66.2124	36.4047	33.2021	108
59.5659	75.5459	24.2717	108
65.9848	36.5015	33.0372	109
59.1652	75.4037	24.2048	109
66.917	37.3907	33.1209	110
59.7565	75.6489	24.4643	110
67.3605	36.883	33.0365	111
59.7387	74.9229	24.619	111
67.4149	37.1659	33.0777	112
59.5028	74.8115	24.4325	112
68.2854	37.7652	32.9162	113
59.7504	74.6663	24.4365	113
69.1503	37.6738	32.8829	114
59.4394	74.6397	24.3035	114
68.8939	38.033	32.8118	115
58.7071	74.6517	24.3385	115
69.1415	38.1458	32.9381	116
58.6118	74.618	24.377	116
69.813	38.2396	32.8725	117
58.4871	74.2979	24.209	117
70.1832	38.3189	32.9049	118
57.8314	73.9331	24.1746	118
70.8361	38.5956	32.8831	119
56.4036	73.8065	24.2328	119
71.6066	39.4154	32.6963	120
56.2902	74.2851	24.4227	120
72.3584	39.3826	32.7442	121
55.8188	73.4101	24.1743	121
73.4243	39.6113	32.5116	122
54.9066	73.2038	24.2842	122
74.0505	39.9724	32.4346	123
54.704	73.4047	24.5223	123
75.3437	40.1617	32.2284	124
53.8714	72.5406	24.5619	124
75.4666	40.6635	32.1014	125
52.5527	72.2073	24.8637	125
75.7097	40.846	32.0598	126
52.6289	71.8566	25.0402	126
75.5716	40.6584	32.0737	127
53.0692	71.9395	25.077	127
75.9703	41.2697	32.0726	128
52.9798	71.973	25.0153	128
75.8948	41.5172	32.1852	129
52.3684	71.8825	25.0585	129
76.041	42.4961	32.1272	130
51.9551	71.7223	24.9283	130
76.4553	43.0042	32.0954	131
52.5444	71.7918	24.8721	131
76.5775	43.0162	32.141	132
52.3283	72.0031	24.9975	132
76.3569	43.0256	31.9657	133
52.5944	72.1296	24.8936	133
76.2991	42.5867	32.1171	134
52.9301	71.9206	24.8989	134
76.7537	42.7256	31.7943	135
52.8211	71.5437	24.7121	135
76.5166	42.6814	31.7103	136
52.6636	71.8575	24.5421	136
76.123	42.739	31.776	137
52.1216	71.964	24.5598	137
76.0539	42.8382	31.5585	138
51.4657	71.7213	24.5373	138
76.6192	43.0946	31.5109	139
52.4703	71.68	24.4534	139
76.1587	43.3546	31.6765	140
51.922	71.3521	24.3032	140
76.309	43.7398	31.7605	141
51.7871	71.818	24.3296	141
76.0189	43.8084	31.6634	142
51.6104	71.6835	24.2905	142
75.8061	43.0749	31.4513	143
51.5706	71.4997	24.2657	143
76.3717	43.5262	31.7724	144
51.6972	71.342	24.4134	144
76.1009	43.1715	31.9965	145
51.8615	71.6772	24.4837	145
76.443	43.1999	31.5682	146
52.0826	71.9756	24.3827	146
76.2155	42.4898	31.9511	147
52.5688	71.941	24.4132	147
76.9781	43.1118	31.5657	148
52.2953	72.0576	24.6161	148
76.7738	43.5989	31.7611	149
52.1628	72.0356	24.3228	149
76.3389	42.941	31.5268	150
51.4752	71.5566	24.4659	150
76.4194	41.4028	32.2024	151
52.088	71.5256	24.2794	151
78.3503	41.4132	32.1439	152
51.8274	71.5838	24.1689	152
77.8884	40.9972	32.6999	153
51.9855	72.6693	23.8252	153
76.3298	39.7426	32.7357	154
51.9913	73.0517	23.8483	154
74.9911	38.7752	32.2722	155
52.8351	73.6075	24.3361	155
74.9716	37.7423	31.922	156
53.2439	73.2725	24.3473	156
78.8454	57.692	33.3351	157
70.758	21.7875	30.1	157
49.9781	72.2164	24.1195	157
82.9509	66.1822	32.3087	158
64.589	15.5822	30.8014	158
48.9055	70.2068	23.7779	158
90.3433	64.2398	33.4718	159
57.3714	21.5586	29.1667	159
51.7318	72.4715	24.077	159
93.5521	62.2825	33.8429	160
54.6478	22.7971	28.111	160
53.9192	72.7332	24.1318	160
95.017	57.1119	33.3583	161
50.267	24.0209	28.1943	161
54.9085	74.4673	24.3824	161
94.8727	51.6853	33.0725	162
47.3068	26.5447	29.1743	162
55.2956	75.4188	24.1324	162
93.9561	47.3715	32.5137	163
45.601	28.71	30.4675	163
55.3399	75.4564	24.0814	163
91.401	42.9868	33.2068	164
44.6043	31.441	31.4625	164
74.8696	70.5461	25.0521	164
42.3666	79.0557	23.7703	164
86.9036	38.6489	34.9396	165
44.3809	34.3702	31.1983	165
88.6165	65.2269	22.1723	165
39.2924	81.2644	25.1787	165
87.336	43.0197	35.5673	166
44.2333	34.2938	30.9725	166
42.6195	83.5084	27.1033	166
89.0398	64.8796	17.6519	166
86.4264	46.7222	36.4372	167
43.6759	83.9963	31.078	167
46.3663	32.3912	29.4452	167
85.2755	62.2125	16.6005	167
86.0466	49.7451	35.9122	168
46.998	84.3318	32.1716	168
46.346	32.8327	28.8447	168
82.5486	58.7961	15.0099	168
86.5224	49.3361	35.3625	169
48.6174	84.5198	32.6534	169
45.9391	34.5165	28.7776	169
80.6879	58.103	14.399	169
86.4815	48.6753	34.9565	170
49.1473	83.6798	33.0268	170
46.1871	34.9552	28.1173	170
78.8415	58.4091	14.4824	170
87.2727	46.9585	34.6939	171
51.0559	83.0971	33.6156	171
45.9448	35.2854	28.1288	171
77.6279	58.1438	14.4072	171
87.1916	46.9877	34.1238	172
50.4892	82.6425	33.6533	172
46.0002	35.5825	27.9732	172
76.5528	59.0312	14.467	172
50.8124	82.3061	34.0482	173
87.2869	47.2639	34.069	173
45.2475	36.1546	27.9662	173
75.8569	59.5675	14.7228	173
52.1795	82.6307	33.6878	174
87.8885	46.6084	33.7452	174
45.3622	36.2019	28.2862	174
76.6197	58.1388	15.1163	174
52.3811	82.3786	33.8161	175
87.1984	45.9877	33.7417	175
44.7732	36.947	28.0911	175
76.6074	58.6279	15.3474	175
52.6537	82.0105	34.0145	176
87.116	45.8454	33.3195	176
44.3151	37.0574	28.16	176
75.3661	59.2057	15.537	176
53.2283	82.5909	33.4247	177
86.9453	46.134	33.2651	177
44.3487	37.1866	28.4276	177
75.8096	58.202	15.5019	177
53.9006	82.5607	33.428	178
87.1014	46.1951	33.3419	178
44.7701	37.3416	28.4085	178
75.7814	58.7771	15.8235	178
54.1527	82.2824	33.4235	179
86.9928	45.7843	33.302	179
44.6723	37.6705	28.5435	179
75.7414	58.4576	16.0329	179
53.8436	82.0684	33.4692	180
86.7725	45.6514	33.1968	180
44.5085	37.8825	28.3769	180
75.5486	58.5284	15.9064	180
53.8991	81.4386	33.7898	181
86.4456	45.2396	33.4125	181
44.7378	37.4729	28.1145	181
75.5526	59.664	16.2887	181
54.2981	80.6242	33.7332	182
86.8591	45.1554	33.233	182
45.3585	37.1731	28.2583	182
75.3799	59.8391	16.135	182
54.6445	80.3882	33.775	183
86.9091	45.1535	33.5638	183
45.7039	37.5274	27.9229	183
75.5908	60.9042	16.0628	183
54.8006	80.0398	33.9718	184
87.8035	45.4613	33.5647	184
46.635	37.7639	28.1037	184
75.5038	62.0064	16.1337	184
55.1193	79.7915	34.0281	185
87.2977	45.3859	33.5639	185
46.5504	37.5999	27.9596	185
75.2783	62.5699	16.1386	185
54.5511	79.3045	34.045	186
86.3588	44.7606	33.3872	186
46.0699	37.4585	27.8985	186
74.5805	62.2722	16.1624	186
54.4006	79.544	33.853	187
86.0669	45.2561	33.3959	187
45.7504	37.8571	28.0013	187
74.4353	61.589	16.1092	187
54.5211	79.7916	33.3019	188
85.2599	45.4147	33.2393	188
45.8614	38.1513	27.8	188
73.9151	61.7281	15.8809	188
85.557	45.2794	33.3404	189
54.8038	79.5348	33.4391	189
46.7316	37.658	28.1738	189
74.3978	61.6299	16.2201	189
55.3372	78.88	33.5584	190
85.5897	45.0802	33.4842	190
47.1036	37.4248	28.4378	190
74.1837	61.6089	16.2072	190
55.5174	78.783	33.293	191
85.7974	45.0282	33.66	191
48.1423	37.1535	28.8103	191
75.5828	60.2511	16.4068	191
85.2966	45.4796	33.277	192
54.7963	78.6257	33.1261	192
48.4422	36.7901	29.1197	192
74.6802	60.1766	16.6188	192
85.2864	45.4739	33.2687	193
55.4929	78.6094	32.983	193
48.863	37.0372	29.3965	193
73.8232	60.3591	16.5539	193
85.8627	45.5775	33.4086	194
56.6328	79.0722	32.998	194
50.2224	37.6021	29.4525	194
74.7147	60.7797	17.0272	194
84.8655	46.1471	33.2691	195
55.8004	78.9345	32.7776	195
50.731	37.2517	29.319	195
74.312	60.3808	16.9363	195
84.7965	46.4497	33.2518	196
56.2473	79.0416	32.8168	196
51.5905	37.7268	29.4108	196
75.0085	60.7169	17.1923	196
84.6989	45.8998	33.2025	197
56.6362	78.6463	32.7698	197
51.8841	38.1921	29.6732	197
75.2523	61.9888	17.2325	197
84.1196	46.5095	33.2029	198
56.0098	78.6769	32.748	198
51.3207	38.8453	29.5826	198
74.194	61.7668	17.3745	198
56.4714	77.7462	32.7713	199
83.6633	45.1535	32.8725	199
51.7829	38.7361	29.5835	199
73.9806	61.6556	17.3034	199
56.1543	77.1605	32.7613	200
83.7367	44.6624	32.9006	200
52.6198	38.8422	29.7287	200
75.1834	61.5277	17.8036	200
83.4503	45.7822	32.7215	201
56.579	77.8892	32.1814	201
52.8061	39.0411	29.4595	201
75.1101	61.4476	17.9053	201
57.3451	77.5494	32.2633	202
83.228	46.7083	32.7248	202
52.3455	39.7509	29.6912	202
74.0083	61.4568	17.683	202
82.5101	46.4494	32.7208	203
57.3484	77.2185	31.9941	203
52.5683	39.8302	29.9337	203
73.3718	60.9615	17.8781	203
82.5789	46.9879	33.1129	204
58.0517	77.294	31.8345	204
53.1306	40.3894	29.7773	204
73.7771	61.1808	18.0604	204
82.05	46.7502	32.6489	205
58.1107	76.6765	31.8413	205
52.5115	40.5658	29.542	205
72.5372	60.8875	17.8557	205
82.038	46.0078	32.8131	206
58.5372	76.3993	31.952	206
52.1278	40.8956	29.5704	206
72.8897	60.1065	18.2447	206
58.9031	76.0538	32.062	207
82.0711	46.448	32.8045	207
52.9572	40.8715	29.4617	207
73.3698	60.898	18.216	207
81.8416	47.0801	32.7609	208
58.8432	76.0489	31.9698	208
52.8374	40.9633	29.6513	208
73.361	59.9282	18.1627	208
58.6746	75.8708	32.0134	209
82.0809	47.337	32.6538	209
52.9877	40.699	29.4944	209
73.6274	61.2428	18.2497	209
58.4501	75.0521	32.0959	210
81.8018	47.0571	32.5396	210
51.824	40.25	29.2773	210
71.9427	60.8775	18.2387	210
82.1935	48.0088	32.9459	211
58.927	75.9791	31.7101	211
51.9732	40.6859	29.2946	211
72.7042	60.3857	18.1734	211
81.5973	48.4506	32.7553	212
59.157	76.1557	31.3752	212
51.5623	40.3952	29.1245	212
71.972	60.0848	17.997	212
82.1451	48.521	32.8678	213
58.6291	76.2615	31.1928	213
51.1729	41.1137	29.0819	213
72.5605	59.7538	18.0925	213
83.051	48.9234	32.7269	214
59.6644	76.4059	31.6501	214
51.3998	41.7394	29.2058	214
72.3603	61.3525	18.2605	214
83.8519	49.5411	32.6129	215
59.2475	76.1877	31.353	215
50.454	41.0483	28.8592	215
72.4588	60.8168	17.9531	215
84.6552	50.3592	32.5405	216
59.5788	76.2777	31.6244	216
50.8355	40.7264	28.9787	216
71.7895	61.2986	17.6372	216
85.4633	51.3406	32.4164	217
58.3641	76.2691	31.316	217
50.4332	40.9098	29.0672	217
71.0053	61.2385	17.6534	217
87.0955	52.5086	32.1669	218
57.9326	76.2545	31.3309	218
50.7642	39.7622	29.0733	218
70.6767	60.7616	17.5858	218
88.1539	54.6843	32.2422	219
57.6152	75.8317	31.4654	219
51.0587	39.5674	29.2863	219
70.3353	60.5512	17.6198	219
57.0695	74.9343	31.2856	220
89.5829	55.8178	32.0447	220
50.9024	39.0219	29.3394	220
70.4637	60.2982	17.4122	220
56.8638	75.017	31.2385	221
91.6062	57.8055	31.7385	221
52.3972	38.7502	29.6047	221
70.2647	60.6435	17.5288	221
55.9564	75.4894	31.3387	222
92.5867	60.4394	31.479	222
52.6553	38.4323	29.8815	222
68.9882	60.6204	17.5071	222
55.1689	75.0851	31.2938	223
94.9937	62.3117	30.7367	223
53.5758	37.3006	29.9889	223
66.8469	60.8911	17.1929	223
54.4119	74.5936	31.2551	224
96.6953	64.4031	30.5346	224
53.615	36.2544	30.1671	224
66.9639	60.8228	17.0228	224
55.3977	76.2618	30.9183	225
98.0849	65.2086	30.1017	225
52.3653	35.7186	30.6102	225
66.3036	62.0964	16.867	225
51.0747	33.7635	31.6068	226
56.012	77.125	30.7885	226
98.8254	66.1825	29.8514	226
65.4213	62.5316	16.7087	226
50.3376	33.2253	31.8374	227
56.1102	77.5004	30.3896	227
98.8784	66.602	29.5748	227
64.8946	63.6038	16.2851	227
50.1361	32.6513	31.882	228
56.2924	77.5646	30.4589	228
99.2146	66.2338	29.5253	228
64.5971	63.1055	16.4867	228
48.4457	29.0475	38.2044	229
54.6535	76.98	30.5611	229
99.1061	66.0449	30.3762	229
54.9464	41.6401	22.5701	229
65.5373	66.3436	15.9429	229
51.9152	32.3894	39.5864	230
54.4784	75.1448	31.7755	230
98.9743	60.1172	32.2831	230
67.2166	68.6927	16.8795	230
48.341	39.1936	19.619	230
49.6879	30.6054	38.6012	231
99.4738	56.2931	32.8788	231
54.0633	74.3072	31.9505	231
46.0464	41.4179	18.9176	231
69.2777	70.902	17.8556	231
47.9388	29.7064	37.3465	232
98.4819	54.3954	33.4672	232
52.2046	73.5872	32.5057	232
69.3716	74.0931	18.9437	232
45.5763	44.8266	17.8828	232
46.6801	30.0702	36.4974	233
100.055	49.6592	34.8672	233
51.1099	72.7254	32.4502	233
68.9351	76.2624	19.797	233
45.4352	48.1612	17.3281	233
96.6546	48.7281	35.51	234
46.8915	30.039	35.7563	234
52.8924	71.2458	33.0112	234
71.4899	76.2959	20.8757	234
48.4034	49.7515	17.2236	234
95.2623	44.4464	36.474	235
45.8431	30.2438	34.9256	235
52.6866	71.6443	32.5314	235
72.7174	76.4675	21.4309	235
49.2156	51.6849	16.8878	235
94.5479	42.313	36.2748	236
45.6513	30.5938	33.8554	236
51.934	71.3711	32.5569	236
72.3028	76.9622	21.4858	236
49.4441	52.5114	17.0003	236
92.8677	55.164	36.3717	237
53.4223	71.0498	33.1977	237
45.2532	30.8633	33.6207	237
88.4864	28.2178	33.2965	237
73.7164	76.7243	22.2444	237
51.7329	52.7179	17.6256	237
82.9186	55.2242	36.6826	238
51.2952	69.9093	32.6655	238
47.1775	30.4229	33.6508	238
87.7227	30.7568	30.4331	238
72.2575	75.8982	22.4808	238
51.2347	52.354	18.2014	238
79.0918	49.3426	39.1246	239
49.5951	70.422	32.2858	239
48.5637	30.888	33.454	239
93.2974	37.6111	30.0406	239
72.9581	74.7529	22.7692	239
50.2262	51.9928	18.2804	239
77.762	47.3244	40.2366	240
49.6919	70.217	32.2823	240
49.0718	31.5178	33.4804	240
95.0892	38.5056	30.0271	240
74.0445	74.2431	23.4389	240
51.2376	51.9444	18.8659	240
76.305	45.5407	40.8539	241
48.7409	69.3923	32.2505	241
49.8883	30.9759	32.8645	241
96.9736	38.0807	30.5995	241
73.5148	74.2243	23.7753	241
51.4538	52.2112	18.7019	241
75.8844	43.7039	41.2039	242
48.5661	68.1184	32.0574	242
50.4159	30.0545	32.0193	242
98.8864	37.595	30.6344	242
73.0853	74.9015	24.0787	242
52.6442	52.2302	18.7127	242
75.5049	42.3863	41.8694	243
47.9003	67.578	32.3862	243
50.4858	30.4787	30.9398	243
99.7417	38.1375	30.2958	243
73.1626	75.6466	24.5845	243
53.4378	53.2317	18.7683	243
75.8647	41.7693	42.1587	244
47.7236	67.0464	32.531	244
51.0478	30.522	30.291	244
100.155	37.3187	29.6655	244
72.509	76.638	25.118	244
54.3458	53.8246	18.8838	244
75.7947	42.2204	42.4131	245
46.629	66.5896	32.4936	245
51.4403	29.8593	30.0699	245
100.272	37.2635	29.2321	245
71.4839	77.3508	25.0472	245
55.1828	54.118	19.1914	245
74.8813	43.8026	42.9344	246
45.9334	65.6211	32.2752	246
51.8015	29.3629	30.0584	246
99.8102	36.8755	29.0182	246
71.553	78.1733	24.7644	246
55.0953	53.5355	19.306	246
76.9895	43.1983	43.0237	247
46.4209	64.0922	32.7787	247
52.7931	28.8584	30.9167	247
100.632	37.0121	28.5289	247
73.467	79.6584	23.0002	247
54.8163	50.5744	20.3611	247
78.6222	46.2496	43.1723	248
46.4778	62.4075	32.9782	248
54.3417	27.8027	31.7611	248
101.315	37.5674	27.8364	248
74.8242	80.2234	21.882	248
53.5567	46.7393	21.0175	248
80.4537	50.5843	43.1356	249
45.8183	61.0946	32.7824	249
53.8393	29.1366	33.0999	249
100.484	37.903	27.0466	249
77.7954	81.523	20.8466	249
51.0909	44.7449	21.9152	249
81.6463	51.8752	42.9047	250
46.563	62.1272	32.7772	250
52.2763	30.1237	33.4775	250
99.9607	35.7252	26.9104	250
79.9293	81.8894	20.3035	250
50.5006	44.575	22.5676	250
82.3662	51.2232	42.9123	251
47.7073	63.4486	32.7157	251
51.8308	31.1692	33.5414	251
99.7861	34.2067	26.6955	251
82.1821	80.9629	19.6961	251
50.1536	44.8015	22.9825	251
82.6498	52.5447	42.7753	252
47.0703	63.8433	32.8712	252
50.9505	31.0685	33.5752	252
98.807	33.4373	26.5155	252
96.5414	74.5896	24.1604	252
48.7043	45.4843	23.2306	252
67.2468	79.2539	18.564	252
83.3464	53.0951	42.7321	253
51.8816	31.3753	33.6384	253
49.1253	64.3287	32.8526	253
99.7305	35.3808	26.1169	253
100.638	75.1361	25.4023	253
51.4199	47.0184	23.7246	253
68.0086	79.7699	18.9903	253
83.7177	51.7091	42.6175	254
49.2589	65.307	32.4769	254
50.9215	31.0427	33.2622	254
100.439	73.0779	27.5905	254
99.5392	34.4262	25.7797	254
51.6364	48.5384	23.4157	254
70.5744	79.2498	19.5063	254
83.6219	50.4965	42.4212	255
50.4435	65.8726	32.2377	255
48.6931	30.8947	32.8743	255
100.487	71.5639	27.6736	255
98.0402	32.7098	24.9941	255
51.8061	50.0716	23.2357	255
70.4051	78.2375	19.6094	255
81.5188	48.4009	42.9356	256
50.9478	67.5358	32.3197	256
46.5701	32.0249	32.7341	256
102.004	70.0992	28.2475	256
96.0635	30.0276	25.9609	256
53.1447	52.4937	22.911	256
70.7649	77.9977	19.7656	256
81.3341	47.6584	42.9491	257
52.1132	68.2119	32.5816	257
46.7379	32.706	32.5296	257
102.301	70.1967	29.3286	257
94.8533	27.4067	26.0946	257
55.0817	53.8357	22.7072	257
70.0844	77.7762	19.9645	257
81.409	46.6848	43.1413	258
52.764	68.2808	32.736	258
46.4893	32.1609	32.4283	258
102.754	69.1704	30.0404	258
94.3518	26.3184	26.1361	258
56.4498	55.4428	22.8107	258
69.794	77.8243	20.1806	258
80.011	45.3128	43.2454	259
53.2407	69.497	33.0669	259
46.035	32.0861	32.16	259
102.037	69.6493	30.3874	259
93.0109	26.2383	25.8259	259
57.329	57.5255	22.8261	259
68.6464	79.0068	20.4176	259
78.8563	44.1065	43.1343	260
52.7215	69.3151	32.5955	260
45.735	31.4956	31.6794	260
101.588	69.5244	31.0797	260
91.9247	25.5149	25.694	260
67.9809	79.8653	20.4358	260
58.1879	58.9007	22.3	260
78.6976	42.204	43.0876	261
53.3831	69.7165	32.9176	261
46.3544	30.7824	31.7967	261
102.913	67.0783	31.2691	261
91.2559	24.4915	25.839	261
60.4028	59.5926	22.6116	261
69.2048	79.0472	20.3424	261
77.5887	41.716	43.101	262
53.8937	70.0819	32.8146	262
103.447	65.5619	30.9205	262
45.6989	30.6038	31.7158	262
90.4231	23.8758	25.6704	262
60.5032	59.3004	22.5013	262
69.6229	79.037	20.4067	262
75.6533	39.5786	42.9206	263
53.2079	69.1554	32.9723	263
44.8992	29.5519	31.5109	263
103.534	63.8142	30.9557	263
89.1917	23.1484	25.5986	263
60.6907	60.2393	22.4105	263
68.1256	79.773	20.7507	263
75.6063	38.5764	42.5853	264
50.9451	70.2071	33.7693	264
103.237	63.3365	31.3184	264
44.8473	28.4461	31.0175	264
89.6567	23.6471	25.8647	264
62.03	60.4013	22.6012	264
69.7614	78.8145	20.2792	264
75.4905	37.4659	42.3593	265
47.9699	71.7717	34.2034	265
102.448	64.1646	32.309	265
46.0622	27.1346	30.057	265
90.9611	24.2356	26.1722	265
72.9329	77.2354	19.9829	265
64.6835	58.5403	22.0062	265
73.1599	37.4852	42.454	266
45.4416	71.7311	34.0691	266
100.258	65.0499	34.1909	266
46.5813	25.5553	29.2554	266
91.7577	24.8476	26.9215	266
67.2653	57.7442	22.576	266
74.5933	76.2326	19.7586	266
71.4902	37.5295	42.3871	267
43.5726	71.5061	33.7533	267
97.3927	67.5308	35.0837	267
92.3387	26.3611	28.0344	267
46.7697	24.6021	28.8929	267
68.2078	57.5521	22.6834	267
74.1879	76.9592	19.99	267
72.2068	36.7138	42.113	268
37.9152	78.3946	36.8483	268
96.2045	67.8106	35.5482	268
55.3908	57.3752	30.6475	268
92.8891	26.3582	28.1258	268
47.5337	22.3766	27.9321	268
70.1294	56.2195	21.5206	268
72.3666	76.7241	19.7022	268
70.2329	35.9663	42.1428	269
93.4774	68.8633	36.2569	269
42.7124	88.7215	34.2163	269
43.1833	51.52	29.7506	269
93.4903	28.6234	28.6926	269
49.0714	20.9979	27.9816	269
67.9112	75.3194	20.2884	269
66.763	55.3871	21.5272	269
65.309	38.1368	42.2555	270
88.8811	70.7089	37.8077	270
56.2543	91.6988	32.8203	270
93.9483	31.6859	31.0091	270
35.3834	51.3089	29.5254	270
51.7823	19.7628	28.3836	270
64.4844	55.2886	22.4499	270
62.3889	74.7039	18.468	270
61.8245	40.8308	42.0221	271
86.8905	71.3812	38.0989	271
58.4985	91.9081	32.3111	271
93.1414	32.2604	32.187	271
51.8318	19.5596	28.9267	271
34.4754	51.4582	28.2455	271
64.675	54.6281	22.0734	271
62.908	72.0586	18.3674	271
58.4863	43.5675	41.9686	272
85.8182	72.0967	38.0981	272
91.2664	31.4404	33.6764	272
60.606	92.8753	31.9598	272
51.7242	19.317	29.2911	272
34.4202	52.3087	27.5661	272
65.0479	54.3305	21.9692	272
64.0396	70.0915	18.4445	272
55.3918	45.8067	41.7206	273
84.3482	72.7741	38.2712	273
90.7284	31.9951	34.7777	273
62.2485	92.0901	31.2591	273
51.1111	19.3204	29.608	273
35.0738	52.4437	26.9037	273
67.7564	53.1439	22.5754	273
65.077	67.6556	18.364	273
52.9172	48.5302	41.5625	274
84.4106	73.3376	38.4021	274
88.3377	31.9656	35.7841	274
63.6783	91.6907	31.0487	274
49.6674	19.443	30.4358	274
35.332	53.4942	26.4653	274
68.8134	51.5926	23.1783	274
66.2662	66.5649	18.9954	274
53.0502	50.1713	41.2652	275
84.076	73.7367	38.2984	275
86.8546	31.7347	36.4519	275
64.589	90.8227	30.7097	275
48.9002	20.0612	31.0746	275
35.8478	52.4599	25.8567	275
70.7265	50.0179	23.296	275
66.4881	65.0042	18.8701	275
51.3692	52.9246	40.952	276
83.8795	73.35	38.5469	276
84.5278	32.2514	37.3002	276
46.9003	20.8135	31.758	276
65.9611	91.3941	30.301	276
36.4391	52.903	25.6729	276
69.9756	49.3707	23.6724	276
66.8617	63.8587	18.503	276
50.4896	54.6241	40.0375	277
83.2285	72.8702	38.6551	277
82.2701	32.3207	37.3247	277
44.6917	22.4016	31.9092	277
66.8985	91.472	30.106	277
36.2221	54.9169	24.9684	277
70.6635	47.967	23.5305	277
66.138	63.7827	18.2952	277
50.3057	56.9488	39.6621	278
83.7041	72.685	38.404	278
79.6923	31.7391	38.077	278
43.1644	23.2059	32.2029	278
68.2345	91.5357	29.6008	278
37.8256	55.4372	24.3543	278
71.1584	46.7256	23.8583	278
67.6617	62.5027	17.9022	278
82.5104	71.9089	38.6836	279
48.2127	57.9233	39.1307	279
76.4339	32.2891	38.614	279
40.9245	24.7923	31.8821	279
67.7196	91.0376	30.2743	279
38.8448	56.5575	23.333	279
70.3536	46.3176	24.5867	279
68.8134	61.1685	18.5864	279
81.9723	71.8741	38.87	280
46.9024	59.6619	38.5332	280
73.9866	33.2178	39.0825	280
39.3941	26.5855	31.6769	280
67.0693	90.825	30.5672	280
71.8671	45.1986	24.9548	280
40.4912	57.5841	22.3103	280
69.4275	60.6269	18.7946	280
81.2898	71.3201	39.1823	281
72.0744	32.9967	38.8063	281
46.7508	60.7277	37.6249	281
67.1218	90.9945	30.5924	281
39.2209	27.3367	30.9388	281
72.5205	44.7132	24.6414	281
41.3631	58.2302	21.89	281
70.9202	60.898	19.1719	281
80.4339	69.8495	39.9346	282
70.6018	32.5249	38.6051	282
46.2253	60.1758	37.1606	282
66.7837	91.2498	30.425	282
38.3786	27.7497	30.818	282
72.8896	43.9967	24.5602	282
42.2997	57.9876	21.7494	282
70.4271	61.9296	19.6662	282
80.2832	69.0017	40.0665	283
68.3921	32.6251	38.537	283
46.6403	60.6825	36.4281	283
67.0485	90.8981	30.2561	283
38.0672	28.3357	29.884	283
73.0818	43.682	25.0553	283
42.7909	58.6324	21.4142	283
71.6999	62.5936	19.8984	283
80.2164	68.0331	40.1646	284
67.2851	32.0931	38.1509	284
47.073	61.1453	35.8709	284
67.2552	90.197	30.3871	284
37.1172	29.1695	29.5951	284
73.7363	42.8138	24.8036	284
72.3893	62.9333	20.2555	284
43.7582	57.8526	21.1497	284
79.7041	66.8102	40.615	285
66.6012	32.2589	37.9065	285
47.9267	61.5999	35.501	285
67.3119	90.4466	30.3593	285
36.8246	29.9741	29.2987	285
74.384	42.4344	24.745	285
72.8423	63.0805	20.487	285
45.0992	57.9841	21.2808	285
78.8871	65.9504	40.9071	286
65.482	31.9926	37.7333	286
48.655	63.3643	34.5183	286
67.8553	90.3847	29.9332	286
36.3499	30.3337	29.1513	286
74.0672	42.0928	24.9344	286
72.8156	62.8946	20.7978	286
45.3042	57.5848	21.212	286
78.8849	65.0594	40.782	287
64.3753	32.4836	37.1918	287
48.8453	63.9648	34.141	287
67.1309	90.4334	30.3874	287
36.1861	31.3082	28.7369	287
73.9437	42.0231	24.6749	287
73.1362	63.9394	21.2822	287
45.9374	58.604	21.1805	287
79.7224	64.9017	40.5485	288
63.9769	33.7809	36.9519	288
50.462	65.1493	33.8725	288
68.3723	90.8641	30.0786	288
35.8523	32.4193	28.7207	288
73.9906	42.2339	24.4012	288
72.3889	64.4092	21.1097	288
45.9971	58.8749	21.3949	288
80.6491	62.6856	40.5793	289
63.2356	32.9381	36.9546	289
52.007	64.7904	33.8444	289
70.0134	90.2465	30.0707	289
35.2669	32.9672	28.9242	289
73.4037	41.1174	24.5051	289
72.102	64.0534	21.5495	289
46.0255	58.6299	21.6711	289
82.4588	61.8677	40.4305	290
63.5803	33.7319	36.7689	290
53.1593	65.4023	33.9854	290
71.2289	90.3697	29.7984	290
35.4598	33.7115	29.0888	290
73.3657	40.7164	24.3399	290
71.9763	63.9162	21.816	290
45.5566	58.9117	22.4571	290
84.1962	60.3725	39.5376	291
63.7359	33.5383	36.4948	291
54.4341	65.8835	33.6256	291
71.1996	90.2197	29.4089	291
35.0786	34.8433	29.1822	291
72.5732	39.5759	24.0764	291
71.7931	63.0747	22.058	291
44.9481	58.9696	22.4853	291
84.853	59.8636	39.302	292
65.07	33.5011	36.3381	292
56.9821	66.6167	33.8094	292
71.5429	90.3382	29.6561	292
35.8476	35.5476	29.9874	292
44.1519	60.621	23.8945	292
72.0066	38.41	24.4442	292
71.7412	62.3036	22.0455	292
82.6256	58.5657	40.001	293
63.1428	33.5348	37.3781	293
56.1486	66.1236	34.5706	293
69.3528	89.5928	31.4026	293
35.007	35.9775	30.8407	293
43.2011	61.4869	25.2949	293
68.0586	38.2941	25.2841	293
72.0769	63.0663	20.4341	293
82.7752	58.4353	40.2647	294
62.2794	34.6822	38.0134	294
56.7409	66.6081	34.9844	294
68.2818	89.1847	32.7682	294
35.0326	36.9224	31.6589	294
43.0288	62.2254	26.0096	294
64.9112	39.4451	26.3453	294
74.4967	63.881	17.4395	294
83.2654	58.0341	39.9312	295
62.6591	35.1363	38.5518	295
56.7996	64.9114	35.3813	295
67.3423	87.7049	33.71	295
35.5425	37.1278	32.2374	295
44.0191	59.9126	26.639	295
66.004	32.7553	24.954	295
74.8388	65.9397	17.7443	295
84.2074	58.1261	39.4629	296
63.7406	35.8979	38.8875	296
57.5479	64.9293	35.6404	296
65.8439	87.9717	34.0948	296
36.3738	37.9298	32.7558	296
44.4398	59.1462	26.9145	296
64.7406	31.8989	25.6665	296
75.3551	68.429	18.4125	296
87.1236	57.7921	39.5695	297
65.3773	34.7265	38.57	297
57.0977	64.6056	37.7511	297
64.1199	88.6948	35.5383	297
37.4995	37.4767	33.3234	297
46.914	58.5474	29.094	297
73.8903	68.184	28.7361	297
54.2774	19.7035	26.173	297
79.2053	42.3785	24.4116	297
73.608	65.6262	11.1744	297
86.5811	55.3957	39.3106	298
65.5567	34.5854	37.2883	298
60.3993	66.0603	35.9044	298
62.3535	89.195	34.7074	298
37.3919	39.3229	33.0039	298
82.0901	74.9347	27.401	298
50.9262	59.5436	26.7593	298
83.6643	44.2772	25.0167	298
51.5272	21.9774	24.7186	298
72.2154	51.1313	11.0278	298
84.8813	53.8745	39.2415	299
59.5827	87.4087	35.3553	299
59.0043	64.4935	35.4473	299
63.6137	35.5713	35.3992	299
36.9031	38.7686	32.105	299
80.4182	71.897	28.1877	299
49.4341	59.9255	25.819	299
82.6471	50.7298	24.8214	299
51.4785	22.5098	23.7074	299
72.3699	50.5834	12.3788	299
85.5335	54.7285	38.8349	300
59.2449	87.3812	35.345	300
59.9483	64.3156	34.7194	300
66.1497	34.1429	34.555	300
38.29	40.7311	31.3573	300
80.2677	72.8561	27.582	300
50.9055	60.8568	24.7547	300
81.7992	54.2901	24.9219	300
49.8354	26.5426	22.6487	300
73.6877	53.5571	13.4991	300
84.4519	54.6896	38.511	301
57.8014	86.8871	34.9766	301
59.2699	63.4235	34.4256	301
66.7414	31.2172	33.7204	301
38.0789	41.5772	30.8344	301
77.3634	72.4843	27.5124	301
78.6547	54.6906	25.1367	301
50.2609	61.6113	23.798	301
48.2681	30.2541	22.1146	301
74.475	55.041	14.2567	301
84.7925	54.8544	38.2548	302
57.1676	87.0388	34.7503	302
59.7583	64.0171	34.0278	302
66.1235	31.6937	33.2265	302
38.2964	43.4066	30.8898	302
76.55	73.4437	27.0543	302
78.0858	54.8412	24.8215	302
51.1121	62.8293	23.1405	302
48.2537	32.4426	22.4469	302
74.8924	55.4497	14.6789	302
84.4744	53.2556	38.1675	303
56.5557	27.0246	37.9639	303
56.4821	86.9485	34.4605	303
58.8366	62.1041	34.4476	303
38.4255	44.5051	30.8225	303
75.7849	74.7826	27.1487	303
73.5972	35.3784	26.5567	303
77.8244	56.5048	24.9124	303
51.619	62.6976	22.4457	303
48.4844	34.519	22.5268	303
75.3408	56.7401	14.8561	303
85.1433	48.4619	38.2196	304
51.4854	25.7064	38.9949	304
56.3137	86.9079	34.011	304
62.096	60.2798	34.0709	304
40.0599	42.3732	29.7077	304
75.0668	75.7721	27.0789	304
78.2464	58.3293	24.2126	304
78.7455	38.6084	23.3554	304
52.0322	62.4656	22.0229	304
52.1021	32.9048	22.4043	304
74.6168	57.8677	14.6159	304
86.3896	46.8534	37.4194	305
52.1805	25.3895	38.2451	305
57.0333	86.8563	33.78	305
61.037	60.4749	35.8484	305
45.2766	41.0861	29.3831	305
74.6778	75.9899	27.2777	305
77.7294	58.3696	25.055	305
78.7141	38.6914	23.1914	305
52.4268	64.334	22.0058	305
53.0725	34.1132	20.707	305
74.6503	60.225	15.284	305
56.3412	26.2495	37.9008	306
62.3025	59.2894	36.6494	306
87.3512	45.5306	36.6845	306
56.8127	86.4637	33.4141	306
43.575	39.3192	29.7991	306
75.0632	76.7641	27.5106	306
78.3943	59.1649	25.977	306
80.2443	39.4423	23.9603	306
53.9464	64.8573	22.2951	306
57.6324	35.1311	20.7639	306
75.8383	60.9884	15.8001	306
88.1898	45.0602	36.7469	307
58.4973	26.5614	37.6328	307
63.1975	60.11	35.836	307
54.8194	85.9521	33.6418	307
46.0821	38.8967	29.4278	307
73.5696	77.4562	27.3194	307
78.1689	59.3565	25.9231	307
80.5851	39.7742	24.8067	307
52.2641	65.0493	22.6166	307
57.9561	35.4146	20.2065	307
73.8362	60.9382	16.0298	307
49.4211	57.0507	43.0507	308
90.7453	43.6129	36.7119	308
61.6402	31.3528	36.4382	308
51.9363	82.5142	34.0071	308
80.9261	52.6537	32.4611	308
33.7918	30.7984	32.0377	308
65.2556	56.4605	26.8757	308
74.5139	80.0749	27.4058	308
86.2522	39.06	23.1224	308
55.9413	69.7193	21.852	308
61.8302	34.8897	21.031	308
77.8362	62.9382	16.0298	308
84.1689	62.3565	23.9231	308
46.9272	63.0357	43.0044	309
91.2043	42.919	35.8919	309
60.1431	33.767	36.6536	309
53.5476	83.2589	33.9421	309
34.1792	30.2698	33.1375	309
82.7585	56.7503	32.7599	309
66.8804	53.3587	29.4368	309
74.9858	79.0895	26.9631	309
83.3251	38.6837	23.9859	309
58.4188	36.3126	22.7159	309
55.579	68.2569	21.7471	309
75.8362	60.9382	16.0298	309
84.1689	61.3565	23.9231	309
43.177	66.0516	40.8095	310
59.0671	35.457	37.0886	310
90.714	42.5343	35.4154	310
54.3422	84.1759	33.8097	310
81.9406	57.057	33.2815	310
38.1	27.1207	32.8966	310
64.0907	54.5608	31.2709	310
74.9338	78.0201	27.5499	310
79.6962	40.0674	24.835	310
54.8497	38.0952	23.4232	310
55.1152	68.1832	22.7049	310
82.1689	60.3565	23.9231	310
73.8362	59.9382	16.0298	310
43.2174	65.0011	39.5791	311
58.8479	35.8026	37.4538	311
90.717	42.5944	35.443	311
55.6473	84.325	33.5656	311
82.3764	57.4878	33.2238	311
40.2007	26.7372	32.7105	311
63.2727	55.1188	31.9824	311
74.4825	77.5932	26.7911	311
78.7778	39.0113	25.4448	311
55.0818	38.0162	23.6524	311
54.2959	66.7103	22.7538	311
72.8362	58.9382	16.0298	311
81.1689	60.3565	23.9231	311
42.281	63.9364	38.2832	312
58.5034	36.1446	37.159	312
90.1994	43.5369	35.6076	312
54.5455	83.7372	33.2843	312
81.761	58.2489	33.2522	312
61.0886	54.8127	31.9056	312
39.8793	26.7052	32.0933	312
72.9425	76.2919	26.8524	312
78.2377	39.2485	25.9211	312
53.3059	65.6399	22.4564	312
55.4677	37.4693	23.1651	312
80.1689	58.3565	23.9231	312
73.8362	57.9382	16.0298	312
41.5824	63.576	38.353	313
58.9424	36.713	37.4655	313
90.2279	44.9072	36.2243	313
55.5253	83.9354	33.6276	313
81.3747	60.3727	33.6649	313
60.6368	54.8854	31.9403	313
40.4799	26.9892	32.324	313
72.442	76.7891	26.45	313
78.8397	40.571	26.7476	313
56.1081	37.6132	23.6378	313
52.9636	65.539	22.1726	313
79.2863	59.988	24.2387	313
74.6553	59.1969	16.0332	313
41.2112	62.6716	37.5706	314
59.0422	36.4863	37.4189	314
90.179	44.9988	36.1007	314
55.1468	83.0487	33.3391	314
80.5998	60.642	34.0134	314
59.6476	53.8869	31.6419	314
40.1569	26.713	31.8588	314
78.0872	40.1158	27.0921	314
71.8687	76.0007	26.342	314
56.3755	37.66	23.3589	314
52.3384	64.789	21.8434	314
78.2863	59.988	24.2387	314
74.6553	58.1969	16.0332	314
41.401	62.3124	36.9233	315
59.6315	36.5474	37.2279	315
89.9274	46.719	36.2768	315
55.3365	82.9384	33.3179	315
80.1953	61.5201	33.6095	315
40.7376	26.0526	31.7551	315
58.9253	53.703	31.0923	315
78.4923	40.8337	27.3226	315
70.1652	76.0164	26.0923	315
78.3193	58.2048	24.2964	315
57.3381	36.6249	23.318	315
51.7169	64.4269	21.6708	315
74.2814	56.6991	15.6946	315
41.5433	62.6286	37.0912	316
90.6455	47.5869	36.3779	316
60.4424	36.9436	36.9293	316
55.9903	83.0506	33.7258	316
80.0126	61.7811	33.7305	316
41.8443	26.5881	31.7835	316
58.6402	54.2335	31.2669	316
78.3364	41.6174	27.499	316
70.1201	75.9834	25.9262	316
57.5579	38.321	23.2717	316
51.5291	65.5151	22.0705	316
79.3193	58.2048	24.2964	316
74.2814	57.6991	15.6946	316
41.1868	62.0374	37.2916	317
59.3978	36.251	36.4777	317
89.9131	47.598	35.9387	317
55.1118	82.3841	33.9145	317
79.0204	62.1187	33.4593	317
40.9319	26.6451	31.6431	317
57.4146	53.6335	31.1194	317
77.5516	41.3664	27.5276	317
68.451	75.549	25.7319	317
50.0663	64.8483	21.9922	317
57.3275	38.1535	22.9188	317
72.2814	57.6991	15.6946	317
78.3193	58.2048	24.2964	317
42.6597	61.4616	37.9218	318
89.6053	47.8212	35.9144	318
59.4889	35.8513	36.5523	318
55.734	82.4605	34.0757	318
78.6841	62.9527	33.7304	318
56.9007	53.5392	31.3315	318
41.6512	27.0652	31.5689	318
77.3102	41.6429	27.4831	318
67.797	75.7924	26.1099	318
79.1815	58.6913	24.348	318
49.9798	64.1121	22.2383	318
58.0116	37.828	23.1455	318
72.2246	57.443	15.5281	318
43.5106	61.4728	38.01	319
86.6617	49.1804	35.344	319
59.9116	35.8384	36.6393	319
56.728	82.4772	34.3139	319
77.5585	64.0367	33.5437	319
43.0289	26.488	31.613	319
56.6634	53.1741	31.3687	319
68.8872	75.7445	25.9548	319
76.5133	41.3913	27.0605	319
50.6547	64.8547	22.2209	319
58.6086	37.7148	22.7549	319
73.9467	58.1225	15.3818	319
80.1458	59.9863	23.9387	319
43.6948	61.5584	37.7714	320
90.1018	48.4477	35.415	320
58.6338	36.0131	36.2736	320
56.984	82.775	34.2047	320
77.4461	64.4008	33.0888	320
55.7428	53.8593	31.0469	320
42.0063	26.5958	31.0955	320
70.1561	77.438	25.4962	320
74.4769	42.1679	26.6856	320
50.4669	66.4684	22.269	320
78.0327	60.2796	23.5694	320
57.0575	38.6266	22.2748	320
70.8442	57.9887	15.0474	320
42.5851	61.0649	37.3481	321
90.6719	48.4076	35.2763	321
57.4667	35.8718	35.5387	321
56.7072	82.7999	33.8498	321
76.1011	64.7643	32.6176	321
55.5261	54.3891	30.8513	321
41.0967	27.2169	30.4894	321
73.2384	42.7722	26.4093	321
69.554	78.3162	24.9187	321
45.3375	66.1987	23.1573	321
76.5965	60.8822	23.1642	321
56.1549	39.349	21.47	321
69.7011	59	14.8713	321
42.2747	61.5974	37.0678	322
90.0628	48.9321	35.1511	322
57.0578	83.2203	34.1867	322
57.6923	36.0332	35.3233	322
75.9405	65.8015	32.5643	322
55.9125	55.1423	31.1625	322
41.8675	27.703	30.0819	322
73.75	43.0923	25.9749	322
70.1924	79.4004	24.7433	322
43.7783	65.2899	23.0494	322
77.3105	61.7947	23.1	322
57.1924	40.7113	20.9217	322
73.3561	60.8542	14.941	322
44.1111	62.4105	37.0982	323
57.9925	82.8797	34.483	323
88.7807	47.1761	34.8097	323
58.369	34.7118	35.0224	323
76.2194	65.4699	33.0772	323
56.3604	54.7849	31.5874	323
42.9695	26.7003	29.9273	323
70.9288	79.5628	24.882	323
73.407	42.7276	25.8074	323
56.9491	41.0846	20.7537	323
72.3474	60.4827	14.9823	323
43.2517	64.2298	22.2282	323
78.9779	61.9114	23.554	323
43.7767	63.0085	37.2828	324
73.0273	41.0399	36.6029	324
55.5178	34.5347	35.6544	324
58.5851	83.3216	34.2715	324
73.7579	64.4551	32.7748	324
102.527	56.9124	33.9082	324
54.2819	54.592	31.5663	324
41.9911	27.5412	29.8784	324
71.5783	79.49	23.8084	324
43.3017	65.1173	22.5394	324
54.8983	42.8052	20.3603	324
73.8693	60.5	14.5768	324
71.3672	43.4255	25.6335	324
76.9947	61.226	23.1469	324
46.1727	61.2133	38.5542	325
76.5062	35.0772	37.2577	325
97.531	56.8989	35.0264	325
55.6618	34.4701	35.4225	325
58.9123	81.6926	33.187	325
77.0802	62.5055	32.8171	325
31.8312	58.7064	29.5128	325
74.8229	76.9124	24.484	325
55.6121	45.0567	20.7738	325
55.4983	72.2009	18.1313	325
74.3293	56.3293	15.0582	325
70.0753	42.2879	26.712	325
42.6391	28.9501	29.9065	325
77.4166	57.4208	23.9662	325
55.1864	55.5133	31.0531	325
75.9609	34.423	38.1055	326
45.9446	60.129	37.7215	326
55.0421	36.3259	35.4046	326
58.892	82.6236	33.3531	326
97.7513	55.6481	34.3178	326
78.716	61.2904	32.6103	326
55.4817	56.3268	29.9473	326
43.2488	28.6655	29.4893	326
34.9744	59.3489	29.3922	326
70.968	41.9568	27.0645	326
75.1863	74.9633	23.7094	326
77.0778	56.0278	22.475	326
52.2342	75.2815	20.2479	326
52.869	43.7416	20.806	326
70.1022	53.3391	15.1655	326
76.4319	33.9096	38.3058	327
44.8342	58.467	37.157	327
98.7723	55.592	34.7649	327
56.0433	37.8789	35.2705	327
59.3948	80.6233	32.9738	327
81.0366	61.1163	32.7418	327
44.2308	29.0421	29.635	327
35.5761	58.9094	28.4191	327
56.7171	56.2145	29.455	327
72.603	40.8197	27.4023	327
75.2242	74.0015	23.1885	327
78.5517	53.6702	23.7796	327
53.3225	76.6882	19.971	327
53.698	43.1461	20.808	327
73.2421	53.5945	15.2913	327
49.2268	75.8315	38.4362	328
45.1275	53.0499	37.2692	328
78.3282	33.0248	39.0569	328
98.1111	56.9079	35.3927	328
57.3397	37.1675	35.2049	328
80.9606	61.5742	33.1726	328
44.9531	27.958	29.9727	328
58.6679	56.4343	29.5166	328
38.1558	60.5097	28.2761	328
73.6223	40.3352	27.916	328
70.6612	85.4757	27.0286	328
81.1168	50.5571	23.75	328
77.4706	71.6427	22.221	328
54.5095	42.0873	21.3246	328
55.7806	74.5637	19.9123	328
75.1957	51.0692	15.5338	328
50.1204	81.3831	39.1181	329
78.2455	34.8758	39.0451	329
47.5423	57.4854	37.5269	329
98.1458	58.7524	36.1723	329
57.0534	40.1469	35.4057	329
81.7252	64.8254	33.8369	329
58.8524	61.3805	30.244	329
38.4231	65.362	28.9087	329
80.6589	53.7777	24.2865	329
77.1133	73.829	22.3629	329
54.4896	45.1696	22.0267	329
54.4376	76.077	20.0627	329
74.1511	52.5615	15.9091	329
67.5842	84.4872	26.9208	329
73.7155	43.8218	28.5666	329
44.9016	30.9823	30.3193	329
51.7953	79.6477	39.5575	330
48.6089	58.4244	37.941	330
79.4078	33.0147	38.4284	330
96.6154	58.7986	36.3015	330
55.6885	39.815	35.3876	330
80.0686	64.8975	34.0686	330
44.9971	30.4714	30.2789	330
37.5563	66.2305	29.6537	330
58.0476	63.7011	30.7028	330
73.4653	44.7407	28.9069	330
65.3521	87.5604	26.7321	330
78.779	55.4718	24.4749	330
73.6722	74.2523	21.9849	330
53.1496	46.159	22.4118	330
52.1838	77.047	19.9427	330
70.9943	52.5408	15.7007	330
52.4813	78.6497	39.5823	331
48.7724	58.9651	37.8423	331
79.3926	34.3534	38.3226	331
96.9626	59.9515	36.3983	331
56.4423	41.8791	35.2379	331
80.5891	65.9519	34.172	331
59.494	65.6744	30.6589	331
45.0042	31.2653	30.151	331
65.9245	88.124	27.3509	331
38.1984	67.6171	30.1158	331
73.7801	45.5671	28.8314	331
54.3325	47.54	22.4711	331
74.2374	76.7598	21.8799	331
52.0427	77.6875	19.8489	331
71.7567	53.1132	15.8296	331
79.5607	56.9021	24.4958	331
51.9549	77.4591	40.0377	332
79.4581	34.984	38.4216	332
47.8488	58.3009	37.1544	332
96.3387	61.3043	36.2378	332
56.1293	42.21	35.0705	332
79.5242	66.7174	34.3819	332
38.0203	67.6807	30.0355	332
59.6554	67.2771	30.892	332
44.96	31.5836	29.794	332
73.8822	46.2703	29.0927	332
65.8288	87.9792	28.0154	332
79.9798	56.8282	24.6075	332
54.218	48.2742	22.5866	332
73.7426	78.5412	21.4544	332
51.4386	78.5123	20.0453	332
72.5778	53.2079	15.9698	332
51.8633	76.5794	40.0503	333
79.9267	35.6731	38.3819	333
48.1754	57.6423	36.9623	333
96.3611	61.4785	35.9605	333
80.0946	67.4132	34.3498	333
55.7569	41.8832	34.7558	333
60.5987	67.5443	31.0804	333
38.5388	68.6881	30.1081	333
66.004	87.2725	28.2021	333
74.0062	47.2985	29.0162	333
44.825	31.6014	29.6625	333
80.3525	56.4235	24.7923	333
54.4963	48.0676	22.5194	333
72.7512	76.8955	21.0435	333
51.62	78.0138	20.0269	333
72.6603	53.8219	15.9494	333
52.4063	75.6299	40.3006	334
79.7765	37.2254	38.5912	334
47.9178	57.8196	37.004	334
96.1787	62.5803	35.8971	334
55.1598	41.7321	34.9915	334
79.9987	68.1365	34.2447	334
60.6624	67.8706	31.1582	334
38.4736	68.8059	30.4753	334
45.3828	32.065	29.5778	334
74.6407	48.538	29.8536	334
66.7444	87.5784	28.3902	334
80.7929	55.6768	25.5808	334
54.7758	47.7971	22.7644	334
71.5796	77.1955	20.8806	334
50.7786	77.1534	19.9953	334
71.3485	52.8876	16.0227	334
53.3795	75.1147	40.2812	335
80.2055	38.3103	38.5154	335
47.9682	58.4195	36.7558	335
96.0195	62.4903	35.8817	335
55.4411	42.3463	34.4244	335
79.93	68.4153	34.0373	335
60.4203	67.6221	30.8138	335
38.6739	69.5256	30.6088	335
74.3998	47.2472	29.7162	335
45.6576	31.9778	29.353	335
64.4538	88.2545	27.5992	335
80.7571	55.3986	22.7358	335
55.3218	47.5023	22.6805	335
70.921	76.5129	20.9	335
50.1735	76.411	19.5551	335
73.2382	53.0089	16.392	335
53.9753	75.03	40.3163	336
80.0682	39.3636	38.818	336
47.7518	57.9762	37.4242	336
95.5437	63.6282	35.7728	336
79.1347	69.1038	34.3624	336
55.2404	42.3089	34.4244	336
38.5634	70.4285	30.6487	336
60.0458	68.4941	31.05	336
74.2478	47.2435	29.903	336
62.5066	88.5352	26.918	336
81.2784	57.2784	24.7973	336
54.9178	47.0256	22.684	336
70.4828	76.5878	20.6274	336
49.38	75.7948	19.3378	336
74.3894	54.2718	16.6318	336
45.5767	31.1465	28.8143	336
52.224	74.9652	39.9326	337
78.9073	40.7426	39.2493	337
46.8874	59.073	36.611	337
94.7493	63.4868	36.1228	337
78.0308	69.7391	34.2272	337
53.6249	41.7221	34.4171	337
59.1921	69.4355	30.7697	337
37.4846	70.7524	30.284	337
73.855	46.6765	30.1765	337
45.4426	30.6243	28.7801	337
61.7008	88.6074	26.895	337
81.6912	57.6451	24.7142	337
55.3497	46.2821	22.8226	337
69.2931	77.4943	19.5776	337
48.3327	75.2539	19.2353	337
75.1957	52.1763	16.9227	337
51.799	75.0547	39.9354	338
77.466	43.2081	39.2833	338
46.6899	58.5026	36.4766	338
94.4076	65.1826	36.338	338
77.6702	70.5607	34.4377	338
52.5	41.2797	34.2715	338
59.1291	69.5769	30.8551	338
37.0352	70.9248	29.916	338
80.7225	58.5525	26.2225	338
74.088	48.5565	29.6661	338
45.8085	30.8338	28.9893	338
59.683	89.0101	26.5923	338
55.4955	46.4909	22.8225	338
69.4455	77.9779	20.5571	338
48.7094	74.4732	18.5812	338
75.4818	52.4117	17.3156	338
51.5518	74.5445	39.6099	339
76.2033	43.8566	39.1363	339
44.6401	57.0498	36.2413	339
93.422	64.9404	36.5589	339
76.7792	70.758	34.2804	339
51.8665	41.7104	33.9728	339
58.3611	69.3311	30.3386	339
36.3091	70.7177	29.5576	339
73.1901	47.3246	29.4357	339
44.8621	30.3677	28.5852	339
58.9285	88.9398	25.8114	339
55.3176	45.4498	22.6763	339
68.9383	76.5057	19.9004	339
48.4186	73.5183	18.6819	339
75.5816	50.547	17.0125	339
80.9432	57.9775	25.2721	339
50.9409	75.363	39.2551	340
75.115	45.6632	39.1763	340
92.7514	65.75	36.7507	340
45.2147	59.4438	35.9384	340
75.9871	71.7377	34.2997	340
51.292	41.6997	33.8675	340
58.2733	70.3156	30.3333	340
36.1454	70.9191	28.8328	340
45.0665	29.9139	28.5753	340
58.8948	89.3372	25.7208	340
56.8147	44.643	22.8419	340
69.0305	77.9179	19.6031	340
49.0737	72.6875	18.5761	340
73.1901	48.3246	29.4357	340
81.9432	57.9775	25.2721	340
77.5816	51.547	17.0125	340
74.0759	47.557	39.2007	341
49.485	76.2937	38.5585	341
93.0106	66.652	36.4221	341
43.7897	57.8205	35.8237	341
76.1119	71.9817	34.6598	341
51.1242	41.0146	33.7945	341
58.0993	70.6226	30.1729	341
44.8936	30.1304	28.5561	341
36.1821	70.356	28.1216	341
60.1213	89.3148	25.7262	341
57.1838	43.282	22.9821	341
70.0054	77.6281	19.376	341
50.0481	72.4182	18.496	341
77.5816	51.547	17.0125	341
81.9432	57.9775	25.2721	341
73.1901	48.3246	29.4357	341
72.5627	48.847	39.2121	342
49.4718	75.3911	38.3669	342
91.6465	67.8936	36.1476	342
44.3643	59.9308	35.9965	342
74.9255	73.4534	33.2888	342
50.6966	40.6599	33.2467	342
57.5017	70.2564	29.5026	342
73.4011	48.5508	29.1016	342
44.5142	28.9573	28.0996	342
35.5132	69.4035	27.7794	342
58.2992	88.6325	24.7056	342
82.1096	58.4353	25.3831	342
58.1238	41.323	22.9205	342
68.7114	76.3509	19.3211	342
49.7127	71.0302	17.996	342
77.2915	50.2578	17.3969	342
70.4451	50.609	39.0385	343
48.1084	76.8467	37.4381	343
90.1201	68.2856	36.7223	343
44.5072	59.8936	35.8965	343
74.1262	73.7587	32.9778	343
50.4423	40.1703	32.9698	343
57.212	70.941	29.1253	343
73.6806	49.8311	30.0151	343
44.6076	28.4258	27.9859	343
35.1871	68.7399	27.1669	343
82.7536	58.2725	25.7014	343
58.1572	88.1706	23.8112	343
59.0679	40.3182	22.992	343
68.1484	76.2286	18.0471	343
49.8789	68.9556	17.6743	343
78.0516	50.329	17.6484	343
68.1413	52.2648	38.7594	344
47.1458	77.623	36.8249	344
88.5902	69.0568	36.8988	344
43.6023	59.9413	36.0302	344
73.3431	74.0618	32.5032	344
72.044	48.9835	30.25	344
56.6121	70.0161	28.7419	344
34.8983	68.6593	26.8756	344
58.2358	87.4697	23.7067	344
68.0015	74.3373	17.5165	344
78.0919	48.9017	18.2115	344
49.0977	67.9471	17.5749	344
44.1866	26.7133	28.0824	344
58.8906	38.367	23.2454	344
48.6046	39.8491	32.5285	344
82.5908	58.3406	25.6812	344
67.1141	53.515	38.8093	345
89.1611	69.226	36.9123	345
47.1013	78.0973	36.299	345
44.4289	59.7032	35.7893	345
50.1216	40.0091	32.45	345
73.1717	75.644	32.2657	345
72.8218	49.3966	30.933	345
56.4386	70.3474	28.2974	345
43.916	28.2614	28.223	345
35.1041	68.7232	26.3348	345
82.6719	58.8537	25.6554	345
58.4773	87.682	23.5625	345
58.2716	38.0804	23.3893	345
68.2202	73.5672	17.1869	345
49.3415	67.2544	17.227	345
78.6603	48.3374	18.5565	345
65.4586	54.6452	38.5326	346
87.5825	70.5909	36.908	346
47.0434	77.9766	35.775	346
43.6544	60.0882	35.5809	346
48.3168	40.3236	32.7022	346
72.1452	50.1037	30.6659	346
44.0326	27.1317	28.3716	346
55.0622	69.889	28.0496	346
34.8733	69.0425	25.6535	346
82.0412	58.5843	25.5262	346
57.5079	86.4984	22.6689	346
59.0557	37.2251	23.5966	346
78.9153	48.6122	18.8914	346
49.6891	65.5274	16.8624	346
68.2269	73.6016	16.8115	346
71.9582	75.1735	32.0257	346
64.6391	56.2944	38.5488	347
87.4892	71.3023	36.6732	347
46.4975	79.1647	35.2333	347
43.1039	60.3207	34.9449	347
49.5861	39.0694	32.7209	347
72.6473	75.5793	31.67	347
73.9346	50.089	30.7902	347
44.602	27.2444	28.9253	347
55.8718	69.8425	27.7315	347
35.7589	69.0562	25.2596	347
57.5916	86.3017	22.4889	347
79.0993	48.1062	19.0103	347
68.0799	72.7796	16.4208	347
49.9622	64.5865	16.6014	347
59.7147	36.008	23.9434	347
81.5901	58.269	26.1042	347
87.4104	70.2857	36.7845	348
42.8964	61.8482	34.7867	348
45.8518	79.512	34.6149	348
49.082	39.3932	32.806	348
44.3294	27.1687	28.9503	348
55.3048	69.6061	27.5874	348
81.8235	58.1949	26.9338	348
35.2271	69.627	24.6134	348
58.7529	34.7407	24.0475	348
58.3808	86.3073	22.4714	348
79.2588	45.9774	19.3543	348
49.8317	63.7901	16.7211	348
68.2832	71.4601	16.6987	348
71.7383	49.293	31.1178	348
63.1345	56.5049	38.5233	348
72.1406	76.0557	31.6474	348
87.9229	71.2137	36.3377	349
45.6268	80.6093	34.0574	349
41.9772	62.2456	34.7211	349
47.6796	39.4148	32.7241	349
71.9816	75.4495	31.624	349
72.7763	48.4461	31.582	349
44.2023	27.176	29.2163	349
54.4926	69.441	27.413	349
35.1087	70.4949	23.9251	349
58.202	33.2394	24.5586	349
58.1534	86.644	22.2517	349
79.3534	44.8343	19.6906	349
68.5214	69.4352	17.8369	349
49.6141	62.0571	16.522	349
81.0679	56.123	26.3709	349
62.7126	57.9034	38.4663	349
62.5163	59.2309	38.7038	350
88.0134	72.1057	36.6373	350
45.3065	80.9551	33.976	350
42.3061	62.1809	34.5229	350
48.5239	40.0302	32.8375	350
72.0717	49.2686	31.0889	350
71.9635	75.7036	31.577	350
44.4465	26.9742	29.0737	350
55.3494	68.1757	27.1947	350
81.3455	54.6491	26.687	350
59.3495	33.1377	25.4836	350
35.8565	69.8122	23.683	350
57.5066	86.4971	22.1808	350
80.2246	42.3188	19.7246	350
73.278	68.2288	19.6746	350
51.0809	61.5801	16.6897	350
61.465	60.5861	38.338	351
87.3601	71.5408	36.4942	351
41.3061	62.3597	33.9579	351
44.5201	81.1085	33.3154	351
48.1178	40.1684	32.8229	351
71.3374	76.6466	30.873	351
71.3779	49.0962	31.9038	351
43.9961	26.9882	29.2678	351
82.3218	53.2083	26.4195	351
54.7852	67.8537	26.2987	351
58.9869	32.7596	25.6303	351
55.4653	86.2388	21.3857	351
35.5182	68.3145	22.652	351
80.7344	42.0376	19.4355	351
76.6483	71.3792	18.1542	351
51.2213	60.0174	15.8959	351
60.4579	61.7783	38.2492	352
87.1602	72.1797	36.1898	352
40.9131	62.4003	33.37	352
44.1135	81.1021	32.8736	352
69.1765	48.7288	32.5552	352
47.9422	39.4509	33.1467	352
70.9109	76.1566	31.2433	352
44.8028	26.2123	29.8048	352
82.7128	51.8021	28.2346	352
60.0666	31.6445	26.4631	352
54.4632	67.0944	26.1868	352
35.399	67.3668	22.4978	352
54.2701	85.421	21.3071	352
77.1422	69.9565	18.589	352
79.9401	39.9345	20.1741	352
51.8157	58.3982	16.0629	352
58.9642	63.9258	38.0418	353
86.5922	74.1645	36.0887	353
38.4813	61.3724	33.081	353
43.6041	81.9043	32.0403	353
46.5383	40.3702	32.6434	353
70.4806	77.4951	30.7426	353
44.5148	26.1201	30.2977	353
83.2916	52.8315	26.9235	353
58.5892	32.3494	26.1952	353
54.1747	68.2101	25.6425	353
35.1657	67.5337	21.874	353
80.4412	40.2035	21.0624	353
55.3273	84.7854	19.904	353
85.6705	73.0754	20.0262	353
70.4753	66.6743	16.8372	353
52.1688	58.24	15.5041	353
68.4307	51.9056	32.2217	353
56.0891	65.2708	38.584	354
85.1555	73.0776	37.0412	354
36.5625	63.4653	33.4286	354
44.0903	41.0866	33.3614	354
67.4053	53.072	32.1975	354
42.4484	82.598	31.9118	354
42.8926	25.6422	30.1904	354
68.902	76.4678	30.3585	354
59.2763	32.7301	26.2712	354
79.8425	55.8346	25.6673	354
52.569	68.4464	25.4057	354
97.4983	75.6871	20.5402	354
32.8269	66.7421	21.7708	354
55.7014	83.4437	18.9072	354
80.4745	41.7582	20.0527	354
46.4114	52.3868	16.538	354
69.7685	66.2471	17.1323	354
54.4541	67.7166	38.8462	355
83.7336	74.9094	36.9147	355
66.6182	54.231	33.3703	355
36.189	63.5334	32.7709	355
43.0902	41.9943	33.2477	355
41.212	82.7192	30.8138	355
41.9344	24.6543	30.3635	355
81.835	60.0553	26.0642	355
52.0035	67.7895	25.2406	355
95.991	79.0146	21.611	355
33.737	64.9245	20.9688	355
79.4511	43.1235	20.3947	355
54.8893	84.6634	19.4536	355
75.6404	67.5216	16.9568	355
49.5374	52.9633	16.0806	355
68.5392	77.6987	30.169	355
59.6024	28.9088	26.1877	355
53.7436	69.742	38.6817	356
68.0727	55.3127	35.1655	356
36.0081	64.3541	32.3948	356
41.6429	26.0483	31.027	356
40.7893	82.812	29.7857	356
67.5805	79.3983	29.9838	356
56.7704	33.4504	28.412	356
80.0597	62.6658	25.9294	356
61.1547	22.358	26.8124	356
53.7724	66.9023	24.4175	356
98.2028	75.9457	21.2468	356
78.1342	46.1113	20.244	356
34.7856	64.7183	20.6252	356
54.5031	82.3998	18.5191	356
80.8292	67.0846	15.7554	356
50.3185	54.0579	15.8204	356
82.773	76.7931	36.7207	356
43.983	43.7088	33.1636	356
53.9542	71.8585	38.6576	357
68.4	55.2649	35.2526	357
42.0863	44.2549	33.7219	357
44.2721	24.6742	32.4832	357
35.1792	64.0019	32.022	357
61.2746	39.5417	30.0943	357
39.5605	82.6158	29.1217	357
70.8224	14.6467	28.083	357
79.5779	48.697	27.4675	357
80.1408	75.6828	23.2122	357
97.314	78.1469	21.0903	357
33.9779	63.1592	20.7696	357
78.9964	45.4872	18.9908	357
50.7637	80.2116	18.5085	357
50.8372	52.4461	16.1519	357
79.8259	69.5672	14.9154	357
53.1405	65.9039	24.839	357
66.5805	80.3983	29.9838	357
80.773	78.7931	36.7207	357
55.9813	71.7701	38.8082	358
62.6887	43.0639	36.1268	358
43.9828	42.1636	34.8179	358
77.3953	62.2215	34.3991	358
37.3129	63.2356	32.3178	358
44.7011	23.4077	31.893	358
66.6531	79.3433	30.2329	358
39.4129	82.8319	29.3582	358
73.2533	52.6842	27.8031	358
57.8444	37.71	28.3716	358
75.0418	17.1826	28.5412	358
54.717	64.5291	24.7607	358
94.4096	79.0082	20.061	358
73.8514	75.5323	21.7462	358
32.3627	63.92	21.0932	358
82.6899	44.3687	21.067	358
50.0143	78.1063	18.5664	358
49.8128	51.3518	16.1851	358
79.7449	68.909	14.0636	358
82.5724	79.0598	36.0941	358
57.3642	71.7303	38.9194	359
81.254	84.1863	35.4988	359
34.781	63.6352	34.764	359
48.7492	41.7937	36.4588	359
80.1895	68.1839	33.5684	359
64.3646	41.0139	34.0253	359
45.3367	23.5824	31.3427	359
40.1089	82.4949	28.8694	359
75.7593	52.1468	29.8426	359
76.1085	17.9053	29.2113	359
56.7129	37.1633	26.4468	359
55.8435	62.5503	25.0232	359
32.1108	63.4254	21.7632	359
83.3302	42.8998	21.6365	359
72.292	73.9192	21.7992	359
92.396	79.5565	19.1859	359
49.8185	77.0858	19.1983	359
50.1551	49.9913	16.417	359
65.6817	79.9569	29.2879	359
79.8342	67.4211	13.8246	359
56.6186	72.1025	39.1504	360
49.0567	41.9561	37.3901	360
78.8327	86.6062	34.6935	360
34.3769	62.6836	35.0777	360
77.5467	70.4578	33.869	360
80.2543	54.68	33.3942	360
63.4792	40.1754	31.5636	360
44.2351	24.5208	31.2751	360
76.6006	20.804	30.1972	360
63.1266	81.9678	28.8898	360
39.375	82.6739	28.2541	360
54.7622	61.7459	25.2658	360
86.1637	55.6928	24.7758	360
57.4585	37.7366	26.2585	360
31.0715	63.1563	21.9136	360
69.2435	73.2084	21.471	360
90.0341	80.4072	18.6579	360
49.0905	74.7069	18.8261	360
84.7653	30.498	18.5317	360
50.0019	48.4786	17.0088	360
76.0349	63.939	14.6047	360
57.3828	73.7835	39.3409	361
51.3852	43.6093	38.9936	361
35.0876	62.1581	35.5427	361
85.2396	56.0065	35.6503	361
79.4759	88.3318	33.1997	361
76.279	73.079	34.2315	361
44.4212	25.4748	31.8873	361
79.2115	24.4989	30.733	361
62.6627	82.9461	28.1681	361
[truncated: 4,990 more rows]

## Sheet: abort3-8-3
X	Y	Z	Frame
74.2391	77.0823	27.9531	1
69.9615	71.6375	15.8508	1
68.9615	72.6375	15.8508	2
74.2391	77.0823	27.9531	2
73.2391	77.0823	27.9531	3
68.9615	72.6375	15.8508	3
68.9615	72.6375	16.8508	4
73.2391	78.0823	27.9531	4
73.2391	78.0823	27.9531	5
67.9615	72.6375	16.8508	5
67.9615	73.6375	16.8508	6
73.2391	77.0823	27.9531	6
73.2391	77.0823	27.9531	7
67.9615	73.6375	16.8508	7
67.9615	73.6375	16.8508	8
73.2391	77.0823	27.9531	8
73.2391	78.0823	27.9531	9
67.9615	73.6375	16.8508	9
67.9615	72.6375	16.8508	10
72.2391	78.0823	27.9531	10
71.2391	78.0823	27.9531	11
67.9615	72.6375	16.8508	11
71.2391	80.0823	27.9531	12
69.9615	72.6375	16.8508	12
72.1557	79.5157	28.9354	13
73.5808	71.388	17.9473	13
71.2726	79.6881	29.5765	14
75.4392	71.4117	18.5376	14
70.833	80.9271	30.0478	15
76.3299	72.3148	18.8086	15
70.833	79.9271	30.0478	16
75.3299	72.3148	18.8086	16
69.4103	77.8983	29.5975	17
69.9361	71.0449	18.7415	17
67.4103	74.8983	28.5975	18
67.9361	71.0449	18.7415	18
67.9207	73.3936	20.1604	19
66.4784	72.9588	20.246	20
66.439	73.4507	20.6092	21
67.4052	72.6562	20.5878	22
67.99	73.7259	20.0185	23
67.99	73.7259	20.0185	24
67.3623	71.4203	22.9882	25
62.1027	76.5571	31.7449	26
80.9236	74.6472	14.6619	26
63.8209	78.0892	33.31	27
80.9773	74.3413	13.7592	27
62.1503	79.8834	35.8506	28
82.4259	75.6432	11.335	28
61.4642	81.1253	36.6202	29
81.5483	76.7701	10.3931	29
61.7785	82.2098	36.9738	30
80.7385	76.6941	9.53309	30
63.1389	84.4655	37.4141	31
78.7691	75.9085	8.42321	31
65.7868	87.0574	38.0106	32
75.4315	74.3595	7.48898	32
68.398	88.9191	38.4298	33
72.8907	72.4923	7.55233	33
69.6635	88.7965	38.6823	34
71.5663	72.2559	7.85403	34
70.4832	88.4918	38.5695	35
71.4838	73.4631	8.39191	35
70.3756	87.2536	38.3245	36
72.4393	73.9105	9.22175	36
69.1234	85.3495	37.6599	37
72.6407	74.0653	10.0443	37
68.4531	84.1957	36.9191	38
72.8801	74.1891	11.0039	38
68.8778	82.8563	36.2909	39
72.7466	74.1519	11.7733	39
68.2844	81.7476	35.7306	40
73.9264	73.71	12.5976	40
68.4319	80.5989	35.2863	41
73.9844	73.9139	12.8806	41
67.9521	79.1563	34.9507	42
73.1588	73.0724	13.2712	42
69.034	78.5905	34.9549	43
73.5378	73.4321	13.7399	43
69.2625	77.6474	35.0092	44
73.8468	73.2589	13.7581	44
68.7645	77.535	34.9029	45
73.7992	72.4286	13.8423	45
68.4121	77.2457	34.8097	46
73.0498	72.9194	13.7736	46
68.7369	76.1416	34.8528	47
73.2182	72.4188	13.8784	47
68.5434	75.8856	34.882	48
72.6502	72.0908	13.9154	48
68.0802	75.9655	34.8292	49
73.1509	71.8389	14.0151	49
68.5279	76.3075	34.9003	50
73.203	72.011	14.273	50
68.6786	76.5373	34.8694	51
71.9688	71.9066	14.0789	51
68.6921	76.3562	34.9105	52
71.6975	71.5643	14.1768	52
69.7091	76.3662	34.9099	53
71.4151	71.1846	14.1065	53
70.4823	76.6964	34.9582	54
71.7124	71.3575	14.115	54
70.3296	76.6763	34.9971	55
71.7148	70.6926	14.1823	55
71.0763	76.4593	35.3319	56
71.8141	70.916	14.3969	56
71.8062	76.9378	35.1221	57
71.6881	71.7183	14.2044	57
71.6128	76.9195	35.1835	58
71.1618	72.2822	14.2799	58
70.1933	76.7449	34.9579	59
70.6267	72.0673	14.0031	59
69.6817	76.8722	34.9131	60
70.8174	72.2089	14.0765	60
70.3978	76.6658	35.0078	61
71.0274	71.5191	14.3011	61
70.7866	77.1202	35.206	62
70.7981	71.899	14.4388	62
70.5742	76.7738	35.1583	63
70.0502	71.9277	14.3146	63
70.7722	76.5997	35.1145	64
69.8643	71.9324	14.2982	64
70.5725	76.2517	35.1643	65
70.0158	71.9484	14.2894	65
69.9935	76.2061	35.3026	66
69.4616	72.2098	14.3299	66
70.1944	76.0483	35.2232	67
69.3965	71.4025	14.2329	67
70.3245	76.8777	35.3717	68
69.3569	72.0035	14.2376	68
70.9627	76.8521	35.358	69
69.2268	71.6897	14.3527	69
70.9071	76.465	35.2679	70
69.0619	71.2706	14.2511	70
70.8918	75.9976	35.2792	71
68.695	71.1936	14.1914	71
70.1175	75.8049	35.1984	72
68.0655	71.6701	14.1122	72
70.2025	75.6829	35.1878	73
68.7173	71.7404	14.0484	73
70.3757	75.0156	35.2055	74
68.0966	72.0464	14.0009	74
70.9985	75.1223	35.278	75
68.7069	71.9694	14.1904	75
70.1402	75.0408	35.1804	76
67.7332	71.7668	14.1228	76
70.7464	75.0752	35.3641	77
67.989	71.6214	14.2127	77
71.022	75.1321	35.29	78
67.7249	72.0328	14.0383	78
70.3571	74.8961	35.1978	79
67.254	71.783	13.9591	79
70.3424	74.5866	35.2337	80
67.3384	71.0152	13.8533	80
70.8106	75.353	35.349	81
67.6708	71.6529	14.0439	81
70.6343	75.4554	35.3189	82
67.5945	71.5898	14.059	82
71.1019	75.6419	35.1947	83
67.7539	72.3476	14.0128	83
72.011	74.895	35.4043	84
68.1286	71.5122	14.1665	84
72.142	75.6842	35.2232	85
68.5712	71.6294	14.0137	85
71.371	75.8077	35.1975	86
68.3842	71.8928	13.9047	86
71.5272	75.8917	35.2149	87
68.4781	71.6725	14.0276	87
71.8307	75.6386	35.1439	88
68.4596	72.3247	13.9484	88
71.5057	75.9092	35.2341	89
68.0876	72.073	13.9481	89
71.4206	75.3687	35.3057	90
67.4269	71.6612	14.0812	90
70.169	75.8536	35.2445	91
66.3305	72.1795	13.9314	91
71.1404	76.1825	35.1734	92
66.8987	72.1841	13.8857	92
70.411	76.7186	35.2429	93
66.6803	72.1403	13.8095	93
70.464	76.4883	35.2737	94
67.2924	71.1612	13.9876	94
70.8322	76.0725	35.3774	95
67.8383	70.8874	14.0693	95
70.4577	75.8862	35.3447	96
66.8903	71.185	14.1714	96
70.7748	76.1531	35.2005	97
66.974	71.5908	13.9422	97
70.4614	75.9706	35.1808	98
66.3095	71.3453	14.0327	98
71.2287	76.2307	35.3382	99
66.932	71.2833	14.074	99
70.7427	76.0949	35.44	100
66.0398	71.4491	14.2568	100
70.8415	76.0532	35.1891	101
66.0656	71.6029	14.253	101
70.7233	75.6163	35.2947	102
66.0835	71.6807	14.3244	102
70.6722	75.7768	35.2153	103
66.378	71.6292	14.1424	103
71.5017	76.0462	35.4892	104
66.6452	71.3526	14.304	104
71.5729	76.359	35.3933	105
66.3058	71.0118	14.3368	105
70.8431	77.1122	35.2046	106
65.1391	71.8979	14.1642	106
71.6103	76.9639	35.3069	107
66.2149	71.5751	14.3268	107
70.7679	76.2031	35.3596	108
66.4272	71.4642	14.4512	108
71.1566	75.9688	35.2874	109
65.9563	71.5886	14.3197	109
71.6024	76.7868	35.2659	110
66.6493	71.5823	14.3464	110
71.3612	76.187	35.1924	111
67.1839	70.17	14.2691	111
70.092	76.9642	35.1082	112
66.5579	70.1946	14.2439	112
70.0578	76.5763	35.1131	113
66.9326	70.4246	14.1825	113
70.3352	76.6787	35.19	114
66.9975	70.3216	14.3463	114
70.6186	76.6455	35.0175	115
66.4268	71.303	14.2756	115
70.3079	76.7693	35.0849	116
66.0653	71.1656	14.4771	116
71.0429	77.4013	35.1284	117
66.2891	71.1179	14.7175	117
71.4185	76.8459	35.0254	118
66.0795	70.024	14.7364	118
70.6815	76.7043	35.0047	119
66.0648	69.8249	15.0263	119
71.1339	77.0028	34.928	120
65.8671	70.4009	14.99	120
71.2688	77.1675	34.8122	121
66.2669	70.1565	14.9264	121
70.4679	76.4169	34.8656	122
65.915	70.7251	14.9945	122
70.2738	76.8409	34.8776	123
65.9525	71.0767	14.997	123
70.0413	76.5119	34.7643	124
65.7042	70.645	14.8944	124
69.7924	76.2446	34.6965	125
65.1766	70.2123	15.0262	125
69.9138	75.8	34.894	126
64.8612	70.2737	15.087	126
70.2578	75.5002	34.9498	127
65.5565	69.9485	15.1716	127
70.2705	76.5962	34.8468	128
66.1575	70.4573	15.0082	128
70.0643	76.3231	34.8571	129
67.0221	70.1932	14.905	129
70.69	76.327	34.8388	130
66.5281	69.9326	14.8552	130
71.5811	76.3586	34.8432	131
65.1342	70.1799	14.8809	131
72.1796	76.5829	34.8491	132
64.6574	70.3212	14.9497	132
72.7329	77.397	34.8482	133
64.7607	70.3862	14.969	133
73.1775	76.775	35.0469	134
65.1183	70.3332	14.8431	134
73.2211	75.7674	35.1105	135
66.6079	71.8778	14.5141	135
73.134	75.4442	35.2139	136
67.4966	71.8798	14.4507	136
72.5578	76.559	35.2805	137
66.2223	71.3117	14.516	137
72.3255	77.125	35.3948	138
66.5825	71.4753	14.617	138
72.8641	76.8826	35.5087	139
67.0164	70.9983	14.6302	139
72.2066	77.0783	35.4148	140
66.4245	70.6447	14.5505	140
72.1521	77.4632	35.4278	141
66.4889	70.5176	14.4923	141
71.9897	77.2289	35.4729	142
66.3767	71.064	14.3446	142
72.2928	76.9152	35.6654	143
67.4522	70.7057	14.3418	143
72.1998	76.0271	35.6623	144
67.5541	70.9076	13.8781	144
71.484	76.0206	35.7562	145
68.4394	71.0323	14.0233	145
70.4085	76.9942	35.6901	146
69.0364	71.9829	13.9021	146
70.8844	76.146	35.7699	147
68.1169	72.5589	13.7743	147
70.9399	76.4655	35.9702	148
68.2416	72.6864	13.8164	148
70.7283	76.5819	35.7568	149
67.7565	72.1297	13.6265	149
69.9173	76.6022	35.8736	150
67.6752	72.8617	13.5618	150
70.8935	76.6467	35.9624	151
67.914	72.9185	13.7781	151
70.3915	76.812	36.031	152
66.4362	72.6645	13.7283	152
70.4129	76.4819	35.865	153
66.1418	72.6205	13.799	153
70.0588	76.6467	36.0094	154
66.8612	72.8352	13.7501	154
70.0703	76.5522	36.0689	155
66.7546	73.0474	13.6433	155
69.7821	76.8402	36.2235	156
66.4955	73.2931	13.7775	156
69.9807	77.7288	36.2034	157
65.4925	73.1568	13.6116	157
68.9369	77.0703	35.989	158
65.9014	72.5636	13.4934	158
70.2181	77.7804	36.1348	159
65.4612	72.4037	13.5534	159
69.752	77.8745	36.1439	160
67.284	73.1367	13.536	160
69.8038	78.2593	36.1769	161
64.6347	73.1686	13.8517	161
69.6194	78.3251	36.1672	162
65.5355	73.91	14.4351	162
70.9552	77.8271	36.486	163
65.0231	74.1962	14.0494	163
69.9674	78.3293	36.2103	164
66.9657	71.6147	13.0963	164
69.2595	77.6557	37.0845	165
67.6728	72.316	12.9638	165
68.1499	78.4043	36.2806	166
67.9183	73.4952	12.927	166
69.6949	77.9977	36.2315	167
67.0156	71.439	13.013	167
71.8803	79.7585	36.0413	168
38.1123	72.4509	21.0421	168
94.9675	68.6369	12.3098	168
68.1609	63.4174	35.9848	169
78.2638	96.8767	34.3306	169
36.0676	74.6851	21.1748	169
95.8045	75.575	12.4125	169
60.7791	50.5599	34.3562	170
74.9455	105.2	30.8348	170
98.9453	72.6031	18.4725	170
37.375	79.0059	20.0929	170
61.9921	50.01	33.5887	171
75.76	105.611	28.537	171
37.7813	79.2569	19.7177	171
97.6491	71.1924	17.8127	171
59.9962	50.5998	33.539	172
79.089	105.197	27.8899	172
95.7125	69.8816	18.4809	172
39.5092	81.0855	18.9176	172
60.3613	52.3252	33.6959	173
81.5264	103.402	28.2649	173
93.3097	68.7926	18.3903	173
42.8316	82.8702	18.1337	173
60.8756	53.0433	33.1424	174
81.5896	100.942	28.9323	174
92.3733	67.0633	18.734	174
46.3466	83.1167	17.3856	174
62.4571	53.5776	33.0515	175
80.2759	99.9862	29.7346	175
92.7528	68.1678	18.9493	175
48.1746	80.4474	17.2882	175
63.1873	53.3986	32.981	176
79.0447	99.6029	30.4921	176
48.02	80.188	17.1894	176
92.3451	69.2811	18.8019	176
63.3646	53.0929	32.6047	177
78.9469	98.9637	31.2984	177
92.4584	69.072	18.779	177
47.949	80.4842	17.3735	177
64.7129	53.2305	32.5286	178
78.342	99.0801	31.5765	178
92.2592	69.1016	18.5225	178
47.3365	80.8436	17.6217	178
64.574	53.1073	32.3751	179
79.2463	98.9437	31.6402	179
92.3241	68.8101	18.0432	179
47.3351	80.8523	17.9286	179
64.1272	52.8374	32.1649	180
78.2852	99.0367	31.8881	180
46.889	81.0633	18.1445	180
91.7555	68.8996	17.8552	180
64.6207	53.4456	32.3995	181
78.9468	98.7678	31.8622	181
46.8888	81.3699	18.1704	181
91.2066	68.5299	17.2675	181
78.9463	98.6758	32.0101	182
64.4791	53.6673	32.3663	182
47.2034	81.1464	18.0005	182
91.5144	68.1657	17.8547	182
65.9458	53.464	32.1319	183
78.1731	98.7465	32.3332	183
92.5752	69.4036	18.3178	183
47.671	81.2473	18.0568	183
65.55	54.2594	32.4207	184
78.2351	98.9316	32.3201	184
48.5936	81.7874	17.8083	184
93.3752	69.2504	18.635	184
78.3141	98.8296	32.7068	185
65.4061	54.0674	32.3912	185
48.5886	81.4677	17.8152	185
92.9664	69.0969	18.3168	185
64.9617	54.1946	32.477	186
79.0151	98.0513	32.5261	186
47.5195	81.5663	18.0188	186
91.9478	67.8467	17.8982	186
78.4589	98.2441	32.3667	187
64.0865	55.0595	32.5046	187
47.897	81.1484	17.487	187
92.3348	68.2367	18.3604	187
64.7708	55.2467	32.2554	188
78.1857	98.5202	32.3733	188
47.715	81.6548	17.5994	188
92.3029	68.3701	18.0124	188
65.0701	54.9221	32.291	189
78.6085	97.9503	32.3663	189
47.7329	81.6124	17.5413	189
92.5892	67.3297	18.1197	189
79.1336	97.2071	32.4777	190
65.6338	54.3285	32.4019	190
48.3194	80.9878	17.8488	190
92.9732	67.3367	18.6953	190
80.1316	97.2096	32.6118	191
65.3905	54.7935	32.4778	191
49.1148	81.3753	18.0449	191
93.7645	67.3408	18.8777	191
78.6788	96.9595	32.5367	192
65.046	54.9634	32.2458	192
93.0408	67.2119	18.6431	192
48.5836	80.2869	17.2787	192
79.1213	96.4526	32.6507	193
65.349	54.8913	32.0382	193
93.5703	66.9049	18.8042	193
48.6192	80.9912	17.295	193
79.3235	96.875	32.7398	194
65.84	55.6265	32.282	194
94.381	67.1781	19.3347	194
49.9406	80.849	17.4071	194
65.9174	55.5725	32.451	195
78.82	96.5641	32.5431	195
48.8608	81.111	17.4692	195
93.3219	67.6046	18.9819	195
79.7073	96.5653	32.7249	196
65.2725	55.604	32.5004	196
93.8991	66.3341	19.0191	196
49.9091	81.4779	17.39	196
65.4041	56.8097	33.0425	197
79.7031	96.8742	32.4143	197
93.524	65.9935	18.9815	197
49.8842	81.6697	17.5977	197
64.6034	56.4608	32.5846	198
78.651	97.2846	32.6665	198
93.0465	66.8262	19.1695	198
49.1332	81.5844	17.5072	198
79.0996	96.8331	32.51	199
64.3247	56.2195	32.6753	199
49.3214	81.6309	17.7177	199
92.7527	66.1097	18.9213	199
64.7525	56.5927	32.6677	200
78.8653	97.243	32.4191	200
92.945	66.7901	19.2058	200
49.6937	81.231	17.5073	200
78.1546	97.1239	32.341	201
64.8718	56.5857	32.606	201
93.8081	67.4857	19.3114	201
49.8484	81.2427	17.3272	201
64.8758	57.0809	32.6521	202
78.6294	96.977	32.3176	202
93.5	67.1652	18.97	202
49.66	81.294	17.2134	202
65.1931	56.6518	32.7816	203
78.3238	96.8122	31.9454	203
92.6744	66.6653	18.7575	203
48.9884	81.8104	17.7173	203
78.7099	96.2533	32.4625	204
65.4093	56.3359	32.4581	204
48.9466	82.558	18.0601	204
92.9576	66.7947	18.5149	204
78.212	96.2045	32.4513	205
63.688	57.1516	32.5258	205
92.9085	67.1502	18.7701	205
49.0856	82.9293	17.8266	205
77.4085	96.2938	32.5463	206
64.0111	56.6299	32.4287	206
92.4847	67.6849	18.9417	206
48.6388	81.9416	17.8061	206
64.2934	57.0716	32.3859	207
78.6413	95.8898	32.5426	207
93.1217	67.3161	18.9507	207
49.4779	82.2043	17.6479	207
78.3145	95.7442	32.5418	208
63.7873	57.3294	32.2277	208
92.4842	67.1152	19.0817	208
49.0181	82.5549	17.6819	208
64.2865	57.4048	32.4217	209
78.8604	95.3806	32.3939	209
49.1654	82.5227	17.823	209
92.9532	67.5995	18.7731	209
78.0098	94.7243	32.4089	210
63.5913	56.9223	32.2461	210
48.3301	82.2088	17.8613	210
91.9411	67.3349	18.8289	210
78.1864	95.1828	32.1581	211
63.7799	57.5758	32.4421	211
93.0429	67.4095	19.1866	211
48.988	82.2669	17.7331	211
77.5272	94.5663	32.2867	212
63.0246	57.0907	32.2228	212
92.4593	67.0632	19.0628	212
49.2133	82.371	17.5526	212
76.9499	94.4625	32.2591	213
64.3738	57.4755	32.3973	213
49.0103	82.1478	17.7397	213
92.2977	67.7643	18.873	213
76.4291	94.5865	32.2135	214
63.3526	57.7144	32.1296	214
49.0915	82.6498	17.6817	214
92.1942	67.9657	19.059	214
76.6827	93.8417	32.3258	215
63.3002	57.9214	32.2192	215
91.9331	68.5	19.0095	215
48.9697	81.908	17.6316	215
62.7893	59.2753	32.555	216
76.4002	94.8565	31.9678	216
91.2472	67.7864	18.8394	216
48.393	81.8578	18.028	216
62.0644	59.8015	32.5021	217
75.8554	94.9003	31.9827	217
90.884	67.4478	18.6326	217
48.4976	81.6038	17.3206	217
62.9542	59.5129	32.547	218
75.277	95.0052	31.9577	218
90.5457	67.5778	18.5858	218
48.3444	82.2721	17.5832	218
62.9205	59.5656	32.4873	219
75.0548	94.6832	31.8681	219
90.0387	67.6356	18.6272	219
48.8295	81.4246	17.3932	219
63.593	60.1923	33.0128	220
74.8105	94.852	31.9631	220
90.124	67.1098	18.4274	220
48.0883	80.0445	17.6582	220
64.1603	60.3069	33.1816	221
75.171	94.663	32.0306	221
90.5429	68.1667	18.3007	221
48.6994	79.8358	17.8847	221
63.1508	60.9279	33.2329	222
75.4675	94.9337	31.9737	222
89.711	68.2093	18.2393	222
48.2231	79.7338	17.9379	222
62.8921	61.0999	33.1338	223
75.1129	95.1286	31.374	223
89.9214	67.4201	18.6732	223
48.1574	79.4771	17.4045	223
62.9519	61.3971	33.1132	224
74.6447	95.507	31.4306	224
89.9723	67.4362	18.5442	224
48.9111	79.9254	17.407	224
63.0999	60.7777	33.3786	225
75.8014	94.7266	31.4157	225
89.373	67.0919	18.3275	225
48.4449	80.2113	17.7673	225
63.0451	61.5158	33.3546	226
75.9273	95.2116	31.3663	226
48.3346	80.6375	17.6973	226
89.369	66.7277	18.5403	226
62.1768	61.2881	33.1901	227
75.8387	95.7686	31.1012	227
89.1089	66.7017	18.3223	227
48.1251	79.905	17.8069	227
62.1849	60.7728	33.047	228
76.3764	95.2247	31.3884	228
89.2567	66.8952	18.4468	228
48.4773	79.8016	17.6602	228
61.0799	61.478	32.7866	229
76.9565	95.6825	31.4557	229
89.006	67.4973	18.55	229
48.4668	81.0334	17.515	229
62.4497	61.2417	32.9997	230
77.856	95.7143	31.4835	230
89.504	66.9076	18.6754	230
48.542	81.0951	17.5588	230
63.502	60.8661	32.9852	231
78.9749	95.6059	31.4519	231
88.8683	66.3729	17.9853	231
49.0967	81.2426	17.848	231
63.1438	60.9222	32.5727	232
79.2086	96.3417	31.3201	232
88.2791	66.6416	17.458	232
48.4198	80.8855	17.4859	232
80.0966	95.6756	31.948	233
63.7326	59.9218	32.3683	233
48.5825	81.8933	17.9437	233
88.0465	67.5084	17.5976	233
81.6194	96.1197	31.1508	234
64.0999	59.881	32.291	234
88.0994	66.7825	17.3963	234
48.3306	80.7977	17.9284	234
83.201	97.3834	31.1331	235
64.2989	59.0654	32.0007	235
88.2536	66.3159	17.7489	235
48.8843	81.2213	17.6594	235
84.101	98.3142	31.1221	236
63.5711	58.5833	31.7466	236
47.8972	81.9159	17.6158	236
87.1861	66.7023	17.0128	236
85.4979	97.9922	31.2804	237
63.7355	57.2194	31.6022	237
47.7117	81.3444	17.968	237
86.7837	65.3321	16.4607	237
87.3594	98.7523	31.4189	238
64.4748	55.8624	31.2871	238
47.7377	81.9242	18.3124	238
86.5408	64.9356	15.6486	238
87.7944	98.6316	31.697	239
64.8818	53.6573	31.0788	239
46.9747	82.6767	18.8375	239
85.8191	64.6434	14.6096	239
87.1653	100.082	32.2804	240
69.0046	50.9042	31.5779	240
46.8941	82.76	19.0519	240
85.5279	66.1926	13.3772	240
61.9408	97.5137	40.2616	241
73.393	48.5382	31.225	241
93.8476	91.6712	28.8647	241
47.124	85.2937	19.368	241
85.0871	67.7036	11.7479	241
65.6316	93.8984	42.2732	242
75.5213	47.3209	32.4976	242
97.0884	92.5164	29.3618	242
47.1709	89.0808	21.6762	242
82.052	66.6828	9.32052	242
72.1873	93.2649	42.7857	243
48.8961	90.9196	22.5504	243
72.1238	45.639	32.029	243
102.051	88.0185	28.3857	243
75.6398	67.1697	7.37507	243
80.0392	91.6835	42.7103	244
70.7278	44.6099	31.5061	244
51.1104	94.2061	24.4732	244
105.191	84.4213	25.7112	244
68.7905	67.7373	5.39281	244
83.694	91.3251	42.2588	245
69.9896	44.4933	31.4682	245
52.8038	96.3033	25.4714	245
106.341	81.425	23.3353	245
62.1336	68.3016	4.57995	245
81.9868	88.0244	42.3403	246
67.4489	44.5407	31.4823	246
53.1998	97.5917	26.1643	246
106.569	82.3343	21.6053	246
59.9873	66.9657	4.46717	246
69.3092	62.0914	42.7305	247
74.141	98.2996	39.305	247
40.2452	82.1202	29.3814	247
68.7063	42.4762	26.5	247
106.876	78.0775	22.6697	247
62.6344	109.394	21.3272	247
61.0385	71.7006	4.99605	247
68.6131	62.2234	42.7799	248
72.0145	98.5277	39.5054	248
40.3175	79.9706	30.8091	248
69.3894	42.4574	25.3378	248
107.175	75.8808	23.3847	248
66.5673	109.577	21.4114	248
59.8302	75.7018	4.25611	248
67.6378	63.1266	43.2276	249
69.0608	97.897	39.1494	249
39.4058	81.8099	31.8562	249
70.4233	42.2527	25.5435	249
106.379	78.161	23.2537	249
67.1861	110.114	20.7208	249
56.4409	76.1505	4.85505	249
69.5014	63.257	43.4328	250
68.0457	97.8284	38.5325	250
39.8644	83.2632	31.6848	250
70.0067	41.5614	25.6764	250
106.026	79.2532	22.9478	250
67.8466	110.044	19.9026	250
53.7205	76.3034	5.19513	250
70.1673	64.1712	43.6921	251
66.343	99.2054	37.8366	251
40.3071	82.5776	31.2763	251
68.8308	40.9268	25.3855	251
105.615	79.4255	22.8717	251
68.1846	108.933	19.4826	251
52.327	77.3129	5.17788	251
71.5024	65.7875	44.0617	252
67.3967	100.843	37.1651	252
40.4356	81.5288	31.7039	252
68.4857	41.5904	25.9735	252
103.774	78.6215	22.2691	252
67.3501	108.234	19.4653	252
50.6706	77.6943	5.45086	252
75.3046	65.7232	43.3932	253
67.715	102.439	36.8254	253
40.9721	81.1328	31.9256	253
66.4742	43.0943	25.2412	253
101.929	79.3294	22.3707	253
66.2337	108.217	19.2649	253
49.3996	78.8142	5.53491	253
76.0311	67.0744	43.7397	254
67.3834	102.661	37.1698	254
40.7609	79.3763	31.209	254
69.7863	43.2426	26.6249	254
102.599	80.7591	22.8832	254
66.0537	106.96	19.5299	254
49.5889	76.687	5.82381	254
76.9411	68.9128	43.9587	255
68.2482	104.547	36.9128	255
42.5013	78.2518	31.5315	255
71.214	44.1307	27.0118	255
100.88	82.8955	22.8425	255
64.2887	106.89	19.436	255
49.0351	75.6933	6.28571	255
77.9409	68.4071	43.9139	256
67.3486	106.406	36.9113	256
42.3119	77.9079	32.0028	256
67.9482	44.0812	27.0678	256
98.8205	80.5782	23.4899	256
63.238	106.102	19.7605	256
47.4818	74.7281	6.71689	256
81.5103	65.9024	43.3278	257
67.8877	106.471	37.2342	257
43.1592	77.7906	32.0762	257
67.0523	44.0603	27.5478	257
99.1832	80.3335	24.2251	257
64.1384	106.1	20.4615	257
49.348	73.0783	6.73603	257
83.8317	65.6064	42.8639	258
64.5784	107.256	37.6716	258
42.9117	75.1026	31.9897	258
69.5244	43.7864	27.4702	258
100.125	81.1924	25.7702	258
62.8427	106.234	21.4076	258
64.3772	83.9838	6.25569	258
86.2351	65.0638	41.7467	259
62.1945	106.986	37.644	259
41.9339	74.9459	31.7631	259
67.4528	44.3486	27.3953	259
97.2312	82.5434	26.1262	259
60.823	106.414	21.2786	259
68.0706	84.9493	5.00298	259
89.366	64.6134	40.5368	260
58.9561	106.734	37.4576	260
42.694	72.767	31.7425	260
96.6279	84.9383	27.082	260
70.0523	44.1033	26.873	260
60.223	107.419	21.727	260
64.3407	79.5765	7.11605	260
90.1376	65.4531	40.5134	261
55.2749	105.804	37.0363	261
43.7374	70.6316	30.7506	261
96.0877	85.6259	27.5579	261
73.083	44.7852	27.1541	261
60.9071	107.481	21.797	261
66.2491	77.6724	6.85972	261
89.0795	66.3578	40.5112	262
52.0424	105.92	36.0372	262
41.6096	69.9699	31.0539	262
91.7669	85.7276	28.169	262
72.4179	44.5428	27.6784	262
56.714	105.052	21.3281	262
47.584	66.6662	11.4395	262
81.5583	89.6554	10.1865	262
89.1444	66.6133	39.3402	263
51.4026	106.931	35.1775	263
42.0371	69.4495	30.3853	263
91.4001	87.6151	27.4887	263
75.6444	46.187	26.3517	263
55.5879	102.536	19.032	263
43.9915	61.4516	10.8862	263
81.2867	85.9457	7.36762	263
89.5632	67.4087	39.2849	264
50.6482	106.407	35.1272	264
42.9454	67.0654	30.5294	264
90.0904	89.1905	27.7059	264
77.5556	48.156	26.3303	264
52.3809	99.4025	20.0908	264
44.0414	60.7584	10.2036	264
79.9935	87.7551	7.14695	264
89.9891	67.0597	38.604	265
50.2349	106.401	34.7251	265
42.5127	67.2894	30.2049	265
88.0085	88.8885	27.3602	265
76.5673	48.7384	25.8324	265
49.1674	97.568	20.2336	265
42.974	60.6998	10.6424	265
79.6919	87.9155	7.15741	265
88.95	66.6137	38.5819	266
50.5126	106.099	34.7474	266
42.8963	68.6714	30.0571	266
87.4477	88.6932	27.5284	266
77.2763	48.9358	25.88	266
49.3363	97.2661	19.9511	266
41.9814	59.9383	11.1394	266
80.2677	87.7252	7.05906	266
89.0957	65.7945	38.4926	267
51.3529	106.694	34.3271	267
42.7826	68.96	30.2385	267
87.9543	88.2021	27.3746	267
77.0716	50.4252	25.3505	267
49.3285	97.4499	19.6525	267
40.2492	58.9219	11.8385	267
79.0076	88.755	7.03664	267
88.7466	64.5147	38.581	268
52.2824	105.856	34.6233	268
42.4154	68.9448	30.5118	268
87.3445	87.9357	27.6344	268
77.6212	51.438	24.7634	268
48.5497	96.6295	20.3537	268
40.2972	57.6807	11.4863	268
78.7055	89.1518	6.95245	268
88.7128	63.8364	38.2113	269
53.472	105.587	34.7911	269
41.5265	69.1728	30.1786	269
87.818	87.3077	27.3527	269
78.8608	52.6015	24.1232	269
49.327	96.7837	20.074	269
40.4454	56.8395	11.0573	269
80.8805	89.8176	6.93596	269
87.7652	63.2673	38.1184	270
54.0104	105.56	35.0936	270
41.2479	69.28	30.1342	270
86.5324	87.1473	27.5256	270
79.0007	52.4908	24.3214	270
48.6323	97.3931	20.4916	270
41.0151	55.6548	11.4839	270
80.4453	91.396	6.90933	270
86.7064	61.3648	37.8565	271
53.4102	104.975	35.693	271
85.8166	85.7705	27.2358	271
40.0081	68.8498	30.0269	271
78.6859	52.5489	23.957	271
48.2476	96.4223	21.1135	271
41.1304	55.2675	11.2408	271
79.216	90.6846	6.48817	271
85.5539	60.5556	37.7166	272
53.2911	105.017	35.804	272
39.4071	70.5056	29.8598	272
86.6637	84.3474	26.8169	272
77.9328	52.2946	23.4458	272
49.5284	98.1321	21.1932	272
39.4051	55.713	11.4919	272
78.5799	90.5386	5.86639	272
87.4349	61.4789	37.966	273
55.6824	105.428	35.4378	273
40.4066	70.3574	30.3502	273
87.4132	84.1676	26.7051	273
78.1797	53.5716	23.5614	273
49.7337	97.0036	20.7073	273
40.0268	53.9889	11.2219	273
78.2231	91.2427	6.44545	273
87.6188	61.201	37.7877	274
55.3286	105.724	35.6464	274
40.2481	70.0259	30.7674	274
86.1882	83.3785	26.3961	274
77.7807	53.0144	24.0759	274
49.2638	96.7162	21.2536	274
41.2687	53.2655	12.6763	274
76.6033	92.5847	6.6932	274
88.4242	59.4621	37.4563	275
58.8455	105.274	35.9438	275
41.584	71.2713	30.4388	275
87.7844	82.5845	26.3426	275
77.3334	53.0176	24.0661	275
51.4501	97.8685	21.8123	275
41.3642	53.8318	12.2917	275
77.5141	92.7334	7.05381	275
89.3154	60.4872	37.3729	276
60.016	105.315	35.851	276
40.2576	71.8653	30.9242	276
87.7845	81.7202	25.8617	276
76.7519	53.8375	23.8966	276
52.0875	97.8013	21.8367	276
39.5852	53.748	13.6235	276
75.6141	91.5633	6.66949	276
89.2849	60.0151	37.0003	277
61.2157	106.382	35.1952	277
40.3479	72.3414	30.7562	277
87.9708	81.5905	25.8808	277
76.4881	53.7161	23.6735	277
52.7477	99.1236	21.5771	277
39.6005	54.7538	13.6476	277
75.8752	89.2679	6.21438	277
89.8788	59.632	36.7651	278
62.8809	105.298	35.5469	278
39.8344	72.9136	31.0514	278
88.1159	81.7761	25.5823	278
76.2997	54.2082	23.8875	278
53.3267	98.8764	21.355	278
39.4191	54.1275	14.3382	278
75.535	89.1032	6.23609	278
90.1898	58.9182	36.5222	279
65.8109	106.45	35.313	279
41.0416	74.2932	31.8342	279
88.9582	80.649	25.8273	279
75.3694	54.829	23.6103	279
53.672	99.9968	21.878	279
38.5531	53.4593	15.5825	279
74.3963	88.2244	6.17722	279
90.7935	59.3465	36.7207	280
67.5196	106.533	35.7095	280
40.2412	77.6475	32.2998	280
90.2636	81.2861	25.7369	280
74.0576	56.1784	24.2874	280
54.6317	101.202	21.7164	280
37.3364	56.3573	16.6325	280
76.4342	86.6946	6.13158	280
93.2603	60.4118	36.6645	281
67.9806	106.348	35.8074	281
40.9477	75.7811	32.0476	281
92.1177	82.4481	26.1362	281
76.5706	57.2714	24.223	281
55.5172	100.67	21.402	281
40.5028	54.9718	15.7587	281
78.0183	87.4441	6.11077	281
92.6302	59.0337	36.8407	282
67.9914	106.285	35.9641	282
38.6578	74.6878	32.4208	282
91.0426	81.62	26.8569	282
75.32	56.7682	24.2394	282
54.4916	100.767	21.7602	282
39.7599	55.0696	16.5032	282
78.4513	87.2135	6.28127	282
92.1446	59.8135	37.2613	283
68.2728	106.073	34.9164	283
36.6438	75.3161	32.9682	283
91.0344	80.522	26.2969	283
75.0805	56.4602	24.7082	283
53.1443	100.508	20.4818	283
39.8545	54.6567	16.6616	283
78.1142	83.5862	6.22781	283
92.0255	62.2784	37.794	284
68.3093	106.725	34.7716	284
35.8595	73.598	33.7262	284
91.6509	82.2471	26.8907	284
76.8412	57.4621	25.0546	284
43.3499	51.4884	16.959	284
52.3658	100.242	19.793	284
79.6608	82.5996	6.39407	284
92.0354	62.376	38.189	285
66.7553	105.633	34.6895	285
33.685	72.5422	32.6451	285
92.885	81.6871	27.6468	285
78.0387	57.298	25.3875	285
45.3545	50.863	16.8159	285
52.5988	100.679	18.361	285
82.102	80.5541	6.98186	285
92.3564	63.1831	38.3525	286
64.4151	105.88	33.8806	286
33.6598	71.2752	32.6435	286
91.1609	82.5766	27.7125	286
78.0458	56.8346	25.9176	286
47.1515	49.9755	16.4168	286
50.7139	101.539	17.4413	286
82.6411	80.6098	7.31658	286
91.7449	61.8825	38.442	287
65.0404	104.428	33.9995	287
33.0661	70.2828	32.563	287
91.7189	81.9078	28.0372	287
77.7324	56.6184	25.9704	287
47.5981	50.14	16.1199	287
48.5268	102.74	16.9831	287
84.0478	81.0011	7.44245	287
91.406	62.5011	38.6091	288
68.1346	106.648	33.2659	288
34.5712	73.1543	33.1503	288
92.5377	81.7245	28.0239	288
77.7962	56.9891	25.9686	288
47.1249	52.4676	16.955	288
48.7456	105.28	16.8337	288
83.8281	79.8717	8.08623	288
91.9643	61.9576	38.3968	289
65.0819	104.189	33.6968	289
33.6292	69.723	32.6378	289
91.9555	81.7568	28.3661	289
78.0991	57.2677	26.0549	289
49.2615	51.8692	15.8982	289
48.4596	104.717	16.3797	289
85.6236	80.9369	7.98979	289
92.7109	61.8197	38.2261	290
66.6999	105.284	33.2708	290
35.3534	71.4709	33.8041	290
92.2387	81.3009	28.1972	290
77.2956	57.473	26.5157	290
48.0207	51.8353	16.6015	290
49.1027	105.717	16.3899	290
83.4172	79.6956	8.14643	290
91.833	61.7417	38.2154	291
65.488	103.998	32.7173	291
33.8661	69.4508	32.8418	291
91.2349	81.5212	28.694	291
76.5588	57.158	26.3507	291
47.8605	51.4901	16.1756	291
48.6717	104.817	15.3483	291
85.2046	78.9552	8.43085	291
92.1554	62.3143	38.3566	292
34.2854	69.5815	33.0416	292
64.8656	104.012	32.8486	292
91.3094	82.4047	29.1681	292
77.496	57.612	26.8177	292
47.4481	52.6119	16.6135	292
48.6739	105.486	15.7208	292
85.3448	80.0222	8.99523	292
92.2557	63.3792	38.5656	293
34.7142	72.2686	34.3459	293
64.6369	106.023	33.0825	293
90.4516	83.1055	29.2817	293
76.8561	57.8674	27.5225	293
45.4385	53.2595	18.5484	293
47.354	104.411	15.8306	293
83.5905	78.6582	9.48387	293
92.5667	64.8142	38.6029	294
34.8722	73.0533	33.9783	294
64.7545	106.384	32.0136	294
90.454	83.1545	28.8284	294
76.9795	58.1553	27.9011	294
45.314	51.2674	19.5318	294
48.003	102.482	15.1997	294
83.3704	74.4706	9.28575	294
91.9782	65.482	38.8417	295
62.809	103.993	31.0555	295
34.6381	69.2145	32.1758	295
90.6648	83.2963	29.1083	295
78.1658	58.0802	27.9785	295
49.2739	49.0149	18.0465	295
50.1012	99.9811	13.4299	295
88.0033	74.1121	9.57125	295
89.5142	65.8574	38.9415	296
33.629	65.9713	31.0836	296
59.0138	102.764	30.2974	296
89.7341	84.6147	29.6646	296
78.4312	58.982	27.7037	296
51.2504	48.4089	16.7895	296
51.0192	99.0476	12.5211	296
89.6208	75.6951	9.87943	296
88.6162	67.6524	39.2581	297
89.6099	85.9135	29.9252	297
33.9952	64.5546	30.4657	297
57.258	102.579	29.8807	297
79.2411	59.6366	28.0384	297
53.1865	47.644	16.6671	297
51.3898	97.7231	12.6438	297
91.549	76.6678	10.1293	297
93.6872	66.3604	39.0742	298
38.1337	65.8047	33.0271	298
61.7504	101.121	31.7152	298
94.7508	85.034	29.8822	298
81.5632	58.7037	28.5203	298
52.314	48.4476	18.1972	298
47.0817	101.408	14.1304	298
89.778	77.1932	10.7628	298
89.2241	65.6761	38.3086	299
54.7278	101.755	31.8543	299
35.4727	62.7169	31.7127	299
93.4365	87.3361	28.2768	299
77.7947	58.8575	27.6974	299
49.104	46.5127	17.5598	299
45.2054	98.5554	12.7218	299
86.3855	72.8032	9.50096	299
88.8775	66.8107	38.8889	300
55.1366	102.487	33.821	300
36.2968	62.9911	31.9122	300
94.5681	92.6517	27.8943	300
80.0827	61.2651	28.4518	300
47.9947	100.363	12.3422	300
50.17	44.7325	19.1667	300
86.2623	67.6491	10.3575	300
87.1241	66.9548	39.3811	301
55.2561	100.581	34.1328	301
35.9504	60.5733	31.4191	301
94.2683	93.5574	27.5649	301
80.8018	61.2763	28.6411	301
51.9692	42.2545	19.2692	301
49.4833	101.108	11.7098	301
85.6884	65.7027	10.4013	301
88.1406	70.3867	39.3994	302
58.6372	89.2454	34.3402	302
35.1873	57.9195	30.8065	302
45.2082	107.163	29.3444	302
80.8498	61.7011	29.2156	302
83.4572	92.0154	28.31	302
104.564	93.2456	23.9014	302
57.4071	40.341	18.3743	302
46.1012	94.9474	11.6607	302
88.0186	64.9327	10.5979	302
91.6822	73.8471	38.5808	303
59.2056	84.4601	36.8081	303
37.9008	55.3693	31.6886	303
74.049	92.7255	27.5792	303
84.2088	60.9747	27.907	303
46.0646	112.614	26.8904	303
108.511	92.1094	22.775	303
38.75	83.1481	20.3917	303
68.3829	109.507	15.4716	303
56.6803	43.7702	16.9645	303
81.662	75.0521	10.0957	303
91.4096	79.3559	37.9611	304
61.1007	82.621	37.6078	304
37.8954	55.0206	32.0641	304
86.7442	59.2618	28.2108	304
71.9475	90.8933	27.7522	304
51.8795	113.961	26.8528	304
109.096	89.8912	25.9654	304
38.4978	84.8128	19.8538	304
55.9796	45.925	16.4398	304
70.4021	111.307	15.3042	304
81.3294	75.6994	9.95463	304
90.2193	87.7646	37.602	305
60.9476	85.7447	37.0874	305
40.7741	54.2436	32.8583	305
87.6751	57.8585	29.3118	305
71.0174	89.7488	26.5506	305
109.673	87.3078	26.2261	305
53.0087	114.338	25.3577	305
37.8521	81.9524	17.9954	305
71.137	111.15	15.2759	305
59.0908	46.0939	17.6183	305
81.8517	74.964	10.0392	305
89.9995	91.7678	36.8754	306
61.0678	83.9622	36.3553	306
54.5058	49.0969	35.4309	306
87.8105	59.5502	30.7854	306
31.6126	72.9884	30.9255	306
69.7537	87.199	26.3637	306
108.245	87.4901	25.7597	306
51.8689	113.25	23.8454	306
59.0219	43.8434	20.8234	306
39.0349	73.3603	18.2905	306
69.2629	105.613	13.8661	306
80.526	71.652	11.3051	306
87.7511	98.47	37.1436	307
58.2194	87.5586	35.4012	307
57.6684	54.5418	35.9859	307
91.1743	78.4521	33.4923	307
29.7685	73.3796	30.0787	307
108.108	87.2506	26.9156	307
78.3679	40.5589	28.7161	307
69.1362	87.8835	26.3387	307
54.8615	114.957	21.8321	307
40.8053	76.6098	17.3848	307
70.3843	103.099	12.805	307
82.4645	70.9987	13.1445	307
52.5419	46.6142	22.131	307
92.1999	97.7147	35.3598	308
62.7711	55.5531	36.5512	308
62.0906	86.3005	35.0505	308
91.3535	77.9542	33.3523	308
30.9695	74.9885	31.1727	308
75.3323	40.3	28.1491	308
108.308	85.7866	25.6067	308
70.5052	85.8487	25.5	308
51.1155	46.2864	24.0635	308
41.9939	75.6576	18.127	308
58.7871	114.183	19.9385	308
81.7566	66.94	13.2401	308
70.8757	99.233	11.6443	308
64.6026	55.7018	36.8623	309
93.5996	96.865	34.8276	309
64.0371	85.7235	35.1405	309
91.9952	76.621	33.1029	309
32.5762	77.2803	31.7574	309
71.9525	38.9055	27.8274	309
49.5319	49.2682	25.4995	309
70.509	84.4197	25.713	309
108.06	84.7357	24.6278	309
62.8579	113.638	19.1803	309
41.9398	78.3865	19.7756	309
79.8583	66.5118	13.5473	309
68.7466	96.5377	11.4062	309
68.3173	58.5083	37.505	310
93.2111	97.2649	33.5153	310
64.1126	86.2587	34.884	310
33.5824	77.1929	32.7543	310
92.357	76.98	31.9545	310
71.3241	40.7729	28.4004	310
49.5107	49.8568	27.522	310
69.8524	83.3759	25.3877	310
107.568	85.0478	23.5512	310
42.0182	77.7838	19.9646	310
63.0504	112.012	17.6425	310
78.3067	64.92	13.7311	310
67.0704	94.2788	10.3446	310
70.5706	60.0016	37.0971	311
91.8127	96.3724	32.3331	311
63.4958	86.6398	34.0307	311
34.6326	78.9809	33.3692	311
92.3789	75.5364	30.0445	311
50.0167	50.7306	28.4956	311
71.4607	41.3061	28.2079	311
68.711	81.4012	24.5784	311
108.297	84.3485	23.176	311
41.0754	78.1086	19.9579	311
65.6166	111.163	16.7245	311
77.5635	63.3496	12.9959	311
66.1884	92.0471	9.72554	311
70.8591	59.6738	36.3863	312
90.2355	94.128	32.2173	312
62.1973	83.8226	32.921	312
33.1906	79.6361	32.8145	312
89.1649	73.7473	28.51	312
48.0056	49.7963	28.9605	312
68.8086	40.4391	27.6693	312
66.9611	78.4715	23.5433	312
106.673	81.6224	21.9376	312
40.7377	76.1158	19.0363	312
65.0442	108.441	15.6893	312
75.6696	59.9039	12.2778	312
64.985	89.5164	8.41629	312
70.8933	61.3649	36.2178	313
91.0549	93.8843	31.5425	313
61.5335	83.7698	32.5025	313
32.3508	79.7407	31.9163	313
47.6215	50.6657	29.1377	313
68.4871	41.0109	28.2096	313
88.5649	73.2026	27.9579	313
66.6475	76.9275	22.9267	313
107.319	78.4273	22.1201	313
40.852	74.6072	18.0332	313
64.8477	105.272	15.6001	313
75.4952	57.3628	12.5451	313
66.2296	87.7023	7.96309	313
71.6325	62.9448	36.4416	314
60.6318	84.2439	32.1841	314
32.8757	81.6628	31.8166	314
92.6214	103.562	30.534	314
46.8894	51.7654	29.6436	314
86.9914	84.291	30.7421	314
67.2869	41.5999	28.9309	314
88.4481	71.8521	26.8319	314
107.141	80.1109	22.0462	314
65.525	75.9887	22.6179	314
40.662	75.1242	17.5939	314
66.4557	104.011	14.8047	314
75.98	54.8938	13.2846	314
67.6798	84.5589	6.99312	314
69.9846	61.3613	36.6474	315
32.6525	83.5852	31.7869	315
60.5154	83.6714	32.0562	315
88.9692	76.1795	32.8004	315
44.5678	52.687	28.9995	315
63.7067	40.6831	28.336	315
88.8404	115.183	26.5781	315
86.0852	66.6978	26.6249	315
104.812	79.1025	23.0291	315
65.3535	75.3641	22.6982	315
41.4227	75.962	17.0353	315
67.9055	102.307	15.4318	315
75.3372	55.2768	13.2673	315
71.6751	84.8764	6.84551	315
68.837	63.0226	36.7855	316
88.3491	75.3288	33.9707	316
33.8393	87.2377	32.0174	316
62.0048	86.0811	32.0803	316
43.7782	55.3938	29.4618	316
62.3994	42.4863	28.8788	316
86.1439	68.3991	27.2226	316
87.1058	115.485	24.5854	316
105.132	76.9888	23.9318	316
65.2387	76.8477	22.7961	316
41.3911	77.9569	17.1573	316
68.1061	100.561	15.0567	316
74.8074	55.0191	13.7096	316
74.0206	82.7837	6.46589	316
68.5543	64.5663	37.1518	317
89.7068	74.5174	33.2523	317
34.4098	90.6591	32.4729	317
63.5111	87.8685	31.9226	317
42.9355	57.3927	30.6911	317
60.7095	42.8843	29.1755	317
83.1105	68.9693	27.1209	317
85.469	114.27	23.0896	317
64.2683	77.4037	22.841	317
103.777	75.8022	23.0183	317
39.1284	77.3438	17.9797	317
66.1228	98.6882	14.7019	317
71.0556	53.1808	14.4042	317
70.9467	79.1414	5.72731	317
69.3187	64.9625	37.3514	318
36.0171	93.3713	32.6067	318
64.3328	89.3021	32.0371	318
42.4505	59.5902	31.0206	318
59.2819	44.1121	29.6736	318
82.5382	68.4773	27.0496	318
86.8147	112.946	22.6139	318
64.0205	78.0632	22.9716	318
103.777	74.7523	22.7704	318
39.402	77.8402	17.9458	318
70.9514	52.4077	15.0772	318
67.2133	97.4065	14.6359	318
71.4799	76.3018	5.4005	318
89.9305	74.1248	33.0847	318
72.3858	67.0615	37.2787	319
38.1858	95.1623	33.3672	319
66.5723	91.0246	31.7623	319
91.7993	74.1268	32.1866	319
44.8979	61.4634	32.1174	319
60.5401	44.7012	30.3163	319
82.8317	68.4296	25.9958	319
90.0853	111.468	23.0038	319
65.3081	79.2304	22.6808	319
103.845	73.5921	21.45	319
39.3773	78.9225	19.0316	319
68.807	51.9901	15.4074	319
67.4773	97.8472	14.739	319
68.6456	74.6118	5.20364	319
73.2096	66.2558	37.1866	320
39.206	93.908	34.5558	320
67.6549	90.4623	31.9442	320
45.5547	60.6815	32.2388	320
92.988	73.8298	31.6793	320
61.2261	44.405	29.8002	320
82.8173	68.7839	25.8945	320
91.5941	109.85	23.5047	320
65.8301	80.8312	23.025	320
39.7003	79.5127	19.1966	320
105.164	72.83	21.6185	320
69.3363	53.4274	15.2109	320
67.452	98.2114	15.0935	320
68.8634	76.1596	5.19673	320
74.5866	66.5008	37.0866	321
39.8489	96.0828	34.8162	321
46.6876	61.9778	32.8539	321
67.9309	91.3226	32.2418	321
93.1969	75.1024	30.6459	321
61.185	44.9663	29.6453	321
82.2335	68.7982	25.5819	321
91.7706	109.341	23.697	321
65.1107	81.0042	23.3859	321
38.6856	80.1578	19.9946	321
103.774	73.3377	20.241	321
67.4234	53.7528	15.3645	321
66.5975	98.4664	15.0708	321
65.4216	75.2383	5.29207	321
76.86	69.1282	37.1986	322
41.1841	97.7319	34.8444	322
48.5086	63.5948	33.2596	322
69.7578	93.0241	31.8059	322
93.9938	76.6453	29.8618	322
62.296	45.9395	30.3849	322
82.4905	69.5134	25.2571	322
94.2258	108.315	23.4477	322
65.8012	82.9612	23.2129	322
37.9538	80.868	20.7053	322
103.921	72.1007	19.7872	322
65.6649	53.3738	16.1058	322
65.382	98.161	14.6619	322
63.0679	73.2599	5.60517	322
76.8223	68.1517	37.4678	323
40.8217	96.9188	35.0268	323
48.5616	64.422	32.8633	323
69.9622	92.9553	31.8476	323
94.9041	76.9991	29.8346	323
63.1236	44.9197	30.4934	323
83.0267	69.4519	25.8366	323
95.7152	107.529	24.0004	323
67.5034	83.6697	23.4018	323
38.6671	81.1868	19.8596	323
104.171	71.0071	19.7843	323
66.1079	54.4522	16.343	323
66.484	98.616	14.5017	323
64.7052	72.7739	5.13158	323
79.4498	68.551	37.23	324
42.2543	98.7767	35.3632	324
49.7445	65.8278	32.8073	324
71.1999	93.8054	32.2358	324
95.2696	79.0161	29.3175	324
65.6747	44.2251	30.3977	324
82.9162	70.9973	25.8841	324
96.5823	108.243	24.9115	324
68.8292	86.3137	24.014	324
39.1772	84.317	20.0942	324
102.914	71.8362	18.2477	324
65.3267	57.5408	15.9376	324
65.8629	100.954	15.2619	324
60.581	77.3052	5.3891	324
79.3259	68.2297	37.0111	325
44.2654	99.8918	35.9313	325
47.1523	64.026	34.3418	325
70.9395	93.4331	32.3185	325
65.7807	43.931	31.5323	325
94.4373	79.0382	28.7221	325
97.3114	107.339	25.1038	325
81.7425	70.5547	25.7063	325
67.8137	85.5138	24.1776	325
38.8202	85.2898	20.6344	325
59.173	52.2489	17.0031	325
99.8866	71.0225	17.4937	325
65.4073	101.483	15.6853	325
58.5704	78.3303	6.01591	325
79.8659	69.2443	36.8041	326
46.4548	64.9322	34.6687	326
45.1253	100.923	35.8642	326
72.5712	94.2592	32.0477	326
67.0452	44.5664	31.9925	326
92.6213	79.9808	27.7007	326
97.626	106.831	24.8128	326
80.748	70.1866	25.2951	326
66.9642	85.4539	24.2338	326
38.5897	84.8612	20.8133	326
58.5	51.3386	17.2097	326
98.292	70.672	16.5041	326
64.3943	101.24	15.7039	326
59.0048	79.6969	5.94788	326
45.8558	101.186	36.0096	327
80.9319	69.1027	36.2349	327
47.6147	65.8245	34.8479	327
72.8197	94.3503	32.0126	327
66.862	44.6171	32.1231	327
91.8354	80.162	27.0657	327
97.7046	106.644	24.7755	327
39.2177	86.9354	20.789	327
66.079	84.9053	23.9994	327
79.7612	70.5253	25.1073	327
69.9179	90.347	23.5709	327
56.6511	52.3962	17.7733	327
96.384	69.6683	16.0681	327
64.4819	102.043	15.1604	327
57.0321	78.5416	6.33189	327
47.4932	102.334	36.522	328
48.0508	66.8023	35.1234	328
81.98	68.1253	35.2604	328
66.4868	44.9434	31.9983	328
73.9336	94.2266	31.5693	328
90.0306	80.1531	26.159	328
98.2475	105.486	24.6881	328
66.1241	87.9257	23.6454	328
76.9672	70.5616	24.5764	328
36.5221	91.7835	21.7721	328
66.985	42.9921	16.9903	328
40.0799	68.7396	17.8706	328
93.5486	68.6029	15.0692	328
54.4744	76.9391	6.80977	328
63.8017	103.519	15.1604	328
49.7557	102.308	37.1901	329
48.3109	66.2054	34.1527	329
81.4682	66.855	34.3681	329
74.9759	92.9123	31.6082	329
67.0246	45.0938	30.9083	329
89.3925	79.0123	25.4627	329
100.166	102.699	24.9375	329
37.7441	95.1477	22.3703	329
66.455	87.7912	23.384	329
76.3224	68.9208	23.5928	329
38.8095	73.3044	18.4123	329
69.264	40.9734	17.0089	329
93.5236	68.8701	14.5081	329
53.0553	76.8422	7.47699	329
64.8767	103.756	14.9102	329
51.6694	101.95	37.9985	330
47.8305	66.7073	35.2264	330
81.2054	66.7666	34.3631	330
74.6442	92.6119	31.1921	330
66.8035	45.3593	31.1445	330
87.9022	78.7396	25.0701	330
100.306	101.727	24.4791	330
65.5299	86.2929	23.4091	330
38.6622	96.0972	23.0903	330
75.6088	67.78	23.5136	330
36.8878	74.1628	19.3281	330
69.5131	41.3204	18.1287	330
64.1048	102.913	14.4081	330
92.498	67.7606	14.4647	330
50.299	77.0471	8.20771	330
53.4456	102.169	38.4811	331
49.2893	67.3829	35.607	331
82.1315	66.3634	34.0973	331
68.024	45.7334	31.4034	331
76.0807	92.261	31.1184	331
88.2857	78.4439	24.9141	331
101.741	100.151	24.3509	331
39.3581	97.4172	23.9939	331
65.8205	86.1924	23.328	331
75.0829	67.1933	23.4413	331
36.6644	75.8666	20.6283	331
69.149	42.1172	18.256	331
64.2011	103.829	15.6336	331
90.5971	67.6773	13.8592	331
49.1577	79.3929	8.64472	331
54.1502	102.124	39.0137	332
50.5189	67.2728	35.2911	332
82.2422	65.8245	33.9255	332
75.8447	91.7716	31.0954	332
67.141	44.8731	31.3653	332
39.5738	98.0156	24.5776	332
87.4066	78.3458	24.4032	332
101.778	99.6122	24.4308	332
65.2409	86.006	23.2032	332
73.9996	66.9671	23.3084	332
36.318	76.136	21.5455	332
68.7149	43.1464	17.9978	332
63.7858	103.264	15.5135	332
88.4256	67.7089	13.4666	332
46.6716	79.2451	9.06336	332
51.5087	98.2213	38.0247	333
71.5683	76.9231	33.1964	333
87.1607	67.4875	33.2036	333
41.3038	56.254	33.8669	333
79.5338	95.375	30.3405	333
69.3853	47.5495	30.3372	333
40.8493	94.1334	24.4783	333
103.691	100.739	24.0929	333
67.2821	86.7244	22.3424	333
90.2819	80.653	23.4746	333
39.5778	74.0569	20.3485	333
77.253	68.2482	22.5095	333
69.3688	45.6593	17.7036	333
63.9863	103.892	15.2139	333
89.5045	69.3026	12.2516	333
46.6676	79.8216	8.31765	333
53.5947	100.899	38.0822	334
69.0068	79.6699	33.2098	334
85.8477	69.9804	33.5192	334
38.8591	51.8434	33.2824	334
70.1377	49.3906	31.2389	334
79.5498	95.9192	30.1673	334
41.206	93.5358	25.1724	334
103.557	100.445	23.5091	334
67.2448	87.031	22.4992	334
89.4012	80.3264	22.9169	334
40.9602	73.0336	22.0822	334
75.7321	67.7541	23.1238	334
70.7964	45.0558	18.1426	334
62.4928	102.68	14.8319	334
88.0272	68.3576	12.2153	334
46.0121	76.6896	9.58457	334
54.8221	101.423	37.9509	335
84.6168	70.6013	33.7452	335
65.1647	78.544	33.2503	335
71.1799	48.4679	31.8741	335
42.7495	46.797	31.4277	335
79.3501	95.6099	29.9227	335
41.2714	93.0873	25.9393	335
103.84	99.4056	23.4772	335
88.8738	80.084	23.1515	335
41.2353	71.7002	22.9088	335
75.1425	67.1126	23.3886	335
70.6956	44.2432	18.4107	335
61.4492	102.081	14.9419	335
86.8421	67.8283	12.2947	335
45.2565	75.9695	10.5561	335
67.3957	86.5752	22.8267	335
53.2356	101.496	38.1787	336
81.911	70.5383	33.7642	336
61.863	78.0156	32.8307	336
69.5787	48.0627	31.7521	336
78.4825	95.4973	29.9509	336
43.4492	48.0324	30.4764	336
41.1823	94.288	25.6389	336
104.761	97.9912	23.8424	336
39.9024	72.5629	22.7747	336
67.5472	86.7831	22.909	336
87.7158	79.3071	23.3224	336
73.4878	67.3331	23.3112	336
68.2924	44.5798	18.1479	336
61.3256	103.096	15.4919	336
86.0367	67.3611	12.4831	336
45.7078	77.3655	10.4878	336
50.5432	99.8835	38.1515	337
78.3997	70.4107	34.1293	337
58.0605	76.9809	32.3461	337
68.6928	47.0777	31.8138	337
76.4925	94.8208	29.8802	337
42.6464	46.8532	29.9304	337
40.207	93.8273	24.9927	337
104.032	96.9653	24.5007	337
86.1123	78.2572	23.7971	337
65.4683	86.0985	22.7556	337
71.9568	65.9092	23.3311	337
38.6083	70.8529	22.0325	337
67.8765	43.2245	18.2354	337
61	102.83	15.5308	337
85.368	66.5227	12.6808	337
45.8605	76.859	9.9188	337
48.4316	100.157	37.6212	338
77.0195	71.3942	34.3608	338
67.6691	48.2226	32.5311	338
56.4724	77.6392	32.1847	338
41.0731	49.8668	29.7335	338
75.3983	95.3935	30.0375	338
104.249	96.9298	25.4525	338
85.8243	78.7435	24.4624	338
40.51	94.5787	24.0544	338
71.4201	66.2302	23.7547	338
65.91	86.2126	22.9238	338
38.3366	71.2386	21.6857	338
67.9947	43.762	18.8195	338
62.7058	103.025	15.469	338
86.5422	66.3748	13.4966	338
47.5117	75.7808	9.86804	338
48.301	98.7451	37.9542	339
76.7949	70.951	34.5478	339
55.6174	75.4806	32.113	339
69.2109	47.3195	32.5602	339
42.5042	47.9407	29.41	339
75.1671	94.5848	29.771	339
103.804	96.212	25.5109	339
40.6179	92.0249	24.4595	339
85.8201	77.9716	24.671	339
72.2783	64.8795	23.6832	339
66.3766	84.3673	22.8783	339
38.6892	69.0538	21.5217	339
69.6297	43.2058	18.3355	339
60.9786	100.996	15.2993	339
87.5242	65.9648	13.6533	339
48.0544	73.9548	9.9847	339
48.9142	98.173	38.1195	340
76.5975	70.3518	34.0691	340
71.0423	47.1559	32.3454	340
55.8438	74.28	31.8248	340
44.374	47.4835	29.3657	340
74.4656	93.6378	29.1877	340
103.86	96.6386	25.1162	340
40.264	91.2114	24.6608	340
85.9831	78.5387	24.3937	340
72.4388	64.438	23.2041	340
38.7178	68.2736	21.3319	340
69.8515	43.1312	17.8743	340
59.7852	101.771	15.542	340
87.1452	66.9507	13.1705	340
48.104	74.5243	9.79092	340
65.7141	83.9721	22.7063	340
48.5214	98.5884	38.1362	341
75.8567	71.0297	34.279	341
70.7302	47.3432	32.2592	341
54.5589	74.6581	31.9733	341
43.4065	48.4051	29.1768	341
74.4881	94.7458	29.4952	341
103.966	95.9132	25.0601	341
40.3738	92.43	24.7016	341
85.5218	78.255	24.6982	341
71.6364	64.8723	23.4851	341
66.2258	84.7792	22.8598	341
38.757	69.9243	21.1965	341
68.4992	43.7057	17.7959	341
60.5191	102.213	15.4733	341
86.5666	66.516	13.3495	341
48.3896	75.8896	10.0339	341
48.6139	98.0097	38.3645	342
76.968	71.1451	34.1051	342
55.2038	74.2327	32.0731	342
72.498	47.3128	31.8359	342
44.8654	47.3703	29.7391	342
75.4556	93.6534	29.3339	342
104.393	95.2157	24.8497	342
40.6207	91.9021	24.8814	342
85.3726	78.5452	24.3677	342
71.1667	64.2349	23.2884	342
65.4909	83.9791	22.7217	342
39.0095	68.6457	21.8888	342
67.0311	43.8515	17.7356	342
60.1005	102.039	15.7011	342
85.3093	67.2156	13.0505	342
47.1046	75.2311	10.3929	342
50.8707	99.1686	38.6943	343
76.8422	71	34.302	343
54.9845	75.0108	32.4624	343
43.8036	49.1877	30.2495	343
72.6631	47.5013	31.7998	343
76.5491	93.9328	29.3925	343
41.0942	93.1888	25.8154	343
104.633	93.8768	24.793	343
85.2389	77.8132	24.4303	343
65.4722	83.9981	23.1852	343
38.1167	70.2743	22.9074	343
70.6087	64.389	23.285	343
64.0717	44.2017	17.8886	343
59.5554	102.63	15.9584	343
83.9504	66.9902	13.064	343
45.8162	75.8978	11.2545	343
50.6976	98.8493	38.9545	344
76.9889	71.1652	34.4985	344
54.8414	74.1129	32.9394	344
43.5619	48.8017	30.7921	344
73.5627	47.2042	31.9501	344
75.6011	93.4765	29.4752	344
41.1085	92.3677	25.9789	344
103.814	94.3952	24.2861	344
85.25	77.5188	24.3995	344
70.0489	63.8188	23.6972	344
65.1225	84.0475	22.9431	344
37.586	69.6167	23.3279	344
62.1876	44.0426	18.2581	344
58.9536	101.624	15.9211	344
82.5782	66.812	12.9464	344
45.2337	74.9588	11.5824	344
51.7665	100.026	38.9598	345
78.5934	72.5769	34.9832	345
56.5046	74.3353	33.742	345
45.9983	48.4135	32.3455	345
76.2045	48.0632	32.8877	345
76.7813	94.0599	29.276	345
42.1674	91.9139	26.5709	345
71.42	63.4821	24.4635	345
86.8519	78.0103	24.4122	345
39.6272	68.6687	24.5727	345
104.572	94.222	23.704	345
66.481	83.2638	23.621	345
62.9299	43.0486	19.5645	345
58.1565	100.154	15.9739	345
45.8422	73.0281	12.7414	345
82.8426	65.0983	13.33	345
53.0102	99.6026	39.0088	346
78.3833	71.7489	34.6573	346
44.3034	48.6184	31.9238	346
55.7384	74.2215	33.3913	346
75.1042	47.5762	32.047	346
77.6419	93.7104	29.2421	346
42.6712	93.3007	26.8116	346
66.2689	84.4526	23.3677	346
38.5249	70.2971	24.8345	346
86.7029	77.9718	24.2367	346
70.6066	63.3589	23.9939	346
105.244	93.2172	23.387	346
60.1575	44.9146	18.8433	346
57.7378	101.845	16.3108	346
45.2364	75.0541	12.8901	346
81.3703	66.4194	12.8497	346
52.4801	100.116	38.9581	347
76.5204	71.605	34.5483	347
54.2644	74.62	33.185	347
42.1179	50.3781	31.1232	347
72.9946	47.9069	31.7492	347
76.162	93.2946	29.1608	347
42.6481	94.7443	26.2647	347
86.3695	78.0475	24.1502	347
37.8472	72.2248	24.0114	347
69.7836	63.7258	23.5788	347
105.355	92.6584	23.5167	347
66.0531	84.7153	23.0027	347
59.3552	46.1593	18.3521	347
58.3785	103.467	16.4542	347
81.6283	67.4031	12.7335	347
46.3404	76.4377	12.2754	347
54.1893	100.514	39.1221	348
76.8948	70.2227	34.5647	348
41.7324	50.5013	31.6766	348
54.8013	75.4348	33.1678	348
72.7545	47.1533	31.6789	348
76.3361	93.0369	28.3852	348
43.234	94.4393	26.281	348
37.7991	72.0746	24.4132	348
104.845	93.1144	23.3115	348
86.1057	76.9267	23.3895	348
68.8891	62.9856	23.5638	348
64.6048	83.0548	22.1643	348
57.0064	46.3295	18.6518	348
58.0135	103.249	16.5159	348
45.2519	76.2911	12.5342	348
80.108	66.1146	12.3241	348
52.8069	98.7489	39.587	349
77.8482	70.1013	34.1921	349
55.9055	75.623	33.2745	349
44.1492	49.1392	31.6754	349
74.8524	47.1827	30.8851	349
77.5691	95.8364	29.3157	349
43.4987	93.9694	26.5936	349
38.9241	71.6452	25.0041	349
105.256	92.8027	22.849	349
85.8174	77.9209	23.2374	349
69.1552	62.972	23.4289	349
65.6304	83.8481	21.9236	349
57.1004	47.4251	18.3495	349
57.1403	102.987	16.7812	349
44.5576	76.6181	12.9146	349
79.9272	67.4922	12.0988	349
50.5036	96.1453	39.4589	350
78.4184	69.7241	34.2037	350
56.6682	74.0461	33.2758	350
46.8862	47.2925	31.585	350
77.9391	96.2359	29.3383	350
77.6084	46.6993	30.5566	350
43.0922	92.0845	26.2165	350
40.2204	69.611	24.8439	350
105.607	93.537	22.6953	350
87.0475	78.4584	23.3314	350
70.8075	62.7526	23.406	350
66.1902	83.9457	22.066	350
59.2946	47.6295	17.968	350
55.874	102.714	16.9542	350
45.8827	76.4912	12.8651	350
80.9545	68.9447	11.8739	350
50.2545	98.9623	38.7713	351
78.4731	71.7576	34.1346	351
47.3442	48.939	32.9735	351
55.7315	75.1302	33.236	351
77.8648	48.2856	30.9744	351
83.2156	113.052	27.1083	351
42.0589	92.4122	26.055	351
39.3354	69.3894	25.4318	351
86.2731	79.3084	22.9405	351
69.8491	61.7515	23.4169	351
103.694	94.6631	22.2245	351
57.8771	47.7538	18.5467	351
54.2989	101.831	16.5864	351
44.166	75.5084	13.2025	351
79.8435	68.029	12.0758	351
69.6152	85.2323	28.4149	351
65.1902	81.9457	22.066	351
55.6003	96.0871	39.0533	352
57.7961	70.3313	33.9446	352
80.9642	68.0105	34.009	352
49.3065	45.3792	32.5227	352
79.8659	44.9227	29.2769	352
70.6152	79.2323	28.4149	352
45.2749	91.5896	27.4616	352
40.2115	68.8279	26.2312	352
83.6536	112.417	24.76	352
87.2131	77.6328	23.3226	352
70.5015	60.4773	22.73	352
103.394	91.6867	21.4779	352
55.188	102.001	18.0964	352
56.4907	48.4721	17.6447	352
43.6328	77.6494	14.6895	352
78.4422	69.5223	11.8167	352
65.4645	82.6005	21.1426	352
56.6547	94.225	39.2567	353
58.2806	69.6477	33.9712	353
81.5091	67.0494	34.0347	353
48.8135	44.6186	31.1243	353
72.4186	78.8902	28.5323	353
45.8064	92.6376	27.86	353
79.4864	44.8069	27.983	353
41.6624	70.8176	25.8576	353
83.7521	108.498	24.0124	353
88.1897	78.4513	23.922	353
103.772	92.3897	21.767	353
70.9535	62.722	22.2597	353
56.0573	104.58	19.5819	353
56.3068	52.4077	17.0205	353
45.0974	81.4664	14.5295	353
78.6985	73.2695	11.4177	353
66.5883	85.1544	21.7582	353
57.2015	96.5939	39.0424	354
80.6807	67.2739	34.5836	354
57.3447	71.7304	34.3307	354
46.3364	47.7422	31.5942	354
72.1876	80.5423	27.6648	354
77.163	45.2203	28.6999	354
45.7635	94.91	27.9609	354
41.0158	72.9975	26.0815	354
88.4821	78.4201	24.8383	354
84.4632	108.176	24.2695	354
104.23	92.0594	22.347	354
70.7843	63.8098	22.9636	354
57.4986	106.4	19.949	354
67.023	86.1464	22.6444	354
54.4993	54.0779	17.6508	354
46.0236	82.9642	14.9595	354
78.8441	73.4062	11.961	354
59.4572	98.7872	39.2051	355
58.8149	73.3291	35.2412	355
82.2301	68.6711	35.5451	355
47.5921	49.189	33.2772	355
78.4733	45.8467	30.3622	355
46.5795	95.3283	28.4758	355
42.2577	73.3573	27.1501	355
90.2493	78.1814	25.6106	355
85.3932	106.696	24.6568	355
72.5354	63.8044	23.9635	355
105.211	92.1133	23.1329	355
68.9669	86.4553	22.8544	355
58.1245	106.26	20.1967	355
55.8973	53.2697	19.4581	355
48.0116	81.7698	15.7213	355
80.4908	72.0059	12.9293	355
74.1501	81.836	29.998	355
57.9983	100.987	39.0052	356
82.8427	70.775	36.5621	356
60.257	75.1435	35.7701	356
49.9092	50.0141	34.1765	356
79.4655	47.356	31.5292	356
46.3871	95.0181	28.1809	356
43.6399	73.3486	27.7414	356
90.9968	79.4964	26.4362	356
85.7023	106.474	24.7939	356
74.1303	65.091	24.7291	356
105.682	92.8585	23.558	356
58.4858	106.397	20.3187	356
57.0824	53.8512	20.2837	356
50.206	80.7356	16.0078	356
82.06	71.8258	13.5355	356
74.1501	84.836	29.998	356
69.9669	87.4553	22.8544	356
56.4631	102.188	38.7046	357
81.7132	72.898	36.9215	357
58.8847	76.516	35.8215	357
49.8815	50.7182	34.6976	357
79.6356	48.4378	32.5041	357
45.4432	94.9955	28.0374	357
43.7555	73.0393	27.7141	357
91.0165	79.9728	26.687	357
85.3817	106.995	24.8611	357
74.32	65.4269	25.1976	357
104.955	93.474	23.3509	357
57.9656	106.995	20.7227	357
57.377	53.4382	20.8817	357
50.1635	80.1676	16.2195	357
81.7699	71.5446	13.9373	357
69.9669	89.4553	22.8544	357
74.1501	86.836	29.998	357
56.4979	102.56	38.5432	358
82.1969	74.1898	37.1374	358
51.4118	51.3744	35.1654	358
59.6333	77.5899	35.9105	358
80.7754	49.4247	32.5777	358
45.1469	94.7022	28.1242	358
44.1581	73.0508	28.2473	358
91.7647	79.6216	26.701	358
86.4611	107.362	25.2871	358
74.4226	65.8369	25.2362	358
104.699	93.4165	23.1063	358
57.0109	108.131	21.0378	358
56.9266	53.8636	21.4349	358
48.8966	80.4265	16.815	358
81.1427	71.5187	14.0147	358
70.9669	90.4553	22.8544	358
75.1501	87.836	30.998	358
57.6212	102.48	38.1882	359
84.092	73.9238	36.6016	359
60.9789	77.3608	35.4644	359
52.8585	50.65	34.8323	359
81.8574	48.3478	31.7146	359
76.1209	87.4875	31.3978	359
45.0612	72.3841	28.5444	359
45.5461	94.1876	27.9174	359
92.9393	79.5798	26.3613	359
87.1657	108.536	25.2377	359
74.7765	66.1022	25.3073	359
55.5187	109.39	20.8467	359
105.389	93.6247	22.401	359
57.0071	53.3634	21.4082	359
71.5689	91.4132	21.5958	359
48.948	80.0673	17.4463	359
80.7537	71.1009	14.1132	359
55.3151	100.367	37.3805	360
83.2401	73.049	36.001	360
59.6529	75.3025	34.6025	360
52.8841	47.6529	33.4753	360
75.2529	87.7336	31.5	360
81.9698	47.4328	30.4334	360
44.1003	91.4505	27.0161	360
44.6122	69.5829	27.365	360
91.8106	79.5882	25.878	360
87.6094	109.112	25.6025	360
74.6034	66.1885	24.5301	360
104.986	94.1625	22.1444	360
52.9358	109.036	20.3866	360
69.7081	93.3656	21.6768	360
57.9944	52.942	19.7842	360
48.5256	79.3651	16.5256	360
77.3724	74.1658	13.5867	360
54.029	98.1336	36.7687	361
82.2676	73.9568	34.6447	361
58.2412	74.8521	33.6496	361
53.7376	45.4541	32.4666	361
74.4598	88.5095	29.7296	361
79.3803	49.8082	29.0283	361
69.3066	104.903	26.1869	361
89.3537	108.732	26.126	361
43.7512	69.2222	25.9734	361
44.5264	90.4788	25.4363	361
90.6591	80.7983	24.4119	361
72.0276	67.2831	23.3174	361
104.489	93.3414	21.7139	361
53.0806	106.9	19.0648	361
57.92	50.7369	18.138	361
69.6773	82.6977	16.4841	361
47.6689	77.4638	15.0259	361
77.2776	70.673	11.7339	361
54.6712	97.0419	36.7382	362
83.0143	74.1969	34.5375	362
57.8817	73.9723	33.6746	362
55.3211	43.6682	31.9138	362
79.8888	51.2998	29.4294	362
75.7854	89.4118	29.1659	362
90.8736	108.643	26.3506	362
45.8694	91.3918	25.751	362
42.9314	69.5978	26.3901	362
92.2366	82.2351	24.4507	362
71.5829	68.6243	23.8957	362
106.177	93.4345	21.5843	362
66.7448	86.697	17.8373	362
57.4714	50.9761	18.0353	362
47.5494	78.687	15.6538	362
80.3003	75.1465	15.0827	362
71.8149	68.4313	12.0267	362
66.3066	104.903	24.1869	362
55.0806	107.9	19.0648	362
53.343	96.8492	37.2128	363
81.4845	75.2931	34.8208	363
55.748	73.4543	33.9968	363
54.0018	43.6145	31.2999	363
81.1637	52.9137	29.4474	363
74.0448	91.1092	29.1575	363
87.7833	110.099	27.2034	363
44.3083	91.0522	26.4231	363
40.6439	69.194	26.7456	363
91.9287	84.5156	26.3314	363
64.9079	103.667	25.1378	363
69.7432	70.7007	23.6096	363
106.538	95.2534	22.5709	363
[truncated: 6,313 more rows]

## Sheet: abort3-10-3
X	Y	Z	Frame
77.7534	72.0629	29.6964	1
83.2715	70.1733	19.6679	1
78.1233	72.7008	30.0916	2
83.4155	71.0013	20.1032	2
77.9044	73.6739	30.4694	3
83.4036	71.5793	20.2557	3
78.6242	74.115	30.6478	4
84.7801	71.9942	20.4239	4
78.7006	74.9852	30.6546	5
84.8953	72.4216	20.3349	5
79.019	76.131	30.6154	6
85.3501	73.3802	19.9762	6
79.5656	77.2786	30.6085	7
86.9738	74.6428	19.7338	7
78.9082	78.5306	31.061	8
86.7505	75.6252	19.706	8
80.0883	80.3707	31.358	9
88.4603	76.8379	19.4225	9
79.8916	81.52	31.2331	10
89.1815	77.3942	18.7395	10
79.6802	82.573	31.4094	11
89.3952	78.0275	18.0224	11
78.8009	83.8908	31.4191	12
89.6275	78.0995	17.1916	12
79.085	83.5989	31.7679	13
90.4519	76.2025	16.5741	13
79.3829	83.8411	31.753	14
90.8596	76.0273	16.747	14
81.9607	77.9843	29.8983	15
89.7577	74.8279	17.796	15
75.877	71.3349	30.5272	16
86.6006	78.9962	22.1377	16
75.8265	71.6229	29.2559	17
76.7942	72.7346	29.2126	18
77.5157	73.3492	29.1624	19
76.9073	73.4905	28.9635	20
76.7677	72.9718	28.8238	21
76.7677	72.9718	29.8238	22
77.6063	72.7523	28.7001	23
86.9977	79.5373	32.7925	24
76.1456	59.798	20.4187	24
89.2609	81.4498	31.8289	25
74.4626	59.3322	19.1848	25
89.2343	83.6938	33.2285	26
71.7971	57.6717	18.0479	26
91.0419	87.3613	34.869	27
69.1779	56.5661	16.7204	27
94.0654	87.7038	36.1875	28
69.0516	56.8209	15.1507	28
96.0134	87.1632	37.4337	29
64.4902	59.1764	14.7996	29
99.6251	84.2062	38.218	30
61.1121	62.5672	13.3847	30
103.876	80.6744	38.1753	31
60.5004	65.2508	11.9573	31
105.704	78.298	38.2033	32
59.0654	68.323	11.2799	32
106.446	77.8322	37.8545	33
58.8673	69.012	11.0303	33
105.463	79.5511	37.3183	34
59.5089	67.4481	11.0318	34
103.305	80.0372	36.702	35
60.454	67.3186	10.9371	35
100.249	80.4371	36.2071	36
61.1617	68.1699	11.2515	36
96.5	80.2102	35.3622	37
61.7242	69.0943	12.0259	37
93.8972	80.635	34.7286	38
63.5169	70.7598	12.7601	38
92.3209	80.5455	34.2098	39
65.4459	70.6611	13.5013	39
89.8748	80.3914	34.03	40
65.9937	69.4436	14.1999	40
87.9581	79.8551	34.0009	41
67.0692	69.2954	14.7026	41
87.2371	79.4143	34.0118	42
66.7255	68.4853	15.2588	42
86.7395	78.8831	34.1773	43
66.3086	68.0566	15.8564	43
86.9231	78.8562	34.1923	44
65.9444	67.4955	16.1744	44
86.964	78.7466	34.0728	45
65.796	67.4157	16.3272	45
87.0848	78.9934	34.0905	46
66.0944	67.5196	16.431	46
87.0164	78.2363	34.2218	47
65.9199	66.4752	16.6814	47
88.3343	77.6818	34.0126	48
66.1485	66.1246	16.5396	48
88.5254	77.7391	34.1369	49
66.64	66.1526	16.4387	49
88.7965	78.1411	34.0418	50
66.4705	66.3949	16.4567	50
89.1823	78.1177	34.088	51
66.8791	66.5469	16.3801	51
88.7711	77.633	33.9979	52
66.3451	66.074	16.3814	52
88.6061	77.7944	33.9853	53
66.4323	65.567	16.2307	53
88.6214	77.758	33.996	54
66.6121	66.16	16.1675	54
88.2515	77.5256	34.0497	55
66.3221	65.8624	16.1577	55
87.7723	78.0028	34.0619	56
66.2315	66.468	16.1344	56
88.3369	77.7621	33.7871	57
66.5532	66.1035	15.8971	57
88.2298	76.8081	34.0668	58
66.8294	65.5012	15.9526	58
88.1859	76.6153	33.9617	59
66.7951	65.3709	15.635	59
88.5572	76.8881	33.8277	60
66.7852	65.991	15.7377	60
88.8633	76.6576	33.9155	61
67.2595	65.9024	15.7517	61
88.7139	76.9462	34.0253	62
67.3393	66.1719	15.8058	62
89.1198	77.0824	34.0131	63
67.6458	66.7384	15.7682	63
88.7781	76.6415	33.9717	64
67.5121	66.4709	15.6445	64
89.0855	76.6829	34.0138	65
67.3336	66.3725	15.8433	65
89.1601	76.3038	34.1251	66
67.5139	66.5823	15.8445	66
89.0619	75.6889	33.9953	67
67.2483	66.8323	15.91	67
88.5916	75.329	34.1113	68
67.223	66.5205	15.9781	68
89.1222	75.4577	34.081	69
67.1523	67.0068	15.8307	69
89.2438	75.2739	33.9909	70
68.0109	66.7302	15.6987	70
88.5089	74.8213	34.0348	71
67.5009	66.4098	15.9236	71
89.072	74.6576	33.7257	72
67.6288	66.7437	15.6075	72
89.0213	75.14	33.6882	73
67.4191	66.9371	15.744	73
89.4291	74.675	33.4742	74
67.4127	66.9534	15.6991	74
89.2406	74.5003	33.4339	75
67.0693	67.1327	15.8659	75
89.2655	74.555	33.3927	76
67.0174	67.0321	15.6739	76
89.0853	75.1719	33.5967	77
66.506	67.191	15.9758	77
89.4593	76.7256	33.3145	78
67.029	68.3422	15.6874	78
89.3398	76.2639	33.2715	79
66.6223	68.1466	15.7825	79
88.6217	76.4047	33.054	80
66.3682	67.7767	15.7247	80
88.7107	76.543	33.1687	81
66.266	67.5562	15.8805	81
89.0358	75.8871	32.9254	82
66.0483	67.1363	15.9213	82
89.4029	76.3201	32.8378	83
65.328	66.4255	16.776	83
88.8937	76.0336	32.897	84
65.7896	66.8046	16.1918	84
88.6427	76.4605	32.8605	85
65.3682	65.7514	17.2179	85
88.3023	76.7815	32.6963	86
65.272	66.8731	16.1879	86
88.4519	76.6716	32.8972	87
65.1819	65.857	17.2655	87
89.3068	76.1125	32.8597	88
66.2568	66.8416	16.3187	88
88.7607	76.3244	32.9019	89
65.9018	67.2506	16.2351	89
89.5167	76.3148	32.529	90
65.9018	67.2506	16.2351	90
88.4042	76.0359	32.3957	91
65.2222	66.8523	17.1385	91
88.5609	75.9327	32.3368	92
63.9341	65.8359	17.4097	92
89.3033	76.383	32.1805	93
63.9341	65.8359	17.4097	93
89.1665	76.6917	32.1252	94
64.8359	66.0804	17.8561	94
89.5688	76.457	32.1836	95
64.8272	65.3384	18.3027	95
88.7719	77.0977	32.2319	96
64.4308	65.3355	18.3195	96
87.8308	77.5092	32.1086	97
63.8543	66.0516	18.3715	97
87.7754	77.0332	32.2712	98
63.8558	65.4325	18.7399	98
88.6669	76.958	32.0464	99
64.3017	65.5474	18.0056	99
88.493	77.277	32.0567	100
64.1875	66.1256	18.8591	100
88.2299	76.6567	32.3169	101
64.559	65.6679	16.9105	101
87.5751	77.1837	32.3716	102
64.0111	65.8881	17.1816	102
88.1188	77.7628	32.2889	103
64.0714	65.6123	17.1966	103
88.4997	77.6629	32.2457	104
64.4646	65.6918	17.448	104
88.6064	76.4624	32.2071	105
63.4129	65.4473	17.5196	105
88.4207	76.2028	32.2089	106
62.9301	65.4764	17.5725	106
88.7427	76.7808	32.1313	107
63.0098	65.8313	17.7433	107
88.7958	76.5703	32.2284	108
62.9302	65.367	18.1043	108
88.3068	76.0956	32.058	109
62.1619	65.0418	17.8815	109
88.6014	76.8275	32.2984	110
62.0863	65.3649	18.405	110
89.0459	76.2917	32.2609	111
62.442	65.0076	18.3388	111
88.4126	76.7843	32.2218	112
62.1752	64.9772	18.1866	112
88.3085	77.2703	32.1762	113
62.2402	64.9203	18.2298	113
88.5341	77.2757	32.1927	114
62.6766	65.0182	18.1528	114
88.7138	77.1731	32.2091	115
62.7146	64.8964	18.2392	115
88.2261	76.9727	32.3683	116
62.3549	64.6443	18.463	116
89.1471	77.2678	32.1109	117
62.8574	65.1511	18.429	117
89.0117	76.5565	32.2995	118
62.6874	64.6931	18.6524	118
88.7985	76.67	32.2947	119
62.2689	64.1701	18.8208	119
88.8539	77.3504	32.2764	120
62.4124	64.8339	18.8954	120
89.0986	76.904	32.0166	121
62.246	64.2573	18.8445	121
89.1701	76.7274	32.1215	122
62.0065	64.3809	18.9686	122
89.4773	77.2269	32.1835	123
62.2539	64.6434	18.9174	123
89.3723	77.1861	32.2203	124
61.8426	64.537	18.9765	124
89.4123	77.4015	32.2164	125
61.8045	64.3266	19.1239	125
89.146	77.9179	32.152	126
61.5029	64.8709	18.9252	126
89.1859	77.7824	32.4123	127
61.7375	64.8199	18.9025	127
89.667	77.4315	32.4541	128
62.1702	64.8225	18.9007	128
89.1776	77.3201	32.4918	129
62.0032	64.4296	19.0906	129
89.4148	77.3704	32.4246	130
62.2646	64.6912	19.0609	130
88.9478	77.4062	32.7199	131
61.6888	64.4721	19.193	131
88.6797	78.0165	32.696	132
61.7734	64.5208	18.9289	132
88.8582	78.6065	32.6963	133
62.0944	64.9822	18.9208	133
89.1223	78.6886	32.6682	134
61.9734	64.8437	18.9201	134
89.4803	78.5539	32.6429	135
61.813	64.3044	19.1297	135
89.2862	78.7207	32.6641	136
62.1017	64.5436	19.0108	136
88.9319	79.1095	32.8256	137
61.8306	64.8572	18.9649	137
89.0184	78.9713	32.8272	138
62.1558	65.0257	18.6656	138
89.6505	79.2215	32.8138	139
62.2677	65.0717	18.9883	139
89.9901	79.0625	32.7625	140
61.6993	64.5877	19.0803	140
90.5644	79.1086	32.6542	141
61.5464	64.4235	19.2631	141
90.1432	78.9592	32.702	142
61.4896	64.3895	19.2457	142
90.3646	80.0262	32.8671	143
61.6783	64.2509	19.4091	143
90.6501	79.8636	32.8525	144
61.6407	64.5296	19.2769	144
91.1371	79.8341	32.8119	145
61.6243	64.2992	19.34	145
91.1074	80.3436	32.7298	146
61.409	64.3031	19.3923	146
91.5187	80.5311	32.7272	147
62.0116	63.5834	19.5554	147
91.4208	80.9901	32.924	148
62.443	63.6172	19.6204	148
91.0397	81.3085	32.9261	149
62.1559	63.8116	19.4762	149
91.2018	81.2519	32.9198	150
61.9239	64.0148	19.7234	150
91.364	81.2858	32.9955	151
62.45	63.3529	19.9704	151
92.0679	81.3803	32.7501	152
62.6226	63.2919	19.9111	152
92.0845	82.2971	32.6702	153
62.1898	63.9908	20.0148	153
92.1713	82.7222	32.7859	154
61.9439	64.0008	20.1316	154
92.2063	82.5773	32.9312	155
61.9554	64.0853	20.3249	155
92.8297	82.8876	32.8308	156
62.2676	63.8643	20.2125	156
92.4461	82.5588	32.9471	157
61.9082	63.2755	20.2256	157
91.8807	83.043	32.8948	158
61.9329	63.6833	19.9454	158
93.1265	82.9726	32.8421	159
62.8138	62.9883	20.0513	159
92.9116	83.0022	32.8005	160
62.8611	62.7831	20.1432	160
92.7207	82.7155	32.8236	161
62.424	62.5768	20.2003	161
92.2342	83.4976	32.8391	162
62.3306	62.7355	20.1491	162
93.0379	83.1076	33.0286	163
62.5919	62.4329	20.1917	163
93.7651	83.2515	33.3765	164
63.0593	62.3326	20.4872	164
94.3307	83.5116	33.3713	165
64.4561	62.2371	20.6931	165
94.6557	84.2066	33.1901	166
64.8885	60.8485	21.5586	166
95.5206	83.8301	33.0608	167
65.0763	60.8703	21.6932	167
94.155	81.5812	33.3034	168
60.4535	62.0027	20.374	168
94.5955	80.1861	34.1861	169
93.6681	54.9302	22.235	169
44.5277	67.0237	20.823	169
94.4406	81.7198	32.951	170
45.0335	70.062	22.0409	170
95.0833	51.4609	19.9252	170
93.3338	81.7834	33.0989	171
45.4846	73.1769	22.9308	171
96.7057	50.3667	19.0858	171
93.5848	81.1361	32.9867	172
95.5416	50.6419	19.0214	172
45.7383	73.8594	23.3418	172
93.1951	81.1142	32.8773	173
46.0815	74.0211	23.3581	173
94.9079	51.3382	17.7864	173
92.0567	80.0863	32.7102	174
46.2395	72.7291	23.2964	174
93.7756	52.0521	16.0822	174
91.8113	80.4934	32.5295	175
46.9683	71.0599	23.0577	175
93.0314	52.6765	15.5708	175
92.2149	77.8365	31.9622	176
47.2388	70.605	23.0967	176
90.9713	54.1856	14.775	176
91.2923	78.2105	32.2935	177
47.8145	68.9858	22.6424	177
90.8912	54.4275	14.8835	177
90.7819	54.3327	21.1468	178
92.2173	78.4014	32.4841	178
48.7062	68.5204	22.6023	178
91.8478	72.2179	36.6778	179
89.5843	86.4509	29.1369	179
49.4299	66.8352	22.8515	179
90.7772	55.3938	15.645	179
89.4465	62.2124	40.5803	180
82.8152	94.0327	25.8718	180
49.9458	64.5656	22.5048	180
91.7444	57.3216	14.9318	180
92.4926	59.6811	39.0496	181
50.1742	63.2695	23.186	181
81.2795	95.3734	22.7803	181
90.9347	58.2173	14.9636	181
90.8962	59.502	38.8446	182
51.1786	62.593	23.815	182
80.4711	96.8855	22.4717	182
91.937	59.563	14.8812	182
91.3667	61.9016	38.7923	183
52.2881	62.0043	24.5873	183
80.6402	97.4811	22.7604	183
92.1567	59.4007	15.2055	183
91.7943	63.466	38.8429	184
53.523	62.2648	25.264	184
81.5385	97.594	23.227	184
93.8156	59.9926	15.655	184
91.262	64.0057	38.38	185
53.2368	61.762	25.3978	185
81.2147	97.4784	23.2709	185
93.6955	59.2658	16.1117	185
91.3962	64.2375	38.0724	186
52.9704	61.4673	25.6708	186
80.4552	97.2943	23.0167	186
92.9226	58.6177	16.217	186
91.8841	65.4459	37.7353	187
53.0281	61.5305	25.767	187
80.8862	97.2916	22.8543	187
92.3686	58.0987	16.0762	187
91.7237	65.562	37.2493	188
52.9822	60.9928	25.8062	188
79.9917	97.2694	22.6259	188
92.0555	58.4175	16.0317	188
92.4156	65.295	37.1368	189
53.6688	59.9032	26.2537	189
80.4823	96.723	22.8731	189
92.4375	58.4134	15.9562	189
93.0806	65.6987	37.1863	190
53.6195	59.6477	26.3031	190
79.4691	96.4659	23.0926	190
92.5761	58.7208	16.1811	190
93.6111	65.5856	37.1046	191
53.6156	60.2993	26.3134	191
80.218	96.8742	22.9713	191
93.7352	59.3974	16.1441	191
93.0761	65.549	37.0206	192
53.2094	60.044	26.2676	192
79.2159	96.3091	23.1539	192
93.6015	58.8528	16.1563	192
93.0927	67.2214	37.0263	193
53.7309	59.5503	26.449	193
79.3291	96.2799	23.0461	193
94.0536	58.218	16.2694	193
94.6585	67.3271	36.9837	194
54.3262	59.9499	26.718	194
80.5217	96.4531	23.0088	194
95.3812	58.2792	16.646	194
93.8702	67.7047	36.8611	195
53.921	60.1614	26.653	195
80.4061	96.0928	22.4684	195
94.3458	56.6939	16.9125	195
94.2908	67.8464	36.8086	196
54.3816	60.3093	26.8667	196
80.982	96.0554	22.6437	196
95.0879	57.0334	16.8591	196
94.9535	69.152	36.5523	197
54.4996	60.1413	26.9172	197
80.5217	96.4267	22.7272	197
94.5476	57.3947	16.8587	197
93.9967	69.5539	36.6529	198
53.8788	59.8228	27.0375	198
79.5887	96.184	22.5538	198
94.5257	56.8427	16.9183	198
94.2834	69.9379	36.4484	199
53.6769	59.6173	27.1329	199
79.335	96.0297	22.4424	199
94.2768	56.6658	16.9044	199
94.7513	68.8345	36.1864	200
54.2598	59.6113	27.1883	200
79.5807	96.0317	22.5514	200
95.0709	56.2007	16.9685	200
95.2281	68.5928	36.0345	201
54.6499	59.1554	27.562	201
79.2158	96.2558	23.1821	201
94.4631	56.7613	16.4055	201
95.3428	70.2644	36.0431	202
54.5713	59.4401	27.1432	202
80.0881	96.0937	22.6078	202
93.6735	56.8477	16.3599	202
95.2408	69.5658	35.7505	203
53.5726	59.5534	27.114	203
79.2327	95.514	22.4471	203
92.9086	56.2699	16.2338	203
95.7785	69.7178	35.7434	204
54.2147	59.7485	27.0993	204
80.1869	95.8012	22.4194	204
92.1732	56.7494	15.9754	204
95.8927	70.2052	35.6669	205
54.1509	59.4718	27.4915	205
79.3473	96.2321	22.5087	205
92.265	56.2894	16.0611	205
96.176	69.9195	35.5584	206
53.8591	59.7285	27.4558	206
79.3515	95.9302	22.624	206
92.0878	56.6834	15.7063	206
96.3949	69.7028	35.545	207
54.13	60.0987	27.7562	207
79.8366	96.1757	22.746	207
91.8173	57.0972	15.6196	207
96.3181	68.8785	35.271	208
53.7089	60.5671	27.4884	208
79.9796	96.3566	22.9269	208
91.4173	56.2807	15.6878	208
97.4363	69.8676	35.2486	209
54.2727	60.8611	27.9364	209
79.7702	96.2338	22.8147	209
90.8478	56.0769	15.5632	209
97.0707	69.6597	35.0452	210
53.6699	59.6714	27.9061	210
78.3628	96.2443	22.8831	210
90.6655	56.2935	15.5211	210
98.1431	69.2849	35.0081	211
54.2354	60.5134	28.2181	211
79.7279	96.0857	23.3211	211
90.4164	56.4028	15.587	211
97.6791	69.5501	34.9148	212
53.4281	59.9797	27.9642	212
89.46	55.3798	15.765	212
79.8535	95.9799	22.968	212
96.9203	69.6863	35.1196	213
53.7467	60.1222	28.4042	213
78.5642	96.2909	23.0881	213
89.3379	56.3517	15.4466	213
98.3874	69.4162	35.0389	214
53.7184	60.4457	28.5516	214
79.3684	96.2685	23.2207	214
89.6674	56.2668	15.6949	214
98.0318	70.3379	34.8128	215
53.6926	60.732	28.1742	215
78.9194	96.3495	22.4717	215
90.1771	55.8775	16.3044	215
98.1251	69.8478	34.7172	216
53.6437	60.2541	28.4167	216
79.1219	96.4809	23.0586	216
88.748	57.5308	15.0042	216
97.8162	70.4686	34.6997	217
53.5671	60.2087	27.9749	217
78.4644	96.4248	22.7762	217
89.4484	56.4685	15.1567	217
98.2438	70.0402	34.6264	218
53.0497	61.4169	28.1437	218
79.74	96.7535	22.9402	218
88.6824	56.9813	14.951	218
98.0755	69.9499	34.4047	219
53.1711	60.2365	28.5218	219
77.8443	96.8006	23.0899	219
88.7752	57.66	15.102	219
96.8693	69.6718	34.6871	220
53.4394	59.3776	28.2549	220
78.4304	96.7511	23.1312	220
88.6934	56.3142	15.5091	220
97.6486	68.7624	34.651	221
53.708	59.5011	27.7261	221
78.6215	96.5345	23.1158	221
89.4689	58.1089	15.2209	221
98.4389	69.8374	34.2905	222
53.696	59.3457	28.2564	222
78.61	96.7648	23.1052	222
89.0043	57.2731	15.2306	222
98.7069	69.6543	34.0089	223
53.762	59.745	28.1286	223
78.7389	96.7115	23.0488	223
88.6345	56.6284	15.1434	223
98.3336	68.9512	34.2945	224
53.9742	59.3208	28.1824	224
88.1764	57.3257	15.2332	224
79.0544	96.5656	22.9554	224
98.3384	69.0238	34.2476	225
53.5455	60.0607	28.0134	225
78.2376	96.8699	23.1115	225
88.9827	57.5361	15.0751	225
98.5397	68.8156	34.1955	226
53.994	59.3711	27.8332	226
79.0556	96.8184	23.1785	226
89.0879	57.5259	15.3662	226
97.4226	67.9539	34.3385	227
53.3059	60.363	27.8381	227
79.2412	96.8791	23.3076	227
88.4408	56.9144	15.3058	227
97.9629	68.5549	34.2076	228
53.5125	60.3258	27.8252	228
78.9022	96.8091	22.8764	228
87.9887	57.2833	15.0138	228
98.2753	68.89	34.036	229
53.5678	60.234	27.6623	229
78.3724	96.9537	23.0377	229
88.4753	57.0411	15.2703	229
98.5454	67.9659	34.1063	230
54.594	60.0047	27.8703	230
80.3266	96.8015	23.3663	230
89.1061	56.9929	15.1982	230
100.147	68.4066	33.8237	231
54.69	60.1781	28.4348	231
79.1455	96.6999	23.0849	231
89.3843	56.5593	15.3701	231
99.5099	69.1581	34.0543	232
54.6675	59.7033	28.0971	232
79.3241	97.1681	23.2414	232
89.0154	56.847	15.215	232
98.8487	69.1263	34.0963	233
53.332	60.4963	28.2988	233
79.8095	97.3305	23.0565	233
89.2476	58.1114	14.9927	233
100.465	67.965	34.0055	234
52.879	60.9526	28.1249	234
81.8126	97.5209	23.6638	234
90.9596	58.2912	15.169	234
100.052	68.7155	34.1551	235
52.8964	61.9928	27.7091	235
81.863	97.4396	23.2832	235
90.5303	58.3295	14.8709	235
99.9444	68.6441	34.0503	236
52.9373	61.7592	27.8105	236
81.2625	97.5249	23.1623	236
90.1481	58.1953	15.0244	236
103.216	72.8888	33.8945	237
74.1386	56.3524	29.2786	237
36.9881	73.3068	27.0458	237
79.4107	96.8379	22.6707	237
93.4344	56.3754	15.5404	237
102.931	73.3996	33.4665	238
73.2552	52.9377	32.0534	238
77.3178	95.6927	24.6674	238
35.1466	73.1931	25.6594	238
88.4816	55.3427	14.3173	238
102.462	73.5531	33.0155	239
70.493	53.8717	33.5185	239
74.2624	95.9064	24.9351	239
34.8048	66.8027	22.165	239
86.2435	54.7826	15.159	239
102.471	73.7483	33.0045	240
70.7635	52.4487	33.8682	240
72.8539	95.339	25.3501	240
35.009	63.0973	20.6952	240
86.033	53.6604	16.4097	240
100.684	76.1674	33.7636	241
72.8124	51.4146	31.4706	241
70.8581	94.6234	25.2238	241
34.5195	60.9991	19.4824	241
105.327	71.4634	16.1507	241
71.2212	45.699	11.2933	241
98.534	78.7799	34.6205	242
77.3208	50.383	28.8833	242
69.2746	93.9062	24.3591	242
34.7643	58.2266	19.4433	242
108.842	77.2543	16.7003	242
72.5232	47.5794	10.0597	242
96.1589	80.1461	34.9651	243
79.7945	49.6663	28.2239	243
67.1115	93.6044	23.5977	243
34.9376	56.4035	19.286	243
108.126	80.3376	17.148	243
73.408	47.9343	10.0154	243
95.6674	80.5971	35.1409	244
80.7467	49.5381	28.0091	244
66.6703	92.467	23.0383	244
110.06	79.4015	17.991	244
35.9591	53.4845	19.1006	244
75.0699	47.9249	10.3571	244
93.3855	80.3927	35.1444	245
81.4763	49.5307	27.5959	245
66.4943	92.3835	22.0749	245
110.134	79.9527	18.6757	245
36.7165	50.8888	18.9669	245
75.7239	47.7885	10.4207	245
92.0247	80.8184	35.0998	246
81.8907	50.087	27.2833	246
65.7347	90.7771	21.6986	246
109.291	79.6677	18.5653	246
37.0272	49.0664	18.8084	246
77.1081	47.3808	10.6034	246
93.1183	80.59	35.246	247
82.3784	49.9583	27.4461	247
66.4818	90.8122	21.4014	247
110.332	77.9286	19	247
38.4369	47.8189	18.9086	247
79.1092	46.8241	10.9895	247
92.6284	80.8253	35.0986	248
82.2999	50.6715	26.7111	248
66.1287	90.8643	21.4755	248
109.571	76.9773	18.9305	248
38.8507	46.3875	18.809	248
77.7709	46.6133	10.5961	248
93.2629	80.3289	34.948	249
83.7161	50.4008	26.643	249
66.5313	90.8257	21.4683	249
39.4057	45.0135	19.4128	249
109.799	76.5899	19.0845	249
76.9065	45.8632	10.5615	249
93.0486	80.49	34.5433	250
83.6716	50.8443	26.0705	250
66.4922	90.4609	20.7957	250
39.3961	44.717	19.2409	250
108.689	76.6437	18.7516	250
76.5078	46.2865	9.77842	250
92.6575	81.3316	34.4322	251
83.7963	52.1295	26.2768	251
65.8625	90.0457	21.0277	251
41.1252	42.6454	20.0015	251
108.545	78.3085	18.7351	251
77.8508	44.3795	9.74428	251
93.4441	80.9072	34.2623	252
83.6908	52.1977	26.3009	252
65.0629	90.5594	21.6074	252
40.7632	42.4037	20.9908	252
107.504	76.9097	18.3306	252
76.8085	43.7585	9.55559	252
94.1443	81.6785	33.6182	253
83.6723	53.3806	26.1278	253
63.4744	90.6426	21.9462	253
40.952	41.6838	21.8814	253
104.794	77.5325	17.8302	253
76.8557	43.1265	8.9827	253
95.4791	81.2619	33.3352	254
85.0713	53.0906	26.2593	254
42.1361	40.8838	22.8571	254
63.9411	89.3707	21.7566	254
105.121	78.5295	17.5234	254
78.8237	42.6542	8.96684	254
95.8621	80.7028	33.0235	255
85.4111	52.9249	25.9857	255
42.9524	40.3281	23.0218	255
63.7658	88.9177	21.3412	255
104.355	77.5844	17.0654	255
79.6034	42.3858	8.79749	255
95.0888	81.1366	32.8588	256
85.4002	53.3886	25.969	256
43.204	39.4852	23.0503	256
63.8185	89.2994	21.3707	256
104.422	77.3838	16.8868	256
79.9363	42.3855	8.65388	256
93.8817	82.7979	33.8919	257
85.1569	54.6253	25.6961	257
44.9165	37.9415	22.9769	257
62.5291	87.8469	20.8649	257
102.689	78.1462	17.2359	257
82.7723	42.5267	8.46921	257
93.0299	85.3305	33.6892	258
85.5534	54.5033	24.8513	258
46.1874	36.6263	23.1166	258
61.4567	86.6639	20.2148	258
103.538	78.0148	16.0355	258
83.543	41.5317	8.80911	258
91.4134	85.6713	33.7541	259
46.5204	35.6131	23.0241	259
84.6008	54.8981	24.2897	259
60.4671	85.827	19.6369	259
102.49	76.8125	15.1272	259
82.5664	42.637	8.12942	259
90.493	87.017	33.6683	260
85.6271	55.5577	24.1953	260
47.0143	35.5953	23.6017	260
59.7112	85.3795	19.7786	260
102.138	76.2607	14.5286	260
81.5498	41.6913	8.60237	260
80.7118	67.2898	36.2586	261
93.8339	100.544	32.9052	261
84.8546	51.3202	24.8666	261
47.1835	35.329	23.5344	261
59.8688	84.3885	21.6905	261
100.695	72.8583	18.7918	261
82.2803	42.5322	8.10669	261
80.3464	62.4979	37.0307	262
96.1033	100.56	31.928	262
84.0231	49.6429	25.5988	262
102.343	70.6405	20.7977	262
60.3739	87.1255	22.4973	262
45.1356	37.2555	22.952	262
82.4839	40.9747	8.63774	262
78.8002	60.6742	37.2792	263
96.3997	98.73	31.7376	263
61.3352	88.9292	22.9094	263
84.2973	48.7861	25.7816	263
105.438	67.1993	22.2913	263
43.6919	38.9228	21.9951	263
84.6107	42.2436	8.80553	263
78.6025	59.3301	37.4202	264
97.8999	96.3503	31.8479	264
85.3676	47.0471	26.5762	264
63.8893	89.9415	22.6374	264
107.978	63.9375	23.1921	264
43.6999	39.7082	21.7288	264
86.0215	41.2288	9.43016	264
77.4001	60.6511	37.6306	265
97.6995	95.7369	31.5393	265
83.7786	47.7571	27.0865	265
70.2556	85.2374	21.9027	265
58.4355	94.7395	22.9053	265
107.934	63.0748	23.5435	265
43.5908	40.4658	21.0569	265
87.7719	39.3505	10.1114	265
78.9003	61.7821	37.308	266
97.5192	94.7806	31.3444	266
85.7948	46.0319	28.1231	266
112.38	60.0736	25.1396	266
53.7703	97.6517	25.0945	266
44.9664	45.2235	20.8767	266
86.0454	79.7894	18.6717	266
88.406	36.7872	10.8493	266
75.7057	63.3132	37.4316	267
96.4965	95.2605	31.1336	267
47.8548	88.2644	29.2772	267
82.7145	48.0792	28.4307	267
110.47	60.4775	26.3364	267
43.9116	45.553	19.8929	267
84.1385	81.619	18.5144	267
88.5263	36.4198	12.1024	267
75.7344	64.6187	37.5709	268
97.0024	94.5333	31.2245	268
48.6408	86.9076	30.1906	268
82.5647	48.8758	28.8345	268
111.112	60.1536	26.4532	268
84.0581	81.8599	18.812	268
44.5388	45.1093	19.408	268
88.472	35.9556	12.5004	268
76.9596	64.4931	37.4839	269
97.7042	94.2656	30.8234	269
49.2193	85.1267	30.4326	269
83.0302	48.9199	28.7871	269
112.131	60.1157	25.8793	269
82.9343	82.2651	18.5459	269
44.7466	45.3407	19.1805	269
88.8077	35.2807	13.0195	269
77.2003	65.2642	37.657	270
98.7408	93.6749	30.7286	270
49.8592	85.1367	30.6508	270
81.7105	49.654	28.9605	270
111.947	59.1985	25.928	270
82.4371	82.4708	18.807	270
44.6372	45.6244	19.0375	270
88.3442	35.5779	13.0894	270
77.3577	65.7724	37.7807	271
98.6829	93.367	30.5726	271
49.3243	83.8578	31.0508	271
81.8579	49.9057	28.9239	271
112.346	59.1303	25.9534	271
81.3369	82.5087	18.9526	271
45.4085	44.5057	19.5414	271
88.184	35.0975	13.0905	271
77.8513	65.9375	37.9858	272
48.9901	83.0182	31.2769	272
97.2804	93.9912	30.3015	272
81.3211	49.999	28.8816	272
111.993	59.767	25.7432	272
79.8724	82.6252	19.1531	272
45.5261	43.0624	19.8823	272
88.1366	35.4426	13.0813	272
77.7452	65.9609	38.0857	273
48.1113	81.415	31.1202	273
96.7352	93.1665	30.5448	273
81.0595	50.0346	29.0534	273
112.352	59.3104	25.8528	273
79.9381	82.391	19.2165	273
45.6317	43.1734	19.6343	273
87.7729	34.9506	13.0511	273
77.5747	66.9741	38.4135	274
48.2015	80.5488	31.2833	274
95.6064	93.1109	30.6476	274
80.9459	51.0809	29.3018	274
112.971	60.1933	26.3296	274
46.4271	42.8208	20.0275	274
79.7036	82.3772	19.2425	274
88.7053	34.4559	13.9854	274
77.6699	66.8942	38.445	275
48.4473	79.4626	31.7183	275
95.7044	92.8224	30.8844	275
80.4995	51.1769	29.4034	275
113.017	59.8378	26.5276	275
46.193	42.3609	20.1801	275
79.8897	82.2664	19.1978	275
88.0872	34.4518	14.3733	275
77.8844	67.362	38.465	276
47.2338	76.6477	31.8657	276
94.4976	92.922	30.5247	276
80.615	51.9576	29.4137	276
112.972	60.6896	26.511	276
47.0697	40.5457	20.4409	276
77.2902	82.7367	18.9739	276
89.4508	35.2832	14.4538	276
77.6875	69.235	37.9569	277
46.5244	77.0691	31.6687	277
93.258	94.6568	29.8598	277
80.0281	53.8229	28.8827	277
112.834	62.3334	26.3362	277
46.2712	41.1839	20.4434	277
75.9707	84.3528	18.4979	277
88.2817	36.6836	14.3022	277
77.4273	69.2307	38.0641	278
46.2289	75.082	31.9168	278
91.5386	94.3282	29.4258	278
79.3098	54.0675	28.8969	278
112.415	62.7633	26.6388	278
46.0459	41.1608	20.2297	278
75.2565	83.784	17.9516	278
88.3466	36.7863	14.2175	278
76.2895	71.2646	37.1445	279
44.6705	74.4104	32.2974	279
90.0615	95.9784	28.0413	279
75.2853	56.0264	28.0503	279
109.635	64.7891	25.6282	279
45.5522	39.2115	20.3294	279
71.8955	83.9121	16.8167	279
87.8242	38.2842	14.3557	279
77.0525	71.7111	37.0918	280
44.9946	73.4645	32.0861	280
77.1608	55.9865	28.4519	280
89.7956	95.8812	27.8243	280
110.915	64.6034	26.3416	280
47.376	38.6049	20.3233	280
72.6097	82.8886	16.9209	280
89.7629	37.1517	14.8862	280
77.4562	71.0657	37.3617	281
45.1967	73.1331	32.5218	281
76.8497	54.9285	28.9255	281
90.4155	95.1884	28.4098	281
111.745	63.9055	27.0148	281
46.8594	40.0663	19.8736	281
73.3196	82.583	17.5082	281
89.6582	37.3955	15.0919	281
76.5138	70.7477	37.5806	282
43.7814	72.188	32.519	282
90.3373	94.5872	28.5391	282
76.5645	54.8199	29.1672	282
111.724	63.5358	27.3002	282
47.3169	39.9207	19.7461	282
73.5814	82.3357	17.6835	282
89.4766	37.2187	15.3442	282
76.846	71.8792	36.8486	283
43.4281	72.7277	32.4419	283
75.8259	55.5928	28.5387	283
88.9994	95.091	27.1447	283
111.174	63.5977	26.8446	283
46.9443	39.9626	19.5	283
72.0211	82.2667	16.7889	283
89.7642	37.5478	15.1102	283
76.7963	74.1155	36.5161	284
42.7014	71.7624	32.6552	284
75.4985	57.2793	28.4693	284
87.63	96.1652	26.6706	284
111.158	65.2664	26.7704	284
47.4542	38.7759	20.0948	284
70.6924	82.1561	16.4828	284
89.6005	38.0461	15.4	284
77.6306	74.5976	36.6946	285
42.8589	71.0533	33.2333	285
75.8661	57.8568	28.7165	285
87.3214	95.9429	26.5396	285
111.525	65.1475	26.7834	285
47.8775	38.6675	20.155	285
70.9048	81.4379	16.031	285
89.2181	38.167	15.4546	285
78.5699	74.4776	36.5741	286
42.8704	70.3288	33.3778	286
75.8137	57.4652	28.9251	286
111.158	64.9909	26.541	286
86.3931	96.3183	26.1706	286
48.3136	37.6605	20.5791	286
71.0409	80.1171	16.0164	286
90.2631	37.0837	15.74	286
77.9578	74.9179	36.9547	287
42.0399	70.6318	33.6899	287
74.9297	58.1231	29.0353	287
85.9061	96.0462	26.444	287
110.749	64.3881	27.1074	287
48.2703	37.9922	20.5134	287
89.3417	37.398	16.0465	287
70.7067	80.7006	16.0244	287
77.1854	75.0607	36.9953	288
41.9421	69.3709	33.7296	288
74.9107	58.1373	28.9621	288
110.954	65.0577	27.1643	288
85.69	96.5733	26.5995	288
48.3381	38.1328	20.0697	288
89.1771	38.2175	15.9207	288
71.0827	81.201	15.8122	288
76.2741	75.1841	37.239	289
40.8547	68.5215	33.5552	289
73.6388	58.4828	29.3808	289
110.377	65.5261	27.5972	289
83.7956	96.8497	26.6704	289
48.7859	37.9761	19.9881	289
88.9453	39.1138	16.7307	289
70.9426	80.8655	15.4437	289
77.136	75.8379	37.2228	290
41.211	69.0608	33.7815	290
74.8194	59.3935	29.2487	290
111.112	66.6553	27.5543	290
83.7569	97.5296	26.5952	290
48.3155	39.6472	19.9103	290
89.6862	40.725	16.5843	290
71.0547	81.4889	15.5741	290
78.2912	77.0561	37.6401	291
42.4553	69.5769	34.5415	291
111.939	68.1209	28.053	291
76.3595	61.2	29.0346	291
83.2277	98.9594	27.0421	291
48.6155	40.9484	19.4417	291
92	40.6969	15.4118	291
72.0479	82.2911	15.6931	291
81.3514	79.0776	38.9295	292
45.5131	72.905	36.2575	292
78.121	61.2596	29.7547	292
112.93	71.0451	28.6196	292
84.9245	100.969	28.377	292
47.3683	42.3523	19.3877	292
71.9735	84.6765	17.2679	292
92.913	44.4945	15.4154	292
82.753	80.2335	38.846	293
47.6177	71.988	37.7744	293
79.4166	54.8191	30.7764	293
82.0775	101.76	28.745	293
111.831	74.6758	28.093	293
75.8214	41.3898	19.9348	293
69.0875	84.362	18.5714	293
44.7139	44.9359	19.2667	293
104.972	55.6594	10.5573	293
84.8299	82.0383	39.0565	294
50.5819	74.63	38.7432	294
81.9528	53.5007	31.5238	294
45.1717	43.7396	30.6302	294
83.3752	102.984	28.6701	294
111.266	74.9356	27.443	294
69.3256	85.4151	19.0012	294
75.1884	41.2756	20.7244	294
50.8796	55.4566	14.5518	294
104.019	59.2964	9.23344	294
85.7389	79.4428	39.1715	295
52.3996	77.9358	39.4387	295
78.8109	52.1757	31.0852	295
41.8885	47.8684	31.4774	295
85.8294	102.523	29.2539	295
109.476	70.2044	26.7391	295
70.984	87.9055	19.0045	295
68.8657	45.156	20.434	295
45.1405	60.1644	15.2079	295
100.476	60.0893	8.746	295
85.0554	76.5505	39.6074	296
52.0275	79.6833	39.1382	296
71.7429	39.5566	34.6248	296
40.6369	51.3687	31.7077	296
87.9627	99.6157	29.9847	296
111.277	65.1275	27.3665	296
83.6223	61.5047	28.3558	296
66.2009	45.6176	21.1778	296
72.2138	87.3505	19.236	296
46.0377	62.5248	14.9661	296
97.8369	60.5047	7.87883	296
51.4184	82.3168	38.0974	297
83.4709	75.1352	38.399	297
62.2776	37.0867	34.0779	297
39.5912	55.9432	30.9596	297
89.7996	101.337	29.6102	297
78.8576	70.6571	27.0035	297
107.651	64.1485	27.3109	297
62.2908	50.9408	21.3073	297
72.4152	93.2152	17.7445	297
46.8419	68.6519	12.7058	297
93.5214	63.6294	6.79223	297
49.3677	82.837	37.6824	298
81.3243	73.6647	38.437	298
58.1925	43.2887	33.998	298
39.4785	55.7231	30.176	298
87.9058	101.783	29.1457	298
93.2002	73.7384	29.3399	298
69.7647	73.1901	27.1387	298
61.157	49.4983	21.343	298
114.32	54.9627	20.0016	298
70.164	93.5382	17.1025	298
48.8686	68.4499	12.2865	298
87.3607	63.3193	6.52714	298
78.3152	70.6292	38.727	299
47.5779	82.1058	37.033	299
57.5178	45.2329	32.5525	299
88.7892	99.4649	30.1381	299
90.2096	71.1769	30.7175	299
39.6415	54.6289	29.0352	299
69.0455	72.0668	26.6512	299
62.8927	47.6451	20.4403	299
111.604	50.9822	18.8422	299
71.8732	94.2843	17.4673	299
50.5381	69.8879	12.3628	299
86.1233	64.0145	6.28393	299
76.4017	69.7629	38.1526	300
46.4348	82.3961	35.8351	300
56.5982	46.7901	31.6548	300
88.7694	98.1034	29.9643	300
89.7539	69.3994	29.9589	300
40.1204	54.8655	27.18	300
69.3551	72.3542	25.6604	300
63.9626	46.383	20.0788	300
73.08	94.7512	16.8987	300
109.62	50.3114	17.0549	300
53.0801	69.5261	11.4645	300
87.3872	62.9184	6.58446	300
76.2737	70.5218	37.1327	301
45.2046	82.0985	35.0005	301
57.3486	47.2302	31.6879	301
89.3738	68.8168	28.7889	301
86.8927	97.881	28.3795	301
39.9308	52.8377	26.9846	301
68.1431	71.6488	24.8076	301
64.543	42.9386	20.2677	301
70.0123	93.2524	15.6809	301
107.639	49.9046	16.1441	301
51.3289	65.1344	11.6404	301
85.7787	61.1865	6.76567	301
77.2804	71.022	36.9871	302
44.9736	80.641	34.4944	302
59.1117	47.2402	31.6498	302
86.1816	98.902	28.6305	302
90.7438	69.818	28.1419	302
41.4757	50.6497	26.5196	302
68.4293	72.361	24.798	302
67.4253	41.8666	20.8328	302
108.579	50.4654	16.696	302
69.1383	93.5643	15.5988	302
53.1739	62.6092	11.7065	302
86.6936	61.6379	7.22851	302
75.6423	72.4851	36.3647	303
43.3403	80.2649	34.0796	303
59.9991	47.0861	31.7191	303
82.4483	99.8268	26.7962	303
88.6785	71.3548	27.336	303
42.598	48.0138	26.2649	303
66.4975	72.2326	24.0078	303
69.9245	40.4291	21.1439	303
107.927	52.5567	17.4864	303
65.1738	91.9341	14.0259	303
52.4221	57.5491	11.3786	303
85.9906	60.8033	6.99426	303
75.8223	71.3679	36.5015	304
43.9047	80.5568	34.4723	304
59.5501	46.7142	31.6287	304
82.7236	99.8789	27.4393	304
88.3822	71.1809	27.3822	304
42.3732	47.7875	25.8902	304
66.0668	72.6965	24.289	304
69.3869	41.2266	21.0287	304
108.366	52.9533	18.1238	304
64.1427	92.9894	14.4678	304
51.764	59.073	11.441	304
86.408	61.4399	7.34005	304
76.9131	72.5532	36.5757	305
45.0747	80.6257	34.3502	305
61.5845	46.7534	32.0052	305
82.6537	100.209	26.6343	305
88.7678	71.8802	27.176	305
44.3794	45.6662	26.2246	305
66.1632	72.8028	24.2397	305
71.5689	40.4568	21.6286	305
108.79	53.4505	18.8646	305
63.0584	92.4959	14.0437	305
52.2722	56.6308	11.9641	305
86.58	61.8091	7.71091	305
76.4725	72.8886	36.3376	306
44.197	79.1419	34.417	306
61.5391	46.2594	31.9588	306
82.1327	99.9973	26.5131	306
87.5159	72.3867	26.8431	306
44.6371	44.4129	25.8636	306
64.9882	73.6321	23.9646	306
108.456	54.4467	19.3358	306
72.2004	40.8207	21.3118	306
61.4731	93.4007	14.2072	306
52.0499	56.798	12.1008	306
87.0132	63.6114	7.79449	306
76.4932	72.7313	36.5155	307
44.3481	78.3501	35.0643	307
61.5448	45.7752	32.0008	307
83.0062	99.4263	26.7331	307
87.2498	71.4608	26.7435	307
44.5805	44.4598	25.5114	307
64.5	73.2733	24.2576	307
71.8905	40.3798	21.3798	307
108.408	54.1769	19.2504	307
60.9939	94.4807	14.4944	307
51.3324	57.3799	11.9464	307
86.8098	65.0029	7.93057	307
76.7775	72.9768	36.4412	308
44.3738	78.6499	34.9607	308
62.1535	45.7216	32.1664	308
83.7079	99.8654	26.4818	308
87.2636	71.4554	26.9132	308
64.0271	74.5153	24.2945	308
45.5222	43.6184	25.2898	308
71.9315	40.4975	21.2665	308
108.304	54.6163	19.7835	308
60.0241	94.7676	14.4991	308
50.6547	57.6641	11.8598	308
87.2286	65.5575	8.2096	308
77.3103	72.1159	36.5984	309
44.9765	78.4339	35.0264	309
63.4035	44.8116	32.2331	309
84.5409	98.6083	26.909	309
88.1574	69.6391	27.2388	309
64.1132	73.9992	24.6783	309
46.4918	42.4532	24.9584	309
108.934	54.7343	19.8285	309
73.2647	40.7486	21.1785	309
59.123	95.0456	14.9137	309
51.1395	58.299	12.1544	309
87.623	67.8773	8.68176	309
77.0746	72.0201	36.5896	310
44.6178	77.6993	34.9399	310
64.2682	43.8226	32.2651	310
84.5196	96.9438	26.6772	310
88.3982	67.9864	27.4029	310
46.9701	41.6537	24.9959	310
63.2666	72.9614	24.4472	310
73.6624	39.4138	21.3418	310
109.341	54.1203	20.3793	310
59.0956	95.581	15.2186	310
51.8207	57.8357	11.9424	310
89.0461	68.5871	8.90453	310
77.7797	72.9301	36.3684	311
45.7848	79.2692	35.1222	311
64.7132	44.1814	32.8415	311
86.6859	98.5229	26.3076	311
88.4954	67.0734	27.3117	311
47.5615	42.1259	25.6428	311
64.0011	74.8915	24.3507	311
75.1294	39.2291	21.6664	311
109.814	55.3679	20.7453	311
58.9872	95.6294	15.0675	311
51.1838	57.2638	12.6945	311
87.8811	69.8007	9.10839	311
79.2058	72.6135	36.3428	312
46.351	79.2058	35.6135	312
64.4413	44.4264	33.7567	312
89.554	100.988	26.3239	312
64.6776	76.2688	25.1149	312
87.7515	67.3208	26.555	312
48.5284	41.7188	26.0872	312
109.305	55.4147	21.1053	312
74.4968	40.0963	21.8234	312
57.4195	95.5427	15.9541	312
50.4224	57.2372	13.214	312
87.4155	71.1849	9.36073	312
82.2709	74.2072	37.8777	313
46.3405	80.2307	35.4828	313
64.1198	45.2926	33.9608	313
90.7074	102.072	26.5479	313
64.8252	77.5039	25.9075	313
86.9037	67.645	26.4821	313
48.7505	42.7878	26.1282	313
109.368	56.2498	21.7188	313
74.2107	41.3396	22.1309	313
57.4954	96.2244	16.4895	313
50.6629	58.0268	13.3165	313
88.1249	73.1852	9.76087	313
82.8277	73.1232	38.161	314
46.7985	79.8155	35.4464	314
64.3897	44.8746	34.2938	314
88.4768	96.0342	29.3511	314
64.2404	76.6164	26.2388	314
48.8642	42.3852	26.0032	314
86.9129	65.5439	26.375	314
88.8078	101.07	23.1371	314
74.2085	40.5977	22.1233	314
109.581	56.0093	21.7779	314
56.5495	96.0408	16.4116	314
52.0097	57.7084	13.2461	314
88.5922	74.7612	10.051	314
100.791	71.8513	37.8429	315
71.2622	61.7661	37.785	315
50.5729	78.2024	34.8916	315
95.8506	90.5784	34.1331	315
63.906	41.93	33.3022	315
70.6558	76.2563	26.0561	315
88.359	64.479	26.2126	315
49.0814	42.1822	24.8805	315
111.457	55.3041	21.2646	315
74.9033	38.8499	21.5617	315
94.5904	101.998	17.1876	315
58.989	94.1925	16.192	315
53.7133	58.0322	12.8033	315
89.4952	72.3243	9.3442	315
102.278	81.1011	37.5332	316
63.2612	64.0238	37.2963	316
90.2549	91.9492	34.7636	316
46.2307	80.5422	34.3454	316
63.0843	43.2748	32.4683	316
70.7475	78.7181	26.8502	316
88.724	69.9455	27.462	316
109.468	57.2005	22.4567	316
47.9493	44.2155	23.8757	316
74.3922	42.575	21.6258	316
57.8373	95.7284	16.5754	316
89.6237	100.893	16.0383	316
53.8331	60.0195	12.329	316
89.6908	72.6263	9.259	316
100.566	81.3557	36.6845	317
61.3797	62.5808	37.39	317
85.7552	90.5496	35.1898	317
43.9993	78.9052	34.23	317
64.8281	42.1957	32.2016	317
70.2281	77.9956	27.6244	317
88.6968	69.5309	28.3098	317
47.742	43.6132	23.8885	317
108.548	57.5418	21.3432	317
74.3626	41.9816	21.1677	317
56.9722	93.8989	17.1836	317
87.3103	97.9983	15.43	317
53.5013	59.1388	12.4536	317
88.1923	72.332	9.38596	317
61.406	62.2641	36.8547	318
96.3387	81.9577	36.4983	318
81.6252	90.0746	34.6441	318
43.4571	78.6291	33.6571	318
66.7712	40.5502	31.9899	318
88.9049	68.819	28.1729	318
69.2553	76.1913	26.9893	318
48.3023	42.7859	23.7031	318
108.602	59.0173	21.1094	318
75.4412	41.0245	20.991	318
57.7143	93.1159	17.0709	318
89.1894	97.1088	15.421	318
53.3717	58.3636	12.3185	318
88.9281	71.7741	9.457	318
64.1706	61.4139	37.607	319
94.7208	80.0746	37.1488	319
80.7256	89.0748	34.7524	319
46.4815	76.4729	33.9903	319
70.1022	38.956	33.2097	319
91.2423	67.6542	28.5546	319
71.5131	74.2894	26.5773	319
51.4398	40.6479	24.7938	319
110.066	57.5548	22.2947	319
78.0183	39.9124	21.8676	319
61.0456	93.8061	16.7681	319
95.0342	95.4131	16.136	319
54.7213	57.9988	13.399	319
91.189	70.657	10.2476	319
69.5183	59.9191	38.0253	320
96.3707	77.6034	37.1906	320
51.1325	74.4193	34.9811	320
82.7528	87.74	34.517	320
73.9167	37.5674	33.2885	320
94.016	66.0659	28.188	320
74.5068	72.6297	26.4389	320
52.8315	39.7686	25.4783	320
111.126	56.6978	21.0176	320
78.5779	39.5497	21.3074	320
96.2452	94.7101	16.2232	320
53.5755	58.2611	14.1844	320
90.1187	71.7562	10.0879	320
61.9287	93.8316	18.5512	320
72.5431	58.4203	37.7441	321
47.7807	73.1919	35.0268	321
97.2973	75.1096	36.567	321
82.0784	84.1642	33.4577	321
75.6224	35.478	33.3453	321
76.8886	66.3041	26.4124	321
96.1622	62.8294	27.5185	321
52.7261	38.0058	25.2663	321
67.6442	73.9507	22.5602	321
79.5185	36.4731	20.5789	321
112.391	54.5595	20.051	321
97.8257	93.1488	16.643	321
64.0601	102.385	15.3377	321
53.8248	57.2861	13.7279	321
90.5795	71.5772	9.85727	321
75.4774	58.8112	37.8856	322
49.5831	72.5478	36.1846	322
99.0811	73.9551	36.6126	322
82.1307	85.247	33.2976	322
76.864	35.4749	33.4801	322
96.8942	62.0488	27.4165	322
52.7152	38.201	25.6626	322
111.822	53.353	19.8928	322
78.5483	36.3017	20.515	322
99.0956	91.4686	17.0676	322
53.4422	59.6577	14.2881	322
67.9185	102.433	13.163	322
90.0124	71.6668	10.0953	322
77.8886	66.3041	26.4124	322
65.6442	71.9507	23.5602	322
60.6522	72.759	39.2343	323
78.5921	58.92	37.5307	323
101.829	72.9602	36.205	323
83.5064	84.9354	33.8102	323
44.8125	66.8763	33.9492	323
79.5126	35.4092	33.5547	323
97.5474	62.4681	26.9309	323
54.8495	36.944	26.3684	323
111.848	53.8511	19.1483	323
79.2884	36.1478	20.1381	323
98.9444	91.5964	17.8331	323
53.0408	58.7683	15.2513	323
75.3966	101.915	13.3496	323
89.5283	71.0958	10.0116	323
77.8886	66.3041	26.4124	323
65.6442	74.9507	24.5602	323
72.9917	74.0373	41.1796	324
82.3563	59.8466	37.2817	324
108.114	69.6943	35.5528	324
91.5455	85.315	33.9067	324
79.3003	35.9971	33.4591	324
41.1421	66.9134	31.792	324
98.0755	62.3286	26.0881	324
55.4328	37.6933	25.4774	324
110.847	53.6528	18.0402	324
78.1607	37.6968	19.7688	324
98.1107	92.6694	18.3468	324
53.5788	60.2874	14.7981	324
76.3064	103.559	14.7453	324
88.0242	72.7332	10.1353	324
79.8886	66.3041	26.4124	324
65.6442	74.9507	24.5602	324
75.999	77.8155	41.6268	325
80.6502	60.9515	38.0191	325
108.291	69.0712	35.3978	325
92.1075	86.5202	34.0708	325
79.8924	35.9752	33.9233	325
39.9461	69.5019	31.7593	325
95.7688	64.2928	26.2898	325
54.982	38.0473	26.8029	325
76.7053	40.3767	20.8524	325
96.4521	94.7509	19.4257	325
109.187	55.7917	17.9787	325
52.2515	61.7844	16.6338	325
73.9362	105.755	15.943	325
85.2764	75.723	11.2273	325
74.8886	68.3041	27.4124	325
63.6442	76.9507	26.5602	325
76.2037	79.0769	41.1065	326
80.5695	62.2457	37.9107	326
108.938	69.4617	34.7631	326
91.8418	87.2512	33.8894	326
80.8952	36.1887	34.1449	326
39.53	67.7363	31.0702	326
56.1241	37.1323	27.1166	326
94.4775	64.91	25.9243	326
77.3426	40.2708	21.1183	326
93.2532	95.5666	18.9993	326
51.7883	59.2735	16.7974	326
71.2842	104.858	15.8616	326
108.956	57.8433	17.8529	326
82.9232	74.7859	11.009	326
73.8886	68.3041	27.4124	326
63.6442	77.9507	27.5602	326
77.6271	80.8795	39.9863	327
80.9777	62.7619	37.3861	327
80.7615	36.1366	33.8824	327
93.6387	87.1929	32.7588	327
110.118	68.6947	33.4473	327
41.7293	68.8789	30.039	327
56.6406	36.6124	26.8976	327
94.9428	64.1971	25.031	327
78.0264	40.1002	20.6022	327
92.7066	95.7557	18.166	327
109.172	57.1064	16.9355	327
52.5152	58.803	16.1042	327
69.4516	103.476	14.7953	327
82.7245	72.7357	9.97744	327
73.8886	66.3041	27.4124	327
64.6442	77.9507	27.5602	327
76.5416	80.6804	39.095	328
79.8908	62.8046	37.1432	328
79.1898	35.5818	33.881	328
109.856	66.7962	33.3922	328
93.4736	86.7465	32.4612	328
41.6273	69.3256	29.5731	328
55.6714	36.5224	26.8001	328
94.1692	63.6528	24.9382	328
77.6229	39.9369	20.3177	328
94.0544	94.9167	18.2232	328
52.5384	59.3054	15.8002	328
109.689	55.7168	17.3306	328
70.3339	101.861	13.97	328
84.4213	71.5815	9.58976	328
65.6442	78.9507	27.5602	328
72.8886	66.3041	27.4124	328
76.0746	83.4839	38.3	329
79.8522	64.6447	36.9776	329
77.933	36.5492	34.6296	329
110.575	65.6972	33.3798	329
94.7954	86.5987	32.0932	329
41.7317	71.128	29.016	329
55.7169	37.156	26.8809	329
66.1764	79.6217	26.1707	329
74.5064	65.4554	26.2239	329
94.8935	62.8987	25.1419	329
78.3812	39.8276	20.525	329
95.1186	94.3783	17.6555	329
110.589	55.4981	17.8599	329
53.3063	59.3769	15.7287	329
69.2464	101.079	13.5824	329
85.6237	70.0711	9.21117	329
77.4104	83.144	38.8419	330
80.7039	64.8402	37.1252	330
78.3546	36.1566	34.7469	330
110.66	64.6827	33.3615	330
95.3157	86.5779	32.2941	330
42.1985	70.3718	30.155	330
55.7686	36.6782	27.3299	330
94.2553	63.5388	24.9339	330
79.1586	40.5521	20.6221	330
93.7125	95.1182	18.086	330
110.481	56.3709	17.807	330
52.6181	59.7932	16.3469	330
67.2102	101.483	14.5435	330
84.1819	71.5521	9.54352	330
73.5064	65.4554	26.2239	330
66.1764	79.6217	26.1707	330
77.5466	81.3517	39.6847	331
81.4321	64.509	37.4034	331
77.4117	35.8314	34.8922	331
95.9871	86.3708	33.022	331
111.454	63.7455	33.3744	331
42.4245	71.636	30.8421	331
56.0101	37.2173	27.4285	331
94.435	64.3925	25.0034	331
94.4426	96.4213	19.6007	331
79.5169	42.3367	20.5578	331
111.211	57.4976	17.8011	331
52.5742	62.1124	17.0209	331
67.48	103.217	16.0239	331
84.0038	74.4302	10.2603	331
73.5064	66.4554	27.2239	331
67.1764	80.6217	26.1707	331
77.8952	79.6705	39.7854	332
81.4165	62.1161	36.8863	332
75.4254	34.3317	34.3056	332
96.3938	84.0167	33.1237	332
110.636	59.9825	32.5792	332
42.7914	73.2407	31.3003	332
67.6559	81.8078	27.6216	332
54.7846	37.4133	26.9082	332
73.4945	65.7502	26.6026	332
93.264	64.0598	24.6437	332
94.0525	97.1203	20.8003	332
78.2014	42.9339	19.7605	332
66.5858	104.733	17.6171	332
51.7831	63.6483	16.9001	332
110.078	58.996	17.3888	332
82.6201	77.8704	10.6841	332
77.3682	78.8914	39.2404	333
80.8163	61.0224	36.4976	333
73.2741	33.3954	33.463	333
97.4072	81.8816	32.8422	333
43.6643	74.8157	31.0961	333
109.982	56.6222	32.3376	333
73.7964	65.1221	26.3735	333
68.7984	81.6179	27.2271	333
53.3239	37.8331	26.0488	333
93.122	62.6354	24.2714	333
96.6704	96.1485	20.9484	333
77.6523	43.662	18.7437	333
70.6177	105.707	17.4734	333
51.7934	66.4931	16.6375	333
109.897	58.3882	16.5103	333
84.1339	78.198	10.2675	333
76.1118	80.3506	38.8235	334
79.288	61.8998	36.362	334
71.0596	33.5982	33.6275	334
97.1084	81.6916	32.5467	334
108.795	56.3628	32.2235	334
43.6994	76.9068	30.996	334
68.8626	81.2276	26.6419	334
73.1348	64.0901	26.2069	334
51.421	38.9485	26.1272	334
92.6804	62.0961	24.2535	334
97.8573	94.4051	20.2632	334
76.2839	43.5413	18.7117	334
72.9268	106.397	18.1898	334
52.1199	65.9031	16.1847	334
109.684	55.6773	16.9991	334
83.2734	77.8443	10.9256	334
78.9394	79.7369	39.5153	335
81.1803	61.2698	36.4568	335
71.7595	33.6047	33.9412	335
99	80.8252	33.1822	335
46.1036	78.5	31.8821	335
109.928	55.7293	32.0683	335
69.9026	81.5171	27.3859	335
51.8658	39.525	26.8921	335
73.4746	63.7496	26.5385	335
93.5974	62.2918	24.2874	335
98.6226	94.4453	21.2477	335
73.466	107.81	19.8508	335
76.2877	44.0244	18.775	335
51.1768	66.8514	17.2361	335
110.279	56.5062	17.0759	335
82.618	79.8869	11.5885	335
79.5655	78.8691	40.2468	336
82.2376	60.9302	36.3435	336
99.1559	80.8216	33.5277	336
47.0372	78.0774	33.4599	336
71.9966	33.3987	33.3846	336
110.277	55.0243	31.7534	336
70.5382	82.1414	28.1645	336
51.2749	40.6533	26.8338	336
73.3793	64.1532	26.7941	336
93.6338	63.1736	24.1565	336
73.3751	109.357	21.9516	336
98.5028	95.3145	22.4311	336
50.9579	69.7072	18.3095	336
76.5396	46.1679	18.3204	336
109.737	57.9373	16.6581	336
81.5124	83.2772	12.6884	336
78.673	76.0197	40.5936	337
81.279	58.6048	36.1427	337
98.3516	79.7018	33.9369	337
46.9444	76.451	33.7827	337
71.4487	31.5342	32.7531	337
109.091	53.8538	31.9238	337
72.1843	63.3583	26.7607	337
50.8648	39.667	26.3497	337
92.7273	63.0146	24.0556	337
72.9753	109.271	22.6041	337
97.7234	94.0716	23.0485	337
49.7859	69.5163	18.2259	337
75.9639	46.5866	17.7462	337
109.665	58.024	16.8979	337
80.1461	83.6937	12.8656	337
70.552	81.3416	28.369	337
81.663	74.0253	40.4082	338
48.5813	76.553	34.6006	338
82.0072	57.1986	35.6515	338
99.8096	78.3422	33.6607	338
71.6673	30.7755	31.798	338
109.471	52.8682	31.3001	338
71.2438	81.492	28.5482	338
72.3114	63.0041	26.8437	338
50.4193	40.5883	26.0025	338
72.9827	109.662	23.4932	338
92.5229	63.8225	23.4867	338
97.3315	94.1882	23.434	338
49.7019	71.6056	18.6051	338
109.95	59.3074	16.5337	338
76.3411	48.0673	17.2452	338
80.0449	85.5859	12.5047	338
81.3215	72.0292	40.6535	339
49.2742	75.8491	35.1279	339
81.0228	55.5708	35.2461	339
99.4993	76.6625	33.7489	339
108.245	51.1986	30.8653	339
70.1786	29.7569	30.9597	339
71.9409	81.1047	28.9307	339
71.8356	62.5758	26.4197	339
49.0954	41.8396	25.5575	339
73.9638	109.177	24.2714	339
98.1566	94.0017	24.0058	339
92.1813	63.9944	23.0577	339
49.4752	74.1257	18.9588	339
109.593	59.7733	16.1798	339
75.9696	49.3891	16.8826	339
80.2403	86.0558	12.1612	339
81.677	71.2492	40.5699	340
50.6599	76.0161	35.4986	340
81.02	55.1014	35.1108	340
99.6067	75.6589	33.6251	340
69.7834	29.3781	30.1325	340
108.243	50.0049	30.5855	340
72.9025	80.9899	28.7223	340
71.591	62.3551	26.0334	340
48.4096	43.1534	25.4863	340
75.4544	109.739	24.7809	340
98.6121	93.1159	24.0434	340
92.4258	63.6828	23.0932	340
50.1988	76.3671	19.081	340
110.306	58.6974	16.4336	340
76.0357	49.0068	16.3959	340
81.6928	85.4972	13.2004	340
82.1483	70.5889	40.7008	341
51.1694	75.8789	35.7567	341
80.9695	54.3511	34.9	341
99.6767	74.4745	33.9415	341
68.2023	29.4927	29.6021	341
107.368	48.1758	30.2012	341
73.388	80.8747	28.802	341
71.0291	62.0138	26.0073	341
47.0906	44.3182	25.4598	341
74.1609	109.724	25.3652	341
97.9789	92.7412	24.5802	341
92.5589	63.9084	22.9901	341
49.9471	77.0723	19.2361	341
110.812	59.1553	16.7162	341
75.9936	49.2037	16.1902	341
82.1145	85.7253	13.1043	341
82.4094	71.094	41.1747	342
50.4918	77.4334	36.0504	342
80.2132	54.5896	35.341	342
100.658	74.3799	34.369	342
106.499	46.8585	30.4716	342
66.7564	29.7786	29.5405	342
74.4773	81.3231	29.6602	342
70.75	61.9589	26.6607	342
75.3094	110.042	25.8433	342
46.179	45.733	25.1408	342
99.6253	92.2922	25.2736	342
93.2583	63.8369	23.6162	342
52.0177	78.9309	19.8885	342
110.014	59.6395	16.1834	342
82.7343	85.2163	14.781	342
75.9344	50.8673	16.3472	342
81.0353	69.7561	41.0857	343
49.2532	76.4615	35.6548	343
100.022	72.5472	34.7295	343
78.9701	53.1156	35.3277	343
75.4804	81.994	30.0023	343
105.44	45.0962	30.1519	343
65.711	29.12	28.091	343
76.2924	109.917	26.3984	343
70.8062	62.4064	27.4754	343
101.124	91.9386	25.8586	343
94.193	62.7683	24.2854	343
44.6225	47.1577	24.1673	343
54.1555	80.0047	20.0807	343
109.731	60.0882	15.9645	343
84.034	85.6243	16.2572	343
75.3416	52.66	15.8416	343
77.9546	67.5129	40.7118	344
47.2342	75.3324	34.5727	344
97.8613	70.3194	35.1336	344
75.7339	51.1507	35.0019	344
74.8372	81.0978	29.8277	344
103.457	43.8965	29.8865	344
63.9945	28.3951	26.5834	344
74.8818	109.489	26.7149	344
100.665	91.4405	26.7964	344
69.9195	60.352	26.9809	344
93.2467	61.8559	24.3588	344
43.287	47.4604	22.5325	344
84.904	87.2559	15.7928	344
54.0394	80.5533	19.3422	344
109.464	60.4442	15.86	344
74.6874	54.4118	14.7717	344
78.2309	64.0586	41.4531	345
97.7241	67.5488	36.0947	345
47.942	75.1486	35.3578	345
74.5106	48.5508	34.9382	345
75.6974	80.4088	31.0584	345
102.81	42.2599	29.705	345
100.441	90.08	28.9367	345
76.035	109.225	27.7601	345
69.9201	59.4455	27.3554	345
62.9611	28.272	25.2824	345
92.4798	59.649	25.4009	345
42.9403	49.4716	22.0041	345
56.6388	81.1197	20.5289	345
97.1541	78.6216	20.0115	345
109.736	61.6032	16.5659	345
74.6271	58.4429	14.5519	345
69.6364	95.6852	12.8114	345
80.8494	62.839	42.4941	346
50.8354	75.7402	37.5816	346
99.8269	65.2955	37.063	346
75.249	47.535	35.2506	346
79.1512	79.0656	32.3537	346
101.637	88.1088	29.8742	346
102.603	40.0111	29.6809	346
58.0823	82.807	29.6108	346
78.196	108.67	27.567	346
69.7613	59.3824	27.757	346
91.3749	57.4545	26.0004	346
61.8583	29.2084	25.2128	346
45.0073	54.3671	22.4446	346
98.454	78.4928	21.4641	346
110.281	58.6262	17.2137	346
74.2666	60.8573	15.083	346
69.9889	99.8263	11.8958	346
54.4975	84.3102	11.6774	346
81.0224	63.3393	41.9688	347
52.9281	75.7796	38.705	347
97.5274	66.5648	36.1674	347
73.1752	49.583	34.744	347
77.3394	80.9535	31.1446	347
58.5753	86.0141	29.7976	347
100.777	41.618	29.8859	347
78.1809	109.449	26.9136	347
67.8567	63.1397	26.5766	347
61.7153	29.9773	25.4817	347
89.8347	59.5587	25.0947	347
44	53.9835	23.3898	347
96.5838	82.203	21.1168	347
110.145	57.9818	17.8697	347
66.8882	96.7039	14.6396	347
74.458	60.5656	14.4454	347
52.4354	78.9326	10.8443	347
100.334	88.5441	29.108	347
81.3941	61.4015	41.3963	348
53.6723	75.1513	38.3524	348
97.0463	65.4856	35.2172	348
72.1393	49.1051	33.8775	348
75.7882	80.3441	30.5316	348
56.9386	85.898	29.1584	348
98.9107	88.2419	28.6392	348
99.8042	40.8653	29.1294	348
76.6766	108.113	26.5918	348
67.0152	63.7629	25.6839	348
61.868	28.7727	24.8418	348
89.2495	60.0668	24.0892	348
43.5204	52.1914	23.9907	348
93.4987	82.5929	20.556	348
109.318	58.4771	17.5482	348
62.9079	93.209	15.8535	348
74.1592	59.4841	13.7859	348
51.1318	74.4487	11.3133	348
82.8977	59.1594	41.0813	349
53.883	73.4828	38.058	349
97.9615	64.1972	34.9686	349
72.1433	48.1158	33.4993	349
77.3638	80.9948	30.6399	349
57.2128	85.8968	29.4085	349
99.7053	88.5117	28.8552	349
100.308	40.373	28.4375	349
76.3542	108.15	27.1525	349
69.8041	65.9753	25.7116	349
62.9417	28.1917	23.6693	349
90.8487	60.1455	23.5859	349
48.3743	54.2163	24.0095	349
93.2065	85.4571	20.5361	349
110.008	60.0813	16.8985	349
62.9912	92.113	16.5481	349
74.6068	60.8444	13.0092	349
49.2825	73.218	11.7993	349
84.0701	56.9956	41.0124	350
55.5667	72.5719	38.8721	350
98.8167	62.4471	34.8195	350
72.3645	47.3792	33.361	350
78.7369	80.4993	31.2565	350
58.3432	85.6895	30.0032	350
77.8593	107.844	28.8017	350
101.533	40.475	28.1298	350
49.6496	54.3813	23.9071	350
91.3081	60.8251	23.4189	350
64.0231	28.1161	23.2948	350
110.089	61.456	16.6683	350
63.424	91.2907	17.8653	350
73.1806	61.5578	13.3533	350
47.745	73.9869	13.2611	350
70.8963	66.5785	25.9473	350
92.2065	85.4571	20.5361	350
100.705	87.5117	28.8552	350
84.597	56.5216	40.7866	351
55.6863	72.8857	39.3951	351
98.3013	62.2643	34.4247	351
71.2773	47.2031	33.3412	351
58.3669	86.3862	30.2093	351
79.4952	108.399	28.7808	351
100.701	40.626	27.836	351
69.6753	68.4937	26.9124	351
50.0729	56.27	24.3607	351
63.0471	28.768	22.4717	351
89.6089	61.2802	23.2055	351
62.7738	91.9487	17.9392	351
107.436	63.7329	16.4535	351
45.2382	74.2874	13.8634	351
71.0829	62.162	13.0989	351
79.3405	81.4825	31.3541	351
101.705	87.5117	28.8552	351
91.2065	87.4571	20.5361	351
85.8293	57.3368	41.1465	352
56.3361	72.9931	39.6187	352
99.2839	62.7906	35.2303	352
71.6001	47.8687	33.5877	352
79.5195	82.3984	31.9813	352
58.5382	86.3168	29.7684	352
102.259	88.5185	29.2209	352
38.873	53.6012	29.198	352
79.3578	108.639	27.9343	352
103.196	40.9161	28.1254	352
90.3634	61.0092	24.9038	352
65.7848	28.6427	22.3034	352
90.6585	88.9117	20.6968	352
65.3506	53.952	19.5923	352
106.907	65.5149	17.9937	352
62.3086	89.3059	16.978	352
46.4572	69.5977	14.2805	352
75.6526	61.6031	12.4904	352
69.53	68.3217	26.9202	352
83.781	57.5756	40.446	353
54.3146	73.975	38.5979	353
97.1265	63.8204	34.4952	353
68.1194	48.4278	33.2743	353
76.6718	83.0607	30.6474	353
99.5214	88.7383	28.215	353
55.9855	86.5774	27.2099	353
101.166	41.1681	28.2143	353
37.8053	51.9569	27.8838	353
77.3085	109.29	25.8222	353
65.3537	69.2213	26.181	353
86.6051	61.5943	25.166	353
65.2012	32.4256	21.0953	353
90.2503	88.7487	18.7338	353
107.778	66.3508	18.4928	353
66.2531	58.4959	17.9953	353
63.2338	88.8105	14.5289	353
79.1217	60.1121	11.1456	353
47.4367	66.8204	11.9787	353
84.3335	58.0686	40.5883	354
55.0073	74.1488	38.8203	354
96.2837	63.3207	34.4574	354
67.4699	49.0316	33.9634	354
74.7504	83.4851	30.037	354
39.6331	50.1279	29.5723	354
98.2604	88.1702	27.9674	354
100.4	41.17	28.385	354
53.9093	86.0722	26.5685	354
62.6655	68.237	25.5956	354
76.6147	108.526	24.7103	354
83.4852	62.4403	25.206	354
64.7273	35.1175	21.4683	354
105.202	65.2523	19.3529	354
89.7918	87.9746	18.2643	354
63.5135	60.681	16.6268	354
63.1016	86.0372	13.2541	354
46.0692	64.4757	11.8663	354
79.898	56.9229	11.1148	354
52.862	74.8117	38.7634	355
66.5381	50.2066	34.6668	355
72.9375	84.5055	29.8913	355
99.7069	44.1687	29.6669	355
97.4207	87.9571	28.3544	355
40.6027	48.7379	29.5671	355
51.6119	86.1097	25.774	355
59.9916	67.9318	25.5877	355
116.544	68.0184	25.5165	355
65.2862	34.077	22.233	355
75.8125	108.354	24.031	355
88.8416	88.1656	18.5435	355
59.7122	60.0149	16.3903	355
60.9072	83.405	12.1851	355
46.5686	61.6708	11.3305	355
78.8768	54.1458	10.7374	355
94.2837	66.3207	34.4574	355
82.3335	62.0686	40.5883	355
83.4852	62.4403	26.206	355
89.5836	62.2143	16.872	355
58.0202	74.9021	39.1162	356
69.6022	50.0288	34.3916	356
42.733	49.7247	30.709	356
76.7871	83.7156	29.1456	356
101.42	42.737	27.8592	356
100.053	86.235	26.6896	356
54.0032	86.2908	26.5406	356
62.8507	68.2213	25.7456	356
86.2072	62.9812	24.8475	356
115.703	65.9472	24.251	356
64.5312	36.0817	22.5978	356
79.3696	107.495	23.2201	356
91.756	84.3541	16.5638	356
57.8424	60.9718	16.5063	356
59.0101	84.2142	13.0048	356
42.238	62.943	13.5303	356
74.0046	53.5459	10.2366	356
90.3452	59.8037	13.7738	356
97.2837	64.3207	33.4574	356
87.3335	61.0686	40.5883	356
60.6734	75.9538	40.1462	357
70.6791	51.6428	34.9391	357
43.294	52.4555	31.5617	357
78.6405	84.1269	29.6664	357
55.1942	88.0789	27.9855	357
101.189	85.6598	27.0361	357
99.7087	42.0418	27.7217	357
63.8655	69.5253	26.3534	357
86.2184	61.3522	24.8265	357
80.4976	107.973	24.159	357
113.694	66.3215	24.3167	357
55.6189	50.1047	23.6575	357
73.0618	26.6255	21.6564	357
92.3993	83.5518	16.9487	357
54.8676	63.4657	17.3039	357
58.8584	86.252	14.871	357
39.7673	67.4356	15.3868	357
87.7787	57.8255	14.5037	357
98.2837	63.3207	33.4574	357
89.3335	60.0686	40.5883	357
70.9058	55.2794	11.0039	357
64.0106	77.4049	41.0068	358
70.3181	52.662	34.3088	358
57.0603	92.5852	29.7366	358
80.8959	85.1447	30.0295	358
103.043	84.7842	27.0645	358
64.9233	74.2464	27.1667	358
99.6585	42.4501	27.5902	358
83.5605	108.789	25.2411	358
85.3858	63.2372	24.2142	358
112.911	64.6834	23.5217	358
71.8218	25.5532	20.533	358
38.1137	73.8217	16.9945	358
53.6332	68.9154	18.037	358
58.437	90.4511	16.2291	358
93.1695	83.8201	16.4422	358
86.5768	58.0366	14.2634	358
68.8728	56.6646	12.934	358
51.6189	58.1047	24.6575	358
42.294	56.4555	31.5617	358
90.3335	59.0686	40.5883	358
98.2837	63.3207	33.4574	358
64.5118	77.5043	40.8943	359
68.8985	52.9508	34.0241	359
81.5184	84.718	30.1356	359
58.1853	93.0718	29.8376	359
104.085	83.5343	27.3413	359
99.5565	41.9424	27.7947	359
64.9102	74.3203	26.7482	359
85.88	108.15	26.4656	359
85.2549	62.7801	24.0589	359
112.324	62.524	23.5044	359
73.5698	25.522	20.6738	359
39.2078	75.6831	16.9886	359
54.1055	68.218	18.0126	359
60.6396	91.5376	16.3072	359
94.663	83.9357	16.8365	359
87.4111	59.4076	13.6474	359
68.9739	58.0965	12.9987	359
98.2837	62.3207	33.4574	359
89.3335	59.0686	40.5883	359
50.6189	59.1047	25.6575	359
40.294	61.4555	31.5617	359
62.768	76.4577	40.1604	360
68.0654	50.9642	33.5506	360
38.8983	60.2519	30.5616	360
80.8167	82.7682	29.8457	360
57.4416	91.7013	28.8127	360
100.259	41.4681	28.3108	360
102.669	82.2044	27.4431	360
85.6064	106.986	26.6659	360
64.6146	70.9737	25.6598	360
[truncated: 6,867 more rows]

## Sheet: abort4-7-2
X	Y	Z	Frame
73.0557	79.3777	32.498	1
73.7538	67.2078	22.0669	1
71.8584	80.4729	31.8333	2
72.8537	68.3058	21.4459	2
72.9239	79.8678	32.4839	3
73.9945	67.6106	22.2208	3
72.9239	78.8678	32.4839	4
73.9945	67.6106	22.2208	4
73.9945	67.6106	22.2208	5
72.9239	78.8678	32.4839	5
72.9239	78.8678	32.4839	6
74.9945	65.6106	23.2208	6
74.9945	65.6106	23.2208	7
72.9239	78.8678	32.4839	7
72.9239	78.8678	32.4839	8
74.9945	65.6106	23.2208	8
72.9239	78.8678	31.4839	9
74.9945	65.6106	23.2208	9
72.9239	78.8678	31.4839	10
73.9945	65.6106	23.2208	10
72.9239	78.8678	31.4839	11
73.9945	65.6106	23.2208	11
72.9239	78.8678	32.4839	12
73.9945	64.6106	23.2208	12
72.9239	77.8678	32.4839	13
73.9945	64.6106	23.2208	13
73.9945	64.6106	23.2208	14
72.9239	77.8678	32.4839	14
72.9239	77.8678	32.4839	15
74.9945	64.6106	23.2208	15
72.9239	77.8678	32.4839	16
75.9945	65.6106	23.2208	16
72.9239	77.8678	32.4839	17
74.9945	65.6106	23.2208	17
71.9239	77.8678	32.4839	18
73.9945	66.6106	23.2208	18
73.9945	66.6106	23.2208	19
71.9239	77.8678	32.4839	19
71.9239	77.8678	32.4839	20
72.9945	66.6106	23.2208	20
73.9945	66.6106	23.2208	21
71.9239	79.8678	32.4839	21
71.9239	79.8678	32.4839	22
73.9945	66.6106	23.2208	22
73.9945	66.6106	23.2208	23
71.9239	79.8678	32.4839	23
71.9239	79.8678	32.4839	24
73.9945	66.6106	23.2208	24
73.9945	66.6106	23.2208	25
71.9239	79.8678	32.4839	25
71.9239	79.8678	33.4839	26
73.9945	66.6106	23.2208	26
72.9945	66.6106	23.2208	27
71.9239	79.8678	33.4839	27
72.9945	66.6106	23.2208	28
71.9239	79.8678	33.4839	28
71.9945	66.6106	24.2208	29
71.9239	79.8678	33.4839	29
71.9945	66.6106	24.2208	30
71.9239	79.8678	33.4839	30
71.9239	78.8678	33.4839	31
71.9945	66.6106	23.2208	31
71.9239	77.8678	33.4839	32
72.9945	66.6106	23.2208	32
71.9239	77.8678	33.4839	33
72.9945	66.6106	24.2208	33
72.9945	66.6106	23.2208	34
72.9239	73.8678	33.4839	34
70.3011	70.2038	32.0807	35
71.9241	63.2267	24.351	35
71.0085	70.5336	31.1477	36
72.0042	68.6524	30.3975	37
71.9443	69.1367	30.5813	38
72.3827	66.9739	30.1172	39
72.4251	66.6199	29.9592	40
72.8888	67.0404	29.7656	41
71.3014	69.2488	30.0489	42
71.5078	78.1162	29.943	43
66.8221	53.6119	26.2192	43
73.9818	82.7102	31.846	44
66.1077	46.919	21.9131	44
75.0316	83.3653	33.3539	45
67.0395	43.5645	21.5623	45
75.9142	85.7395	34.7982	46
68.9815	42.8447	21.2567	46
75.7968	86.1391	35.8764	47
68.9062	43.7392	21.25	47
76.8148	86.9615	37.014	48
68.3677	45.0331	20.6337	48
73.729	86.5974	38.1305	49
67.0209	47.4667	19.7157	49
70.2818	83.6932	39.2528	50
66.4827	49.4306	18.6176	50
69.2282	80.6642	39.4915	51
66.7669	52.2558	17.7804	51
67.8335	77.536	38.865	52
66.5253	52.4699	17.7261	52
68.1112	77.1468	37.8564	53
68.9877	53.1177	18.2857	53
67.2359	78.0142	36.3489	54
69.7269	52.5175	18.5659	54
68.3833	79.2026	35.4093	55
71.3742	52.0042	19.1105	55
69.7416	79.6424	34.6793	56
72.2773	51.9331	18.9758	56
69.9487	80.2148	34.3533	57
73.3638	51.681	19.5576	57
69.2497	80.7971	34.1719	58
73.5859	51.3638	19.8776	58
68.6326	81.1956	33.8961	59
73.1129	51.0158	20.0628	59
69.0894	81.1226	33.8771	60
73.8478	50.1934	20.3186	60
69.2224	80.8314	33.971	61
73.233	49.796	20.5404	61
68.5294	81.3783	33.6995	62
72.5817	49.6388	20.2828	62
68.3848	81.0268	33.5648	63
72.405	49.3893	20.3229	63
68.8488	80.9138	33.7569	64
72.513	49.2377	20.4294	64
69.0643	80.711	33.9383	65
72.9402	49.346	20.4041	65
68.4534	81.2542	33.765	66
72.2032	49.6519	20.1035	66
69.1617	81.2957	33.7738	67
72.653	49.269	20.1449	67
69.3522	80.7884	33.9391	68
73.1347	49.1171	20.3855	68
69.0968	80.5363	33.5888	69
71.6767	48.964	20.042	69
68.9834	80.9862	33.5869	70
72.7511	49.1852	20.0074	70
68.9627	80.9418	33.6515	71
71.7755	49.0202	19.9598	71
69.2918	80.5236	33.7489	72
71.4363	49.1421	19.8571	72
69.2923	80.2312	33.8695	73
71.8944	49.064	19.8795	73
69.4542	80.0797	33.8695	74
71.6739	48.6968	19.6775	74
69.1677	80.0549	33.9972	75
71.8533	48.7399	19.7777	75
69.223	80.0071	34.005	76
71.8585	48.6779	20.0108	76
69.2904	80.1457	34.0053	77
72.231	48.7999	20.0237	77
68.5773	80.2351	33.9943	78
71.7565	48.7678	19.8794	78
68.6454	80.0774	33.9422	79
72.0335	48.8694	19.7451	79
69.1296	80.0136	34.133	80
72.0983	49.0532	19.7986	80
69.2134	80.3436	34.0586	81
72.3489	48.8866	19.8528	81
68.9477	80.4975	34.0342	82
71.9478	48.8444	19.7235	82
68.8087	80.694	34.0133	83
71.9522	49.2449	19.8299	83
68.6737	80.5206	34.0976	84
71.6384	49.1376	19.8843	84
68.8805	80.54	34.0855	85
71.5814	49.0669	19.9108	85
69.097	80.1877	34.2958	86
71.9163	48.7585	19.833	86
68.4923	80.4425	34.2226	87
71.9915	48.7704	19.9128	87
68.7275	80.4448	34.2576	88
71.9958	48.5139	19.9318	88
69.3938	80.7805	34.1965	89
72.1131	48.7158	19.9283	89
69.6705	80.8413	34.4207	90
72.6584	49.4009	20.0259	90
69.3308	80.5572	34.3896	91
71.9534	49.0533	19.9828	91
69.2785	80.761	34.5623	92
72.1885	49.3117	20.0914	92
69.1717	80.7642	34.6221	93
72.4479	49.4975	19.9734	93
69.343	81.0698	34.6064	94
72.5898	49.6576	20.217	94
69.1032	80.9732	34.6635	95
72.2416	49.9085	20.1493	95
68.7605	80.9863	34.7456	96
72.5893	49.6448	20.185	96
68.6531	81.0605	34.8455	97
72.5468	49.7612	20.0833	97
68.6422	81.2214	34.8165	98
72.3368	50.2776	20.0118	98
68.5443	81.4081	34.6555	99
72.2069	50.3214	19.8559	99
68.0782	80.9814	34.5517	100
71.039	50.2073	19.6975	100
68.3269	81.0393	34.6309	101
71.8897	50.1828	19.8272	101
69.1577	81.1089	34.7328	102
72.4911	50.153	19.825	102
69.0862	81.4334	34.7044	103
72.5521	50.4207	19.7907	103
68.0081	81.1624	34.6094	104
71.6449	50.2476	19.679	104
68.6825	81.0285	34.6532	105
72.0326	50.1295	19.6648	105
67.9959	80.6753	34.5841	106
71.7954	49.8111	19.6403	106
68.2455	80.9768	34.5316	107
71.9294	50.1027	19.6142	107
68.9518	80.9614	34.7844	108
72.6564	50.2419	19.6041	108
68.0384	80.5912	34.6278	109
71.7248	49.8772	19.5101	109
67.9732	80.8965	34.5428	110
71.7398	50.1605	19.4038	110
67.8983	80.7462	34.5408	111
71.8337	49.95	19.3977	111
67.9488	80.5	34.5702	112
71.9044	49.9554	19.2993	112
68.1848	80.5486	34.5437	113
71.9507	49.7531	19.3145	113
67.7534	80.7364	34.6113	114
71.8137	50.0277	19.3197	114
68.6449	80.4757	34.6839	115
72.4514	50.1184	19.3333	115
68.3674	80.3791	34.5777	116
72.0488	50.0456	19.2814	116
68.1113	80.4598	34.5328	117
71.6408	50.135	19.1906	117
68.6285	80.1845	34.595	118
72.2719	50.1777	19.2493	118
69.0654	80.1494	34.6881	119
72.2896	50.0871	19.3535	119
68.3223	80.392	34.4608	120
71.8874	50.2943	19.2431	120
68.766	80.3595	34.5949	121
72.1447	50.5952	19.2937	121
69.185	79.9884	34.7346	122
72.438	50.1376	19.3837	122
68.6353	80.0999	34.6813	123
71.9724	50.27	19.3177	123
69.2054	80.3065	34.7593	124
72.3576	50.4708	19.3431	124
69.0592	80.2255	34.6831	125
72.2391	50.3572	19.3552	125
69.1166	80.2894	34.7417	126
72.7766	50.4186	19.4876	126
69.1263	80.2727	34.6865	127
72.6656	50.3209	19.4632	127
69.0607	80.3804	34.6783	128
72.5034	50.7069	19.4299	128
68.9364	80.3265	34.7266	129
72.1985	50.844	19.4029	129
69.2029	79.9623	34.768	130
72.4377	50.7555	19.3794	130
68.9274	80.0106	34.8086	131
71.9562	50.8476	19.3969	131
68.6744	80.5447	34.7913	132
71.9534	51.4639	19.299	132
69.2554	80.0145	34.901	133
72.4489	50.869	19.4199	133
68.885	79.758	34.7726	134
71.7152	51.048	19.2765	134
69.0845	79.8611	34.8967	135
71.8196	51.1293	19.3198	135
69.2581	79.635	34.8018	136
72.0726	51.1248	19.228	136
69.3957	79.4958	34.8797	137
71.7912	51.0575	19.3054	137
69.266	79.7849	34.8715	138
72.1124	51.3357	19.4563	138
69.1917	79.6717	34.8736	139
72.1538	51.4504	19.376	139
68.6594	79.8881	34.6758	140
71.2892	51.6117	19.14	140
69.3462	79.8521	34.7195	141
72.2021	51.6565	19.1564	141
68.9979	79.3395	34.5631	142
71.5987	51.2762	19.1063	142
69.0323	79.4466	34.5968	143
71.7023	51.6228	19.0654	143
69.7249	79.5485	34.5686	144
72.2431	51.5726	19.2324	144
69.4985	79.1489	34.5658	145
71.7884	51.4753	19.2474	145
69.5442	79.4994	34.4908	146
72.0448	51.7732	19.332	146
69.4752	79.1543	34.4516	147
72.0739	51.6124	19.0318	147
69.1992	79.1447	34.3096	148
71.6823	51.2494	19.0477	148
69.2004	79.235	34.3469	149
71.6019	51.421	19.0368	149
69.4632	79.3133	34.2795	150
72.1612	50.9154	19.1602	150
69.3126	78.9025	34.4367	151
71.5914	51.1692	19.0778	151
69.3207	79.2354	34.3352	152
71.513	51.5647	19.1413	152
69.7091	79.0232	34.4667	153
71.9441	51.3328	19.4148	153
70.0309	78.9761	34.5452	154
72.3517	51.081	19.481	154
69.541	79.2034	34.4956	155
72.2455	51.0813	19.5729	155
69.8498	79.5076	34.5261	156
72.4298	51.1136	19.5012	156
70.0917	79.4247	34.4831	157
72.372	51.001	19.6289	157
70.0626	79.5104	34.5621	158
73.0097	51.0477	19.7208	158
69.798	79.3658	34.5494	159
72.2048	50.1665	19.946	159
69.6673	79.6883	34.5822	160
72.1827	50.3724	19.81	160
69.7041	79.7423	34.6552	161
72.2561	50.1068	19.8779	161
69.7684	80.356	35.0252	162
71.9858	50.79	20.2029	162
69.4787	81.2887	35.6964	163
74.2206	54.0631	20.2997	163
68.78	81.2902	36.2802	164
72.9001	54.6224	21.3515	164
69.1487	81.3796	36.3202	165
72.4996	53.4296	21.4292	165
70.2421	81.2324	35.9432	166
70.185	50.3076	21.3364	166
70.436	81.9835	36.2157	167
57.8685	48.9037	28.9213	167
77.5119	51.4498	14.75	167
73.4219	84.9557	34.9618	168
48.7652	52.2452	30.9993	168
87.4146	54.5621	16.0509	168
73.8059	84.9115	34.8137	169
47.5257	55.0927	31.4101	169
86.2091	58.6109	15.2266	169
74.8191	84.4725	34.8129	170
47.6287	55.9502	31.2996	170
85.3284	59.5566	15.6622	170
75.8258	83.4455	34.7071	171
49.0119	54.8174	31.0981	171
85.2283	59.5474	15.934	171
74.9822	82.8659	34.5642	172
49.7925	53.6688	30.8871	172
84.7309	60.1395	15.763	172
74.7946	82.7608	34.4644	173
50.4697	54.1775	30.589	173
85.4383	61.2505	15.8352	173
73.8928	82.424	34.3896	174
50.1712	53.1657	30.3702	174
83.9253	61.7846	15.6089	174
73.319	82.1182	34.502	175
49.8457	53.1308	30.0443	175
84.6897	62.1653	15.7308	175
73.3485	81.3866	34.1831	176
50.4326	51.9318	28.8882	176
85.2322	62.5157	15.7648	176
70.8638	78.9379	33.9396	177
49.3739	47.9041	27.094	177
85.7896	62.5697	15.1261	177
70.7686	79.088	33.1742	178
49.3627	46.232	25.3655	178
85.7453	61.3832	15.0807	178
68.9319	77.3279	32.88	179
49.6906	44.5098	24.5473	179
85.7453	61.3832	15.0807	179
67.8146	76.5611	32.6464	180
49.8506	43.7017	23.7907	180
86.2927	62.6176	15.3335	180
68.6574	77.6987	33.372	181
86.359	62.262	15.3845	181
50.6604	43.5644	23.3965	181
61.0187	92.9758	38.8098	182
70.9183	57.6188	28.3589	182
52.6025	41.1841	22.6284	182
87.5406	61.6741	15.0302	182
60.6065	97.4032	38.7323	183
73.5848	44.4303	30.5803	183
52.5776	40.6943	21.5978	183
87.5406	66.6741	15.0302	183
62.4926	95.1596	38.822	184
80.4731	37.4266	32.2359	184
88.2544	68.6761	16.8649	184
53.5776	40.6943	20.5978	184
64.0744	94.0014	38.7733	185
82.9156	36.4699	31.4549	185
86.3299	73.654	17.0888	185
55.1605	41.6508	18.8492	185
65.0776	94.313	38.3841	186
83.8351	36.9192	31.1558	186
84.7475	76.5844	17.3442	186
57.2072	42.3504	18.1979	186
64.9121	93.4645	38.3512	187
85.4832	37.6011	30.9302	187
84.0631	77.1182	18.0799	187
58.7691	42.0696	18.3033	187
64.8762	93.024	38.2465	188
85.8896	37.9545	30.9194	188
83.5756	77.5045	18.4594	188
58.9444	41.875	18.412	188
65.1732	93.1002	38.2178	189
85.9712	39.1401	30.7611	189
83.6108	77.7364	18.9321	189
59.8879	42.2097	18.5798	189
66.2464	92.508	38.2695	190
85.0152	39.2055	31.171	190
84.7858	77.7799	19.3657	190
60.2817	42.4911	18.7983	190
66.5527	91.8641	38.2223	191
85.4008	40.7895	31.0714	191
83.997	77.508	19.0907	191
59.4002	42.4051	19.3695	191
66.5985	91.2546	38.4486	192
85.4025	40.5995	30.6776	192
83.802	77.7581	18.809	192
58.7819	42.7925	19.8559	192
66.3632	91.3939	38.2585	193
84.9713	41.8299	30.7608	193
83.0979	78.3805	18.8475	193
57.996	43.5234	20.0473	193
66.5777	91.1797	38.2073	194
84.3572	41.6479	30.9436	194
83.3712	78.1298	18.8737	194
57.6403	43.4366	20.5046	194
66.2731	91.1231	38.1208	195
83.8171	41.9689	30.9097	195
83.2496	78.2792	19.1991	195
57.6443	43.9436	20.4522	195
67.2301	91.2769	37.9944	196
85.3877	42.7697	31.124	196
83.4045	77.768	19.0863	196
58.1315	43.5562	20.9043	196
66.7678	90.7434	37.9527	197
85.158	42.245	30.8425	197
82.8357	77.8295	19.0669	197
57.3687	43.7587	20.7968	197
66.9925	90.9897	37.8036	198
84.2856	42.422	31.1712	198
83.0747	77.4233	19.0996	198
57.5874	44.1118	20.6383	198
67.3597	90.6146	37.7866	199
84.7289	43.0661	31.0559	199
57.212	44.6704	20.6356	199
82.4322	78.1229	19.0011	199
67.5116	90.3897	37.5639	200
85.5953	43.6359	31.0396	200
82.3962	78.256	19.0924	200
57.8799	43.7592	20.6034	200
67.5036	90.2895	37.6099	201
85.4297	44.2346	31.2346	201
57.9919	43.6514	20.8662	201
81.6146	77.7973	19.0522	201
67.8585	90.6504	37.5538	202
86.3344	45.2382	31.0867	202
58.6538	43.6523	20.6765	202
81.6391	78.5976	18.9843	202
67.0197	89.8963	37.5757	203
86.6431	45.1896	31.0672	203
80.5696	78.8431	18.8053	203
58.5988	43.2359	20.5692	203
67.0134	89.6259	37.5917	204
87.4148	45.9649	31.2315	204
79.7838	79.1594	18.8916	204
60.5646	42.8192	21.3535	204
66.6172	89.3693	37.6631	205
88.5624	46.8551	30.798	205
59.7852	42.8874	20.2758	205
79.6779	78.7088	18.9062	205
66.1662	88.9437	37.6837	206
88.2289	46.6819	30.8222	206
60.6949	42.7134	20.2351	206
79.6705	79.3792	19.2153	206
65.6445	88.4467	37.7651	207
88.4	47.3258	31.341	207
60.7638	42.5462	20.0742	207
78.6306	79.6539	19.5307	207
65.3177	88.3559	37.6667	208
88.9841	48.2637	31.1278	208
62.4275	42.3774	19.6616	208
78.7573	80.3902	19.6933	208
65.2844	88.3598	37.7378	209
88.9734	48.5326	31.3857	209
61.9374	42.6374	19.846	209
78.3322	80.6179	19.6432	209
64.6161	87.9196	37.6909	210
88.879	48.509	31.3216	210
61.9491	42.3716	20.0007	210
78.8554	80.4543	19.9698	210
64.1529	87.6174	37.7654	211
89.243	49.4981	31.4938	211
78.0598	80.7619	20.267	211
63.2027	41.5195	19.2309	211
64.0994	87.6598	37.8835	212
90.3293	50.4605	31.1604	212
62.8972	42.0384	19.4968	212
76.7045	81.5796	20.0992	212
63.5228	87.1897	37.8078	213
90.4102	50.8951	31.3175	213
75.8387	82.3995	20.4902	213
64.4451	41.5546	19.6993	213
63.5197	86.6139	37.8643	214
90.2778	51.0541	31.1638	214
64.5777	41.4717	19.7157	214
74.882	82.2359	20.0737	214
63.1363	86.715	37.7484	215
90.6445	51.4251	31.2284	215
64.93	41.1772	19.6641	215
75.4231	82.1591	20.0693	215
62.5611	86.3815	37.9204	216
91.1468	52.9979	31.1731	216
64.6555	41.495	19.7207	216
73.9475	82.7422	20.0123	216
62.4336	85.9363	37.7371	217
91.536	53.1847	31.005	217
65.6956	41.0975	20.3623	217
74.2212	83.088	19.9067	217
61.7609	85.8739	37.5634	218
91.5109	54.0901	31.2215	218
66.3188	40.7118	20.0569	218
73.7539	83.3095	20.0458	218
61.4479	85.6252	37.6803	219
91.7517	54.6694	31.3268	219
65.7351	40.4911	20.5733	219
73.9856	82.909	19.8934	219
61.2517	86.3614	37.5214	220
91.8854	55.2951	31.3758	220
66.227	41.0323	20.3111	220
72.9048	84.0258	19.7794	220
59.7883	84.8878	37.7214	221
91.4232	56.662	31.6357	221
65.4016	39.9535	20.4309	221
73.0461	84.4922	20.0619	221
60.213	84.4626	37.9832	222
92.7021	57.5817	32.1134	222
73.7737	86.6362	20.9502	222
65.4016	39.9535	20.4309	222
59.3462	84.3028	37.8272	223
93.3988	59.485	31.8349	223
72.301	86.8311	20.5512	223
66.5388	39.5019	19.8098	223
59.1519	83.4677	37.8547	224
93.8126	60.366	31.8561	224
71.4671	87.5372	20.7615	224
66.25	39.5558	20.6996	224
58.2909	82.0838	38.0526	225
93.4879	59.9114	31.7134	225
72.1098	87.8353	20.755	225
66.25	39.5558	20.6996	225
58.4418	82.8443	38.6945	226
92.594	59.3387	31.7821	226
57.5845	57.6014	28.9071	226
70.82	88.9484	20.6095	226
72.8128	32.2601	13.1783	226
60.3486	83.8195	38.3638	227
90.5852	56.2964	30.8842	227
54.9581	53.3657	29.8505	227
69.7818	86.6527	19.5743	227
78.7463	35.3338	16.0962	227
61.4854	83.558	38.4008	228
89.5637	53.4963	31.0195	228
52.9479	50.3277	30.2403	228
79.5978	37.3524	15.4047	228
71.3448	84.2674	18.5483	228
61.888	83.3629	38.4747	229
88.8741	50.8778	31.1801	229
51.5993	49.3999	30.2678	229
73.0427	84.3902	17.9113	229
79.213	36.8375	15.6841	229
62.748	82.6781	38.7124	230
88.3892	49.2926	31.2568	230
50.2612	48.9382	30.4085	230
73.4138	83.2442	17.5898	230
78.383	36.6981	16.0826	230
63.8211	82.5844	38.4874	231
87.8772	48.9667	30.748	231
49.7514	50.0391	30.1399	231
72.5134	83.7264	18.4928	231
77.7258	36.6832	15.7946	231
63.0644	82.328	38.3971	232
51.0879	46.7691	32.0034	232
88.9912	49.4972	29.7581	232
79.7224	99.0292	22.5227	232
51.6525	58.9502	19.7005	232
76.725	34.9173	16.6587	232
64.1394	82.7408	37.95	233
53.6076	46.021	32.4016	233
89.9124	51.5037	29.4561	233
83.9379	99.1214	21.8592	233
50.9251	59.7982	19.5595	233
77.725	35.9173	16.6587	233
63.9297	83.6065	37.8232	234
56.4722	46.0272	32.9087	234
90.5793	54.5232	28.4189	234
47.8754	59.7821	20.8507	234
75.0819	37.1033	16.2091	234
82.6225	96.7271	20.5584	234
64.2814	83.4435	37.7416	235
57.6819	45.2963	32.9721	235
90.5873	54.8895	27.8736	235
48.2009	59.0442	20.7357	235
82.2933	95.3511	20.0948	235
75.0819	37.1033	16.2091	235
64.714	83.7722	37.9	236
59.8736	45.2851	33.3685	236
90.9138	55.8521	27.4405	236
47.5454	58.5933	21.7663	236
81.7756	95.046	19.918	236
75.2075	36.1719	16.3818	236
64.2857	83.9214	37.4932	237
60.5396	44.7593	33.096	237
90.7473	55.6341	26.9755	237
47.0824	57.9326	22.2035	237
80.0959	94.7326	19.5413	237
74.0158	37.4482	15.4327	237
65.3386	83.3532	37.8045	238
61.6394	44.4262	32.8994	238
91.3724	56.1813	26.9802	238
47.9751	59.6025	22.518	238
80.6607	95.196	19.9624	238
74.9596	39.002	15.1465	238
64.4835	84.3911	37.3479	239
61.7665	44.7488	32.6918	239
90.2527	55.6663	26.4117	239
47.5814	59.3965	22.6111	239
79.9616	94.2808	19.2725	239
73.008	38.5854	14.6222	239
65.1088	84.2944	37.3352	240
63.3951	44.8451	32.8171	240
91.0447	56.5979	26.0073	240
47.5827	59.2242	23.0151	240
78.6668	94.6743	19.0994	240
72.6894	39.3674	14.5191	240
65.0585	83.9205	37.1106	241
62.6694	44.7325	32.6296	241
90.7891	56.0699	25.6476	241
47.6911	59.6393	22.7969	241
78.7059	94.6669	18.8298	241
71.744	39.0516	14.263	241
64.8164	84.1298	37.2169	242
63.0356	45.0255	32.8118	242
90.4397	56.2553	25.3232	242
47.2507	58.4942	23.3175	242
78.1737	94.378	19.0751	242
71.0112	39.1974	14.4357	242
65.3686	84.8941	37.3446	243
64.3772	45.3443	32.7491	243
90.6368	56.7047	25.4415	243
48.2868	59.3256	23.4241	243
77.8829	94.5151	18.6727	243
71.646	39.6771	14.5039	243
64.5146	84.2513	37.1702	244
64.1171	45.8494	32.9627	244
90.7903	57.6567	25.2357	244
49.0429	58.9091	23.1193	244
77.3383	93.6902	18.4545	244
73.4932	39.5752	14.691	244
65.0349	85.0867	36.9739	245
64.8568	46.1322	32.8556	245
90.3437	57.9065	24.893	245
49.495	59.2351	22.6191	245
75.7507	94.3206	18.522	245
73.1448	39.3033	14.4721	245
65.4569	85.0674	36.9106	246
65.8665	45.6685	32.76	246
90.9759	57.6627	24.7551	246
49.6242	59.5375	23.4827	246
76.5187	94.4246	18.6277	246
72.4099	40.0591	14.4072	246
64.9735	84.9841	36.9137	247
65.9747	46.0436	32.8904	247
90.6977	58.3685	24.6157	247
49.09	59.5525	23.6965	247
75.1895	94.6275	18.5376	247
71.7422	39.0993	14.6285	247
64.7699	84.4707	36.9883	248
66.6668	46.088	32.6511	248
49.1286	59.2079	23.7974	248
73.1555	94.2775	18.8024	248
72.2891	38.5016	15.0154	248
90.6977	59.3685	24.6157	248
64.5088	84.256	36.9998	249
66.4008	45.9159	32.785	249
90.2487	58.5771	24.4852	249
49.3602	58.6725	23.6447	249
74.4044	94.2355	18.6111	249
71.7064	38.8551	14.8474	249
65.8555	84.2107	37.0315	250
68.871	45.8744	32.6953	250
49.691	58.4468	24.0316	250
91.2	58.6476	23.836	250
72.9763	94.2787	18.8853	250
71.5172	38.3111	15.3357	250
65.4219	85.0411	36.6804	251
68.8112	46.847	33.1053	251
49.6396	58.8321	24.3567	251
90.4316	59.0855	23.7259	251
71.9995	95.0774	18.9084	251
70.9135	37.7803	15.7555	251
66.1275	84.7133	36.8725	252
70.4371	47.017	32.9932	252
91.8606	60.1716	23.483	252
50.3113	58.6328	24.6538	252
70.8505	94.5191	18.9319	252
70.9173	38.3894	15.7125	252
65.9988	84.4835	36.6672	253
70.6761	47.329	32.9374	253
50.3246	57.952	24.4957	253
91.3418	60.5898	23.301	253
69.816	94.032	18.9815	253
72.1291	37.7195	16.0103	253
66.4287	84.7931	36.4909	254
71.8055	47.0647	32.8868	254
49.7404	57.6831	24.9797	254
90.6683	61.5995	23.377	254
68.6712	94.0851	18.5896	254
70.5855	38.3675	15.6391	254
66.9373	84.8571	36.5226	255
71.4418	47.5134	32.9396	255
50.4125	57.7142	24.8877	255
91.0735	61.5968	23.514	255
69.4184	94.0472	18.5661	255
72.0535	37.4481	16.3714	255
65.925	84.2341	36.5058	256
70.8374	46.4967	32.6367	256
89.0911	60.893	23.2841	256
49.4345	57.1127	25.0352	256
66.8811	93.3316	18.7961	256
69.973	37.0976	15.9914	256
65.8011	84.164	36.6054	257
71.731	46.7987	32.8293	257
88.0601	62.5681	23.1202	257
48.4598	57.1826	25.438	257
64.3858	93.4289	19.0423	257
68.8317	37.0651	16.5146	257
65.8306	84.4748	36.3118	258
71.294	47.3235	33.0518	258
88.4916	62.286	23.4623	258
48.5765	57.7258	25.3223	258
65.5387	93.2688	19.1432	258
68.5764	36.4241	16.746	258
65.0698	84.0497	36.2728	259
70.0008	46.2107	32.7282	259
87.8704	61.7482	23.5379	259
48.3808	57.2655	24.9822	259
66.0384	92.5566	19.2364	259
69.3533	35.904	16.4622	259
65.2733	83.9904	36.3216	260
70.6154	46.0583	33.0044	260
87.5095	62.1047	23.7891	260
48.6171	57.5505	25.2582	260
65.2356	93.6215	19.7862	260
69.4222	36.7525	16.3151	260
65.0631	83.4564	36.2645	261
70.5634	45.3755	33.1987	261
48.2489	56.5713	25.3812	261
86.2238	62.291	23.7129	261
63.6369	93.699	19.7734	261
68.1168	35.422	16.6234	261
65.0712	83.0577	36.3151	262
71.0333	45.7381	33.0899	262
87.6551	64.3024	22.7577	262
48.6022	56.8319	25.2249	262
62.7672	93.9089	20.0393	262
69.7847	35.9173	16.4507	262
65.1925	82.9686	36.2219	263
69.7662	46.3614	32.8406	263
48.2225	57.6984	25.0485	263
91.6985	65.3685	21.8136	263
62.8229	94.2218	20.492	263
68.1418	35.3376	16.983	263
64.0018	82.6081	36.1954	264
67.8602	47.13	33.5212	264
46.2189	58.3231	25.5282	264
93.0505	65.0382	21.3633	264
61.4851	93.9936	20.608	264
66.2336	34.3328	18.8212	264
63.5274	82.5468	36.0107	265
67.5439	46.624	33.2872	265
92.2292	63.6678	19.7581	265
44.3794	58.0852	25.9302	265
59.1827	93.4618	20.966	265
62.9706	34.5415	18.7419	265
63.2026	81.1857	35.9141	266
68.8045	45.9786	32.9869	266
43.6899	57.0184	25.882	266
91.6064	64.5516	21.4776	266
58.8484	93.3492	21.238	266
63.6575	34.1046	18.6326	266
61.88	81.4137	35.3492	267
68.3851	47.1025	33.192	267
106.706	70.04	28.4831	267
41.355	56.4132	26.1411	267
56.5619	92.6101	20.8728	267
73.6269	56.083	19.9812	267
61.7832	32.0941	19.2087	267
63.1354	81.7337	35.6172	268
68.204	46.726	32.6772	268
107.553	70.7814	29.1451	268
40.3184	57.6748	25.5995	268
72.6008	57.9764	19.1075	268
56.9458	92.4254	19.796	268
59.5636	34.0376	18.5575	268
62.2466	83.2962	36.0355	269
69.5636	45.1859	30.4853	269
106.946	70.8051	28.8744	269
41.315	55.946	23.7693	269
73.0035	57.8357	17.2858	269
55.4506	90.3811	17.6805	269
62.9086	33.7308	16.6651	269
61.7966	82.9679	36.0139	270
107.169	70.8678	29.0274	270
69.909	44.2944	29.0325	270
41.7992	54.7795	22.6198	270
74.4115	59.7741	16.2567	270
54.8162	89.4977	17.261	270
65.0919	35.9034	15.0642	270
61.0334	82.2249	36.4616	271
108.055	72.0706	29.1156	271
72.4644	44.5055	28.3177	271
43.2142	52.9196	22.2197	271
52.965	88.1237	17.3066	271
75.4136	61.463	15.4469	271
67.7525	37.0118	14.4388	271
61.9299	80.8349	35.7966	272
108.722	72.9159	28.1261	272
75.4052	44.1202	27.6128	272
45.2684	51.0884	21.4457	272
52.6859	86.051	16.5882	272
76.6808	61.6051	14.5629	272
71.0048	36.9517	13.9857	272
53.5945	79.3257	41.5089	273
77.3162	84.0054	26.4602	273
109.985	73.256	27.0242	273
80.8149	45.617	26.5039	273
47.8633	50.2428	22.38	273
50.3823	85.7233	16.1735	273
76.7083	61.0439	13.1747	273
70.1113	35.2661	13.7762	273
50.4979	76.8156	43.0329	274
71.4139	85.8137	26.9156	274
77.3136	48.1589	28.6135	274
107.941	73.8082	27.5454	274
46.044	49.4365	24.1386	274
74.1581	60.823	14.9594	274
69.4165	34.8477	15.0059	274
45.909	84.0385	17.6147	274
50.6496	71.3531	42.4274	275
76.5446	49.6177	28.7601	275
71.7265	86.3544	26.4005	275
108.041	72.2378	25.1082	275
45.075	52.5556	25.3894	275
47.0867	83.6598	16.8724	275
72.0864	59.6479	15.0381	275
64.8826	34.1852	16.1536	275
52.3681	68.2594	42.7534	276
76.2439	50.5473	28.9171	276
70.8726	87.8279	26.1487	276
44.3527	52.6261	25.9494	276
105.846	74.1202	23.5607	276
47.325	83.2702	17.2802	276
64.919	33.7287	16.4939	276
70.9508	60.1082	15.1912	276
56.5383	67.7692	43.536	277
76.6168	53.2322	29.5299	277
44.6723	55.2397	26.7676	277
70.8522	90.0797	25.7275	277
105.722	73.9847	22.5984	277
47.4868	84.057	17.3188	277
63.8885	33.9826	18.1485	277
70.2429	60.3378	15.1626	277
62.81	67.6294	44.2836	278
78.0216	53.7764	29.7272	278
45.3807	53.6026	27.263	278
68.9869	90.2668	25.3268	278
104.283	75.0958	21.2278	278
45.7675	81.3368	17.2784	278
65.2173	32.3742	19.012	278
69.9227	59.5931	15.3943	278
67.0268	68.8413	44.2727	279
77.2472	55.1078	29.6724	279
44.7512	53.2094	27.3093	279
66.108	90.6526	24.8982	279
101.589	78.4065	20.5763	279
66.1483	32.1537	19.2044	279
43.8506	80.2787	17.3631	279
69.0354	60.1407	15.831	279
68.5866	69.2792	44.0628	280
76.6116	55.4852	30.1007	280
44.3621	53.7733	27.7661	280
65.6749	90.2449	24.9163	280
100.734	78.3274	20.8722	280
66.4032	32.4381	19.464	280
43.8297	79.7846	17.3994	280
69.1708	59.9281	15.5014	280
69.6702	69.388	43.8744	281
76.6507	55.2103	30.0981	281
44.6024	52.891	27.695	281
65.6478	89.8695	24.7765	281
99.6175	78.1314	20.7971	281
67.0762	30.829	19.9662	281
43.7319	78.6018	17.6401	281
69.3021	58.8753	15.4897	281
70.2504	70.9001	43.6997	282
77.4941	56.5107	30.5791	282
44.5718	53.5844	28.4125	282
64.7535	89.2931	24.9622	282
99.0176	79.0116	20.4632	282
67.7617	31.2435	21.0815	282
43.2615	78.2529	17.844	282
68.9585	58.9646	15.4438	282
69.3372	71.2946	43.6777	283
77.6057	57.8467	31.0601	283
44.1165	53.6454	28.6685	283
63.8062	89.9344	25.5237	283
98.7701	79.3833	20.9308	283
69.6679	32.7403	20.9908	283
43.1391	78.4061	17.8832	283
69.3657	61.1747	15.3973	283
66.8006	72.2808	43.3678	284
76.4769	58.6808	31.4188	284
43.7883	54.6812	28.896	284
63.5102	90.4605	25.567	284
97.6626	79.5431	21.1097	284
69.5912	32.6397	20.7161	284
42.9309	79.394	17.7824	284
68.9331	62.9548	15.5166	284
65.9041	74.6328	43.4709	285
75.6073	59.7282	31.8731	285
43.4143	56.1226	29.4519	285
63.8248	92.1028	25.7113	285
97.1766	79.9771	21.9065	285
69.5165	33.4435	20.2879	285
42.6261	81.3701	18.1507	285
68.7792	65.8158	15.9794	285
65.5456	75.4277	43.4551	286
75.7296	60.2474	32.0809	286
44.0446	57.3322	28.8815	286
64.2288	93.1948	26.1567	286
97.8632	81.2119	22.2545	286
43.6619	83.6485	17.8536	286
69.7395	68.5948	16.0513	286
71.5165	34.4435	20.2879	286
64.7085	74.6915	43.5362	287
76.0855	59.3402	32.7072	287
44.2259	57.5487	28.8598	287
65.4343	93.2471	26.6942	287
97.9527	79.0989	22.8849	287
44.3625	84.8312	18.0661	287
72.2688	38.7312	19.5557	287
70.3848	71.6707	15.6908	287
65.2915	75.3947	43.9418	288
77.4623	62.8709	34.0573	288
44.0674	59.8216	29.705	288
65.3721	96.6343	27.7529	288
99.6986	82.9045	24.0537	288
74.414	58.1577	24.3375	288
43.7565	86.3559	18.2778	288
69.8458	76.2674	15.8362	288
67.7759	28.7466	13.5224	288
64.8385	74.5614	43.7847	289
77.3589	61.5141	33.6473	289
45.4445	57.9894	28.8498	289
65.0679	95.2321	27.698	289
99.5112	82.4399	24.663	289
76.5672	55.7897	23.3924	289
44.4954	86.6916	18.4242	289
70.9557	74.2897	15.9395	289
64.6202	38.2337	10.4472	289
64.718	73.0275	43.7015	290
66.259	95.0391	28.3833	290
45.7446	57.5686	28.3659	290
100.032	82.9829	25.3341	290
77.8204	54.8424	22.6943	290
45.9813	87.9696	19.123	290
72.2744	74.4978	16.2587	290
60.3716	41.7784	9.22246	290
77.6331	60.8807	33.1607	290
62.909	71.6702	43.4146	291
64.9699	93.4462	28.4598	291
45.5754	56.2632	28.2023	291
98.5533	83.8354	26.1266	291
77.0486	54.0447	22.1202	291
44.8631	87.4577	19.243	291
70.5148	73.8072	16.1905	291
56.7487	42.7265	9.05556	291
77.51	60.0152	32.832	291
63.4571	72.6488	43.3235	292
76.5292	60.0272	32.5927	292
66.5163	93.901	28.3404	292
45.3195	56.8932	28.2803	292
99.3637	82.2246	26.5478	292
45.7562	88.4648	19.3889	292
78.0947	54.369	21.4434	292
70.8747	74.2036	16.0559	292
54.2389	43.2709	9.25762	292
64.0752	71.6746	43.6885	293
75.8874	59.3448	32.0355	293
67.3439	92.7902	28.6155	293
100.153	78.8182	26.8605	293
45.1339	56.6918	27.8409	293
47.1482	89.2938	19.4715	293
77.9783	52.7109	20.5278	293
71.6798	73.1317	15.9087	293
55.4155	42.2191	9.33568	293
63.0078	72.0145	43.7563	294
79.4518	56.2664	32.7804	294
67.1009	91.4989	28.1398	294
100.285	78.6743	27.1063	294
46.888	55.1422	27.2403	294
47.1477	89.0331	19.2202	294
77.8384	54.6745	19.9978	294
71.5503	74.1602	15.1404	294
56.9325	42.6334	9.12109	294
62.1801	71.3455	43.5684	295
79.7715	53.704	33.3387	295
67.8531	90.4207	28.0545	295
100.673	77.5912	26.9966	295
47.5673	55.4458	26.6816	295
48.0433	88.9227	19.1898	295
79.4686	54.5059	19.8732	295
73.3672	74.5528	15.0099	295
58.314	43.2356	9.03211	295
61.0619	70.7194	43.6117	296
79.3353	54.7376	33.0469	296
67.2156	89.0529	27.9482	296
100.357	77.8266	26.8983	296
47.1495	54.0147	26.6638	296
46.9128	87.6419	19.2101	296
79.5508	53.4492	19.5865	296
72.0965	73.3474	14.9477	296
60.5173	42.0264	9.41789	296
61.6412	71.4744	43.6204	297
88.9384	47.1216	37.2342	297
72.3314	65.1643	28.1275	297
67.7509	90.8192	27.4816	297
101.066	77.4925	27.3955	297
47.4412	54.5468	27.3291	297
46.9282	88.598	19.2534	297
78.7549	53.2481	19.8988	297
72.2262	73.9047	14.7072	297
60.573	41.1801	10.5476	297
59.6926	70.4244	42.5842	298
97.5699	49.0818	38.0264	298
62.6518	91.6647	26.7342	298
97.1177	81.1899	28.6511	298
68.88	67.4686	26.7433	298
46.6888	52.7741	26.8158	298
79.9166	55.5433	20.8437	298
43.3559	85.8708	18.2775	298
72.0259	74.1363	14.0139	298
67.1863	38.925	12.7703	298
61.3345	70.7821	42.7096	299
98.8977	48.8462	36.4456	299
94.7496	79.1401	28.358	299
61.9629	90.8311	26.9956	299
46.3386	52.2589	27.3263	299
67.6719	66.9387	26.4311	299
79.3902	54.2496	22.2301	299
43.1408	85.6277	18.7549	299
72.3959	73.2955	14.3738	299
65.9076	37.5488	13.4272	299
62.7608	70.2476	42.5353	300
99.3948	47.1935	34.9946	300
95.5733	76.9778	28.0873	300
44.7126	52.1563	27.795	300
62.9738	89.0478	26.828	300
66.3987	64.8771	26.3537	300
77.7099	51.4585	23.1124	300
43.1966	85.2466	18.9413	300
63.6154	36.5224	14.233	300
71.8176	71.2969	14.7552	300
61.9551	69.4096	42.6284	301
98.5978	47.4585	34.7559	301
95.0382	76.3023	28.4021	301
63.9042	87.4911	26.8462	301
42.9478	52.0854	27.8377	301
65.9014	62.9853	26.7275	301
76.1654	49.0634	23.8516	301
44.3493	85.2362	18.9572	301
60.9376	35.4567	14.9506	301
71.1827	69.1759	14.9737	301
63.018	71.0224	43.0989	302
96.6087	46.2888	34.0456	302
95.3945	74.2017	27.9769	302
41.1867	53.0854	28.7345	302
65.9499	85.9614	27.0468	302
65.186	60.7997	27.2618	302
74.133	46.661	24.0824	302
45.9534	84.5955	19.8369	302
70.4483	67.1	15.1553	302
56.9085	35.3573	15.3632	302
64.7724	70.1835	42.9496	303
95.165	42.5087	33.9397	303
97.381	70.2802	27.6791	303
43.0267	51.2754	29.223	303
67.3176	57.839	27.3896	303
69.9026	82.4591	26.8482	303
75.1799	43.0985	23.6097	303
47.7054	82.3178	19.5622	303
71.6757	62.7605	15.1546	303
55.156	34.1748	15.3407	303
62.4561	70.1728	42.7463	304
94.2535	41.155	33.8632	304
98.5411	69.425	28.8138	304
44.7825	49.6231	28.2856	304
70.939	80.3163	26.5206	304
68.3402	56.9355	27.3516	304
76.8402	42.3898	23.5732	304
46.4053	83.4624	18.0485	304
74.0953	62.0145	15.2497	304
58.2388	32.5962	14.9834	304
61.1983	71.4058	41.9592	305
93.7356	41.8233	34.0057	305
100.784	70.2512	29.2195	305
48.899	50.5624	27.8032	305
73.2068	80.0219	26.1406	305
72.099	57.8135	27.0182	305
78.7974	43.9611	23.001	305
74.9544	61.4774	14.7683	305
59.0928	32.5227	15.1952	305
47.0577	82.6397	18.2156	305
59.406	71.3658	41.4085	306
92.975	43.2203	33.7589	306
100.41	73.5609	29.2606	306
46.9669	51.0836	26.8279	306
72.952	82.0819	26.0802	306
73.6291	59.6991	27.0857	306
48.5744	82.6818	17.9064	306
79.6667	45.3311	22.6615	306
60.9607	33.1285	14.6922	306
76.0223	63.089	14.5308	306
64.1935	69.9965	41.7417	307
97.5265	41.5216	33.9506	307
105.401	72.3836	29.455	307
49.3783	47.3039	27.5674	307
79.5576	79.7087	27.0832	307
67.8199	78.9223	22.2733	307
33.9501	70.3914	16.465	307
78.7315	60.5329	15.0444	307
65.2529	31.8636	14.9876	307
79.4143	56.536	27.8448	307
83.9715	42.9246	22.9419	307
63.6734	69.0581	41.5886	308
95.6269	39.0945	33.5205	308
106.838	70.456	30.5586	308
80.7253	56.788	27.6521	308
52.0232	51.7297	25.9639	308
84.8032	44.8355	21.7903	308
80.662	65.028	14.3698	308
66.0156	36.344	13.3891	308
35.7628	75.5314	14.0026	308
71.8199	81.9223	22.2733	308
80.5576	80.7087	27.0832	308
62.1535	68.617	40.3985	309
96.2371	38.0181	32.484	309
107.349	73.1945	30.6879	309
73.9875	52.6747	27.4085	309
31.1347	53.5152	24.5556	309
87.486	48.2944	20.4005	309
37.5629	77.5728	13.9406	309
61.7374	43.5008	14.0043	309
80.5059	70.0506	13.8009	309
87.4269	60.6642	27.0889	309
70.8199	84.9223	20.2733	309
81.5576	83.7087	27.0832	309
63.4384	64.0511	40.9278	310
99.5558	40.1897	31.9965	310
106.839	75.0107	30.2361	310
79.3869	81.971	27.8169	310
73.1238	47.6049	28.22	310
28.0446	60.8231	24.1088	310
67.8433	85.2856	21.24	310
87.2752	49.0878	20.6532	310
63.6646	41.9216	13.9853	310
39.5114	76.5783	13.5643	310
78.4143	71.8685	13.8056	310
86.3169	61.0587	26.8872	310
64.1652	61.0445	40.6434	311
102.133	42.2213	31.2336	311
105.067	76.4366	29.4163	311
72.7111	44.1332	28.218	311
76.2881	80.3572	27.4882	311
28.6141	66.7455	24.2915	311
63.8408	84.0421	21.1017	311
85.9837	49.3693	20.1626	311
62.4638	39.3808	14.5589	311
40.0844	75.8988	13.7977	311
75.5917	71.0941	13.6876	311
84.2418	60.0251	26.4769	311
64.7769	60.992	40.8456	312
102.696	44.3297	30.2045	312
103.09	77.7599	28.2821	312
73.2918	80.0019	27.3471	312
70.733	43.2967	28.5122	312
81.5009	60.3395	26.5195	312
29.1558	71.0411	24.776	312
61.735	83.3466	20.5136	312
82.8704	49.5251	20.2302	312
59.2857	37.6246	15.9577	312
40.0705	78.0604	13.9706	312
72.8853	69.2707	13.6173	312
66.9323	61.7112	41.2267	313
103.297	45.4953	29.858	313
69.4699	42.942	29.2266	313
102.812	78.3544	27.1234	313
80.4354	59.7929	27.026	313
29.8982	72.2044	25.1621	313
58.9047	35.7141	16.8119	313
40.2407	77.2605	13.9344	313
70.7354	67.833	13.7853	313
59.735	80.3466	21.5136	313
71.2918	79.0019	27.3471	313
80.8704	48.5251	20.2302	313
67.617	62.4183	41.7879	314
102.407	45.0983	29.7391	314
67.8936	42.4531	29.5921	314
100.085	78.3103	26.4584	314
30.039	72.2189	26.1373	314
57.1045	35.312	17.2527	314
39.3052	76.4261	14.062	314
68.4219	67.6249	13.9886	314
78.4354	59.7929	27.026	314
78.8622	48.6121	20.4713	314
56.735	78.3466	21.5136	314
69.2918	79.0019	27.3471	314
68.5661	64.124	41.789	315
101.566	44.9261	29.8106	315
66.5479	43.7254	29.9037	315
69.0592	80.218	27.8111	315
99.7645	78.7937	25.5797	315
30.1328	72.7758	26.8984	315
54.6148	78.436	22.0249	315
55.6719	35.6154	17.9195	315
38.5638	76.9074	14.3085	315
67.7285	68.0187	14.2252	315
77.7425	49.5129	20.7019	315
78.4354	61.7929	27.026	315
69.1182	65.874	42.1494	316
101.089	45.8591	29.9082	316
66.0539	44.5584	30.1002	316
68.6508	80.9433	28.0242	316
98.4989	80.8799	25.7237	316
31.4079	72.7545	27.3115	316
78.5738	63.1632	27.2233	316
54.8248	77.9073	21.9514	316
56.4647	35.1664	18.4109	316
39.3487	76.0422	14.4062	316
68.0349	68.3879	14.065	316
78.2704	50.4476	21.0178	316
67.982	64.7832	42.1413	317
100.343	47.628	29.8137	317
65.1451	45.1932	29.5521	317
67.0907	81.5524	28.3796	317
96.7204	83.6985	26.2796	317
30.9918	71.6883	27.9531	317
77.8496	64.8017	27.1042	317
53.3942	77.8845	22.2019	317
56.799	36.2546	17.6425	317
38.8724	77.0299	14.8339	317
67.457	70.9727	13.8662	317
77.5768	52.6705	20.6474	317
69.5609	64.0062	41.762	318
65.175	44.6887	29.43	318
67.2597	81.264	28.4075	318
100.653	46.7396	29.3525	318
97.1332	83.5356	26.3398	318
31.8162	71.5014	28.2981	318
78.9333	64.754	27.0699	318
53.5806	77.6958	22.3397	318
56.0978	35.9162	18.0092	318
39.4472	77.1137	15.3945	318
67.7116	70.5347	13.9983	318
77.3222	52.0971	20.7042	318
68.969	65.2153	41.7519	319
100.26	46.0767	29.6534	319
63.7125	44.8616	29.3937	319
67.5171	80.8162	27.9766	319
32.3591	70.4902	28.3402	319
96.7969	82.7904	26.4638	319
79.2546	65.0611	27.0122	319
53.8514	76.021	22.1811	319
55.8164	35.0351	17.9478	319
39.2704	76.8356	15.3322	319
67.5953	69.1982	13.826	319
76.9513	50.9472	20.9684	319
69.2523	65.2251	41.6032	320
62.7879	44.8738	29.4985	320
99.5698	45.0522	29.2553	320
66.9023	80.5108	27.901	320
32.5805	70.7708	28.7935	320
96.9709	81.8846	26.1477	320
79.118	63.0165	27.0188	320
53.0721	75.5758	21.8494	320
53.7595	35.6499	18.11	320
40.2858	77.6112	15.4728	320
67.2445	69.6587	13.7302	320
75.9513	50.9472	20.9684	320
69.4501	65.1153	41.5764	321
99.8805	46.6046	29.28	321
33.1049	70.5452	29.2786	321
63.4408	45.3717	29.1188	321
95.821	83.4614	26.2758	321
66.7892	80.9821	27.676	321
79.5487	64.0817	27.0365	321
53.0293	74.6163	21.5249	321
76.8497	51.2962	20.5624	321
53.8271	36.1907	18.1714	321
39.6491	77.0373	15.7425	321
67.8313	69.7605	13.4619	321
69.9389	66.221	41.7057	322
33.3963	70.1579	29.7206	322
99.6516	47.2352	29.4472	322
62.6922	45.0251	29.6758	322
66.4082	80.3894	27.6031	322
80.3911	64.3245	27.2751	322
94.8098	84.8022	26.077	322
52.4842	73.2535	21.6526	322
53.3648	36.2112	17.9527	322
39.0199	76.5299	15.9458	322
67.4086	70.0122	13.6871	322
75.8497	52.2962	20.5624	322
70.3089	66.977	41.7618	323
33.7134	71.2692	30.0422	323
62.9041	46.1795	29.7182	323
98.9295	45.8599	29.6116	323
81.2035	64.5015	27.2569	323
94.9985	84.2587	26.2463	323
52.781	73.5966	21.4353	323
76.3047	52.2797	20.8245	323
53.7079	37.0309	18.0287	323
38.5861	75.4483	15.9569	323
68.0482	69.4611	13.5559	323
66.7901	80.3308	27.5182	323
70.977	65.9546	41.954	324
34.0628	71.2105	30.3471	324
99.1921	43.4144	29.8498	324
62.8462	45.3543	29.7515	324
82.3032	61.949	27.7558	324
95.5784	82.7938	25.7376	324
52.4507	72.2911	21.3257	324
52.5595	36.5848	18.1309	324
38.4474	74.7815	16.2262	324
67.9838	67.8173	13.4864	324
66.7901	77.3308	27.5182	324
75.701	51.4037	20.8445	324
71.5958	65.1246	41.6102	325
34.2209	70.7481	30.6744	325
99.4697	42.9901	29.6897	325
84.2765	62.3942	27.6873	325
63.817	47.275	29.2168	325
66.0256	81.1183	27.6766	325
95.9051	83.0592	25.6713	325
53.2182	37.038	18.3091	325
38.5231	75.422	15.9747	325
68.2853	69.6401	13.5561	325
51.7055	70.1375	20.9652	325
77.0527	52.6127	20.7053	325
72.1095	65.322	41.8525	326
34.4702	70.6386	30.9016	326
65.4843	84.5157	28.3375	326
64.1578	50.2709	29.3429	326
98.6274	44.3659	29.2221	326
95.8644	84.4206	25.1688	326
51.9665	71.3549	21.2941	326
76.5631	55.3994	20.7267	326
53.413	37.0395	18.843	326
38.4948	74.6101	16.1112	326
67.7488	70.6939	13.6783	326
83.2765	65.3942	27.6873	326
72.8733	63.9816	41.6703	327
34.7123	69.0532	31.1104	327
66.3092	83.5771	28.2414	327
64.4194	49.7991	29.3429	327
99.9934	43.8642	29.0685	327
85.5038	64.0948	27.958	327
96.2001	83.7554	25.3375	327
51.3403	69.5436	21.3446	327
77.1949	54.4752	20.6883	327
54.3029	36.0748	19.2784	327
39.4873	73.2679	15.7471	327
68.5526	70.0487	13.548	327
72.2584	64.5739	41.8021	328
34.2067	69.2104	31.0038	328
63.2495	49.9389	29.7415	328
98.7885	42.7284	29.7808	328
64.2757	91.0789	29.0557	328
69.2626	75.6072	27.5746	328
85.6355	62.637	28.4122	328
96.0333	82.779	25.0964	328
50.2654	68.4572	21.4187	328
76.0045	54.8187	21.3051	328
53.6272	34.8801	19.3513	328
38.8627	73.3649	15.9893	328
67.9763	68.8032	13.6425	328
71.4459	62.755	41.135	329
35.8451	67.8747	30.7607	329
97.2835	37.9196	29.7377	329
88.3016	56.5816	28.5072	329
62.4063	45.4973	29.394	329
63.6702	99.9749	28.3351	329
96.0514	79.7499	24.8223	329
73.0642	66.6418	26.391	329
50.9061	68.3772	22.05	329
75.6063	50.9121	21.4187	329
51.4846	33.8345	19.094	329
39.4749	73.5581	16.4657	329
67.4825	66.2202	13.7483	329
71.0856	60.6079	41.5183	330
35.1667	68.195	31.1195	330
98.5245	39.4743	29.3348	330
88.9594	57.2654	28.8281	330
63.5034	44.7555	29.3893	330
93.3161	81.7756	26.2677	330
64.984	93.5632	27.4802	330
72.4656	67.0216	26.9617	330
51.1468	68.0856	22.6292	330
75.8313	52.379	21.3064	330
51.2862	34.6962	18.615	330
40.1186	74.8969	16.9665	330
67.9894	68.471	14.019	330
70.1678	61.9732	41.4757	331
34.8482	69.8476	31.4969	331
89.6554	58.8392	29.2077	331
62.8005	45.0364	29.56	331
98.008	39.4213	28.8802	331
93.0436	82.8826	26.4878	331
66.9922	94.4614	26.9011	331
72.9045	66.7049	27.1805	331
49.5947	68.2527	23.4866	331
76.8189	51.9675	22.2446	331
50.2961	36.3427	17.9578	331
39.1537	76.168	16.989	331
66.5551	68.8249	15.7596	331
69.9626	63.3023	41.4681	332
35.3015	71.3168	32.0528	332
90.3971	58.7776	29.7761	332
62.3762	46.1319	30.1258	332
97.2024	38.8722	29.6503	332
70.0735	94.9115	26.5071	332
94.7607	81.9172	26.2708	332
74.2236	66.2799	27.238	332
49.1869	69.6583	24.1082	332
78.8758	51.1122	22.9608	332
50.1385	39.0987	17.9093	332
68.0666	71.7027	15.8548	332
37.8427	76.8516	16.7933	332
68.6912	62.1063	40.764	333
35.4094	71.9927	32.5374	333
96.9138	38.0509	30.3099	333
61.748	46.8491	29.564	333
94.4107	82.3298	27.4444	333
74.6702	67.3031	27.24	333
70.8207	96.644	26.379	333
48.6825	71.775	24.1838	333
78.9411	52.0548	22.8068	333
50.0879	41.4473	17.5371	333
37.151	78.6689	17.45	333
91.1985	58.8183	29.7737	333
69.2254	74.517	14.2699	333
66.934	63.4092	40.4312	334
35.7981	74.2502	33.0993	334
90.6111	55.7672	30.696	334
96.8468	37.0986	30.6678	334
60.0847	46.6887	29.5899	334
91.5099	80.6807	27.6477	334
73.2696	65.4169	27.2832	334
70.117	97.8247	26.3423	334
47.9897	73.0009	24.5679	334
48.997	40.4415	17.771	334
37.6636	81.2872	17.6582	334
67.6116	72.9359	16.227	334
76.1705	50.8514	23.1868	334
69.1533	67.4916	40.8727	335
35.5938	75.4739	33.2769	335
89.1127	50.777	30.9151	335
96.9899	35.0801	30.2921	335
68.7394	96.3036	25.3029	335
45.9525	74.4111	23.64	335
45.3051	38.3875	17.9581	335
40.4871	82.6157	16.9434	335
77.5475	86.8731	10.8704	335
55.0847	43.6887	31.5899	335
72.1705	42.8514	25.1868	335
64.6477	60.0181	20.9754	335
68.2696	59.4169	28.2832	335
86.9639	73.7802	26.0102	335
69.8572	69.202	38.7921	336
37.3549	77.524	33.46	336
54.424	46.3586	31.6063	336
96.7292	34.8438	30.5768	336
88.2781	75.0858	25.4084	336
88.3816	50.4783	30.6408	336
70.0995	44.1178	24.804	336
68.6324	99.2366	25.0422	336
45.9908	76.4715	22.9497	336
43.976	36.9686	19.5461	336
41.9544	81.8322	15.684	336
77.1129	89.4784	10.8614	336
58.6477	59.0181	19.9754	336
65.2696	60.4169	28.2832	336
82.0417	54.6599	40.1448	337
59.1758	85.9725	36.0256	337
37.9528	79.5547	33.5981	337
55.4898	49.593	31.2789	337
87.4317	48.3794	29.8188	337
85.5597	73.9721	25.9232	337
97.3033	33.6292	29.0677	337
62.0935	62.374	26.0467	337
68.3129	101.242	24.1373	337
43.9873	78.2129	21.8002	337
43.0314	36.7174	19.8202	337
55.312	59.6848	18.3974	337
76.9502	90.0498	11.7616	337
43.1103	80.7603	14.1293	337
67.0457	44.3965	23.7634	337
84.4145	54.5938	41.3717	338
60.6392	88.5916	35.2851	338
38.2683	77.404	34.7257	338
55.6924	49.9009	32.7225	338
82.7857	55.484	30.1232	338
107.122	70.7017	27.2129	338
92.7764	35.9875	28.7576	338
58.543	64.4918	27.791	338
66.4364	47.3011	23.6359	338
67.7643	102.106	23.8623	338
40.6629	77.8511	22.5018	338
72.9497	72.9689	21.2663	338
42.3979	35.9727	21.4881	338
50.7795	59.6896	18.2718	338
78.4719	88.9429	12.8126	338
41.2328	81.2191	13.929	338
85.1101	50.7837	40.6002	339
62.6447	91.4486	35.7086	339
38.8513	76.1088	34.9286	339
59.2498	52.7806	32.6131	339
89.7183	40.9501	27.6041	339
105.417	70.8465	28.1091	339
63.4327	69.3389	28.2289	339
83.3157	63.0405	29.8534	339
67.2606	49.0982	21.9196	339
67.7378	102.161	23.0068	339
42.9813	38.7714	22.3813	339
73.3398	75.8898	19.0114	339
50.5924	60.8741	18.4086	339
76.6685	88.4195	11.8195	339
40.4599	81.1645	14.8117	339
43.2239	77.5443	23.6085	339
84.8343	50.4953	39.8446	340
61.9439	93.3593	35.747	340
38.3624	74.0895	35.0457	340
60.6932	54.3399	33.0666	340
103.625	74.3373	29.83	340
84.6209	66.6989	30.0264	340
90.6022	45.0617	27.0019	340
65.4057	71.3315	28.8984	340
43.6772	77.3539	24.3202	340
42.9846	38.9077	22.8898	340
68.597	101.466	22.3401	340
65.8808	50.4881	21.5238	340
75.8615	74.1548	19.2024	340
49.6139	61.7951	18.9304	340
76.244	86.624	12.1073	340
40.4599	81.1645	15.8117	340
85.5812	50.0868	39.0606	341
60.9645	92.6248	36.477	341
37.5116	72.812	34.9592	341
60.2873	54.9796	33.2725	341
84.4611	69.8098	30.6362	341
102.285	76.4241	30.4931	341
65.659	72.8171	28.8504	341
80.6214	49.0615	29.0858	341
43.5704	78.612	24.5577	341
68.28	102.292	23.302	341
95.2017	46.715	23.2	341
41.3083	39.0455	22.6993	341
63.0214	51.3734	21.5957	341
77.3864	74.1797	19.4762	341
39.5764	82.1527	15.2248	341
49.6505	65.4206	19.1375	341
76.5531	87.712	13.4393	341
89.7161	49.1194	39.5527	342
64.1143	94.6056	37.5349	342
38.6416	75.5568	35.7073	342
57.9831	59.4541	35.4466	342
81.468	52.1637	34.0516	342
86.7535	71.5736	30.3721	342
68.3771	76.6843	29.5505	342
71.527	52.1029	30.7328	342
103.06	76.5841	29.9549	342
45.6691	80.5068	24.9294	342
44.5834	43.5978	24.5081	342
68.7873	103.202	23.0567	342
80.5462	74.1321	20.0786	342
89.4879	37.6669	19.2041	342
60.2243	54.5721	16.9811	342
39.75	82.0748	15.5049	342
52.9222	70.2835	19.8438	342
77.1616	87.6064	12.964	342
66.881	93.913	37.5405	343
39.5515	76.7233	35.5444	343
60.2041	61.1809	35.1855	343
104.696	72.6126	29.8272	343
89.5939	67.1475	29.5104	343
72.7466	74.9651	29.0068	343
75.2444	53.4599	29.3546	343
47.8836	80.736	25.8515	343
45.9409	46.1022	24.4854	343
70.4154	102.236	22.921	343
82.5388	70.0884	19.1108	343
86.1583	38.3499	16.9491	343
60.1526	58.5161	16.7686	343
76.5904	86.7557	12.8788	343
54.9336	71.3358	20.5449	343
39.952	81.8445	16.2802	343
85.468	49.1637	35.0516	343
88.7161	48.1194	39.5527	343
68.5756	94.4816	37.2859	344
39.8488	78.1323	35.5893	344
60.3718	62.0304	35.002	344
104.287	72.6422	30.0338	344
74.3878	74.2328	28.8786	344
90.0833	63.7325	28.9888	344
74.2338	51.0588	28.5324	344
48.5371	81.408	25.6004	344
47.7195	45.7241	22.6631	344
70.4076	102.136	22.7064	344
84.2546	68.6775	18.4331	344
85.9807	40.5333	17.5622	344
39.903	82.7985	16.572	344
62.4973	60.0753	16.2341	344
76.4785	86.5468	12.9912	344
56.3158	72.0416	20.7438	344
85.7161	48.1194	40.5527	344
82.468	47.1637	35.0516	344
70.6094	93.4481	37.5714	345
41.0453	77.9079	35.5907	345
61.3888	61.4348	34.7111	345
104.989	73.7207	30.8286	345
76.548	74.605	29.3625	345
91.7205	62.5454	29.2846	345
75.9759	51.1684	27.3222	345
48.8574	81.6405	26.0157	345
70.7802	102.573	23.162	345
51.8272	49.3752	22.1509	345
87.1874	69.8688	18.9694	345
88.8038	43.1415	17.2694	345
67.7534	62.1342	15.5287	345
77.3807	87.2024	13.2515	345
59.3865	73.2873	21.0795	345
41.8142	82.4238	17.072	345
82.468	45.1637	35.0516	345
83.7161	46.1194	40.5527	345
79.9708	43.1244	38.5939	346
71.3494	91.0762	37.9359	346
41.1634	78.0451	35.9154	346
61.1472	60.4469	34.2003	346
104.069	71.5557	31.4027	346
79.5962	42.6763	33.3782	346
77.2897	73.2319	28.9515	346
91.0379	59.7177	29.1273	346
50.345	83.0301	25.9047	346
42.6366	59.8198	25.3258	346
74.4561	49.7615	25.9854	346
70.4941	102.095	23.3983	346
61.2986	72.2398	21.1025	346
87.7051	69.1754	18.9262	346
51.5279	38.5093	16.9004	346
41.9672	81.8488	17.4846	346
88.7929	44.2486	17.1341	346
68.1975	59.7975	15.3481	346
76.4469	87.1896	13.227	346
77.9289	41.3435	38.3447	347
71.4715	89.5588	37.6544	347
41.6335	77.1815	35.9069	347
60.8398	59.2973	33.5104	347
102.543	70.9917	32.4719	347
77.5809	42.0074	31.4534	347
90.1691	58.5998	29.2609	347
76.948	72.1846	28.5366	347
50.852	81.3852	25.4864	347
73.6471	49.1013	24.8252	347
69.672	101.825	23.7365	347
44.7934	60.5156	24.0976	347
61.4431	70.084	20.3687	347
88.2489	69.9304	18.9977	347
42.4151	83.2216	17.1779	347
90.7605	47.0907	17.654	347
55.5434	38.1952	14.2063	347
67.9678	57.6277	14.5585	347
77.1498	88.2582	13.341	347
71.3963	88.1587	38.1606	348
42.3182	76.8648	36.1381	348
60.138	58.6694	33.3565	348
101.657	70.2842	33.1096	348
89.6588	58.2903	29.5923	348
76.4927	41.4609	32.3533	348
76.9542	71.8106	28.3873	348
68.8049	101.434	24.5059	348
73.5686	48.948	24.5857	348
43.8204	58.5641	23.2514	348
61.0676	68.5969	20.1307	348
88.2643	71.0123	19.2598	348
91.9336	49.0479	18.0283	348
43.9072	83.9146	16.9505	348
77.3716	89.6443	13.8338	348
69.3044	57.5232	14.5171	348
56.7695	38.6489	13.805	348
76.8082	40.5389	37.5513	348
50.852	80.3852	25.4864	348
72.564	87.5956	38.4874	349
75.5059	39.3163	38.1133	349
43.7693	77.0252	36.514	349
101.244	70.808	33.5556	349
60.318	58.206	33.2021	349
89.6981	57.397	29.8653	349
76.9344	41.4021	30.8476	349
77.7164	71.4276	28.278	349
68.5352	101.175	24.7832	349
73.12	48.0451	24.2678	349
42.8517	59.3149	22.8236	349
90.0449	71.6149	19.6688	349
61.5812	67.4431	20.1381	349
93.3501	50.5336	18.9105	349
78.0928	89.7629	13.9728	349
71.0793	57.9471	14.3804	349
58.6432	39.337	13.1938	349
45.7444	83.2621	16.9748	349
51.4325	79.6482	25.5615	349
72.1749	86.6745	38.5514	350
43.2662	77.3997	36.4396	350
100.706	70.1234	33.7265	350
59.7652	58.1307	33.0444	350
89.2543	56.3091	29.8697	350
77.6063	71.0084	28.2554	350
50.6516	79.9953	25.8085	350
68.5741	100.409	24.4659	350
72.8019	47.2368	24.0136	350
42.9678	59.3273	22.6127	350
90.2559	71.9003	19.7644	350
93.0616	49.4878	19.2026	350
45.9949	83.8308	17.1269	350
70.7999	58.324	14.1258	350
78.8326	89.3689	13.5454	350
58.6547	39.9074	12.9337	350
73.6715	39.3001	37.9939	350
61.3402	67.3884	20.0451	350
74.406	40.6847	30.6363	350
71.7976	86.3569	38.5799	351
72.9211	39.4831	37.8704	351
42.426	77.8705	35.8156	351
100.567	69.6725	33.6749	351
59.7489	58.0939	32.6922	351
88.7535	55.4874	29.9218	351
72.9187	39.765	30.4239	351
78.4285	70.8558	28.1307	351
69.6114	101.217	24.5679	351
51.4316	78.5585	25.7525	351
72.4043	47.554	23.6481	351
43.9138	59.3392	21.8492	351
91.4424	71.4263	19.8669	351
62.7304	67.077	19.7907	351
92.7983	47.7289	19.152	351
48.8325	83.7692	17.6824	351
79.7289	88.8675	13.1888	351
72.211	58.3295	13.7696	351
58.763	40.7772	12.6707	351
70.7768	84.3779	39.3058	352
69.4077	37.682	37.8935	352
43.9936	75.289	35.3734	352
99.6142	68.8036	34.1338	352
60.7474	55.7909	32.1822	352
88.6182	53.9728	30.0124	352
71.8153	37.9836	30.206	352
79.5253	70.1667	28.1477	352
69.2296	101.493	24.9005	352
53.5945	77.541	25.939	352
73.0199	47.512	23.0173	352
91.7829	72.1743	20.0436	352
44.1452	58.9287	21.2624	352
95.1621	48.127	19.6803	352
64.0282	66.331	19.8653	352
47.5198	82.0771	17.5736	352
72.5577	57.2465	13.4887	352
78.7594	88.9625	12.9589	352
59.4461	40.0622	12.2261	352
70.5262	83.5332	39.6895	353
69.5543	38.3967	37.7556	353
44.7873	75.1657	35.256	353
100.33	69.6298	35.0431	353
62.6519	55.1385	31.8981	353
90.0481	54.8875	30.5602	353
73.0195	37.5503	30.04	353
81.1998	71.1967	28.2954	353
68.5865	101.828	25.5891	353
55.76	77.0964	25.5136	353
74.453	47.8948	22.8861	353
93.2259	74.283	20.5636	353
45.5055	58.086	20.5377	353
97.9159	49.8934	19.8998	353
79.0603	90.8132	13.5855	353
75.3456	58.8051	13.1588	353
62.1413	41.8863	11.9724	353
65.9745	66.58	19.5074	353
45.5198	83.0771	17.5736	353
69.4879	82.9727	39.7472	354
69.17	38.5168	38.0189	354
43.9459	77.583	34.1089	354
99.3006	70.3195	34.9906	354
62.6455	54.579	31.6982	354
89.9462	55.2752	30.398	354
81.5504	71.7739	28.3278	354
67.6462	102.439	25.4762	354
57.266	77.6036	25.5678	354
75.1236	47.1236	22.4769	354
92.7028	74.9707	20.4753	354
44.5576	57.119	20.4648	354
66.4823	66.3708	19.4982	354
97.8876	50.298	19.4891	354
47.0034	81.1096	17.1901	354
78.1843	90.7302	13.6158	354
74.7593	58.8704	12.8889	354
60.6974	40.5896	12.0528	354
73.5867	36.8053	29.7508	354
75.5095	82.6067	40.2389	355
59.5537	68.8595	38.3347	355
74.098	38.6779	37.5742	355
103.648	71.1783	34.2363	355
67.7191	53.2834	32.2995	355
36.5159	81.44	32.4206	355
92.908	55.9687	29.9241	355
59.9516	75.3525	26.9178	355
84.2054	72.9256	27.5195	355
67.6156	100.05	25.3603	355
39.5573	69.6585	23.7799	355
47.3982	53.7852	23.1857	355
75.5335	45.4272	22.6161	355
94.3425	75.2367	20.0408	355
67.2036	66.1962	19.4674	355
98.178	49.4719	18.6241	355
47.6417	90.1759	13.7476	355
80.5285	89.3297	14.0559	355
56.8333	44.3129	13.3186	355
74.3192	58.802	12.8273	355
75.281	35.3333	29.7726	355
82.741	83.535	39.035	356
66.6801	70.3076	40.2659	356
77.84	38.6709	38.062	356
37.6639	84.7196	34.7698	356
66.9466	55.1757	32.3555	356
105.949	70.1893	31.1538	356
73.3233	35.6293	29.858	356
93.8104	53.8207	27.85	356
56.0608	76.4594	26.8035	356
66.6694	100.768	25.8058	356
37.0068	70.0816	25.9433	356
44.8135	54.0093	25.9387	356
71.3106	46.665	22.2658	356
62.3033	67.7933	19.6475	356
94.3486	47.2747	17.0054	356
52.7675	43.7883	15.2562	356
77.638	88.7969	14.0909	356
47.742	90.1383	13.1198	356
71.1854	58.7896	13.0768	356
82.2054	73.9256	26.5195	356
91.3425	74.2367	20.0408	356
67.4095	72.7425	39.9106	357
84.1093	83.2215	38.1376	357
79.3401	39.7814	37.9924	357
36.7264	85.4941	34.5728	357
65.932	56.703	32.6691	357
72.0708	35.2546	30.2276	357
104.893	71.5023	29.6411	357
51.8201	77.932	27.762	357
91.4701	53.5877	26.918	357
35.5895	70.3865	26.7347	357
65.7352	100.742	25.5481	357
43.6458	53.9627	25.947	357
68.95	47.2092	22.3684	357
92.3171	45.1939	16.4507	357
52.7786	43.5363	15.167	357
47.9916	92.6555	14.1134	357
76.2747	87.3744	13.6102	357
70.9789	59.4544	13.4008	357
59.8292	67.6985	20.2192	357
80.2054	73.9256	26.5195	357
89.3425	73.2367	20.0408	357
67.1205	74.6155	39.6235	358
84.6063	81.4303	37.8988	358
78.7282	39.8756	38.1704	358
37.5225	87.1423	33.9092	358
65.1821	55.9717	31.9403	358
105.055	70.9947	29.272	358
71.8491	33.5158	30.1004	358
51.372	79.1874	27.9929	358
98.0055	58.3485	27.2682	358
83.0979	46.344	27.3232	358
66.5466	101.297	25.7555	358
35.9093	72.5244	26.22	358
43.4392	54.9736	25.6881	358
68.4646	47.3354	21.6545	358
58.8588	68.1967	20.3483	358
91.5291	45.244	16.7799	358
52.9769	42.9807	14.7977	358
49.7343	92.0071	14.284	358
76.5332	87.0067	13.7247	358
71.8067	58.2873	13.3989	358
79.2054	73.9256	26.5195	358
89.3425	73.2367	20.0408	358
68.9981	73.978	38.8477	359
80.0008	39.7442	38.1156	359
86.3687	78.3722	37.1071	359
38.8751	87.2349	34.0546	359
63.7905	54.6772	32.0954	359
69.2315	28.5505	30.5028	359
106.837	73.3092	28.3471	359
52.1617	79.2232	28.3355	359
98.0468	60.1751	25.7139	359
66.6099	100.733	26.032	359
36.7681	73.2077	26.4968	359
78.6451	71.798	26.1478	359
42.4174	56.1606	25.8005	359
82.2134	40.324	24.3583	359
58.6027	67.4256	20.849	359
67.565	47.3718	21.0287	359
87.8163	73.5652	17.9855	359
51.1563	91.0759	14.5673	359
90.2594	43.4278	15.5147	359
50.8327	43.7826	14.479	359
76.0959	87.445	14.0339	359
71.402	59.1266	13	359
69.7358	75.2286	38.5096	360
86.8228	78.3593	37.072	360
82.6534	41.7488	37.5837	360
38.622	87.0926	34.3911	360
62.8361	54.9037	33.1446	360
72.1103	30.5325	30.7441	360
52.3086	80.9258	28.7522	360
105.269	74.0332	27.8153	360
37.1391	72.9747	27.1308	360
96.879	59.5559	25.2859	360
67.2749	101.7	26.2324	360
41.3709	57.2135	26.7503	360
65.6088	48.3154	21.5293	360
57.0912	68.1463	21.1081	360
48.5256	44.0957	15.3521	360
51.3888	90.8201	14.6373	360
74.8717	87.6392	14.0731	360
70.1605	59.1421	13.5246	360
78.6451	72.798	26.1478	360
85.8163	72.5652	17.9855	360
82.2134	41.324	24.3583	360
87.2594	42.4278	15.5147	360
58.056	56.8881	39.5709	361
71.7429	76.4451	39.167	361
88.8328	77.4043	37.0792	361
82.9493	43.006	37.3778	361
39.81	86.5166	34.9448	361
54.8287	80.9192	30.0953	361
72.8321	30.5623	30.7614	361
69.1489	101.598	27.3701	361
39.8659	72.9711	28.1856	361
43.6432	57.4751	28.6052	361
66.885	49.0364	27.9224	361
105.328	73.312	27.0264	361
80.5576	71.9146	26.3956	361
96.3852	57.9774	24.5061	361
57.26	70.3424	21.6018	361
64.1314	47.9169	20.8414	361
45.563	46.0207	16.0052	361
51.7191	91.8062	15.397	361
74.1688	88.9775	14.4838	361
67.6734	59.0275	13.7711	361
82.5686	38.8362	20.981	361
86.2594	41.4278	15.5147	361
86.0122	72.7478	17.6556	361
63.4283	61.4892	40.1284	362
75.1344	77.1763	39.2723	362
86.1359	44.0264	37.3466	362
91.6034	77.5271	36.6237	362
40.3663	85.714	35.709	362
55.9525	79.6635	30.9342	362
76.7867	31.1828	31.0025	362
43.9899	55.9228	30.2998	362
39.906	71.6633	29.5236	362
68.0986	100.97	28.0832	362
105.228	73.8966	25.7205	362
78.1618	71.8507	26.0454	362
97.1603	58.8363	23.6625	362
55.6195	69.1579	22.1425	362
61.7792	48.0049	21.961	362
42.1363	45.9798	18.0317	362
84.6054	73.063	17.2176	362
50.3244	91.6005	16.2104	362
72.0052	89.618	15.0031	362
64.2511	58.5333	14.1344	362
79.7989	39.7131	21.1854	362
69.885	48.0364	27.9224	362
81.2594	41.4278	15.5147	362
77.0661	77.818	39.8376	363
68.9637	62.1982	40.4108	363
88.4436	44.523	37.2973	363
[truncated: 7,079 more rows]

## Sheet: abort4-11-3
X	Y	Z	Frame
59.4755	69.5469	32.4245	1
70.0887	68.3531	24.2956	1
69.0887	49.3531	24.2956	2
58.4755	50.5469	31.4245	2
69.0887	49.3531	24.2956	3
59.4755	50.5469	32.4245	3
59.4755	49.5469	32.4245	4
69.0887	48.3531	25.2956	4
69.0887	49.3531	25.2956	5
59.4755	50.5469	32.4245	5
69.0887	49.3531	25.2956	6
59.4755	50.5469	32.4245	6
59.4755	50.5469	32.4245	7
69.0887	49.3531	25.2956	7
69.0887	49.3531	25.2956	8
59.4755	50.5469	32.4245	8
59.4755	50.5469	32.4245	9
69.0887	49.3531	25.2956	9
68.0887	49.3531	25.2956	10
59.4755	50.5469	32.4245	10
58.4755	51.5469	32.4245	11
68.0887	49.3531	25.2956	11
68.0887	49.3531	25.2956	12
59.4755	51.5469	32.4245	12
59.4755	51.5469	32.4245	13
68.0887	49.3531	25.2956	13
68.0887	49.3531	25.2956	14
59.4755	51.5469	32.4245	14
59.4755	50.5469	32.4245	15
69.0887	48.3531	25.2956	15
59.4755	51.5469	32.4245	16
69.0887	49.3531	25.2956	16
59.4755	50.5469	32.4245	17
68.0887	49.3531	25.2956	17
59.4755	51.5469	32.4245	18
68.0887	49.3531	25.2956	18
59.4755	51.5469	33.4245	19
68.0887	49.3531	25.2956	19
59.4755	50.5469	33.4245	20
68.0887	49.3531	25.2956	20
68.0887	49.3531	25.2956	21
59.4755	51.5469	33.4245	21
59.4755	51.5469	33.4245	22
68.0887	49.3531	25.2956	22
60.4755	51.5469	33.4245	23
68.0887	49.3531	25.2956	23
68.3232	49.1984	25.0535	24
59.4755	51.5469	33.4245	24
59.4755	52.5469	33.4245	25
68.3232	49.1984	25.0535	25
59.4755	51.5469	33.4245	26
69.3232	48.1984	25.0535	26
68.3232	49.1984	25.0535	27
60.4755	52.5469	33.4245	27
60.4755	52.5469	33.4245	28
68.3232	49.1984	25.0535	28
68.3232	50.1984	25.0535	29
60.4755	52.5469	33.4245	29
64.2948	51.6234	30.637	30
65.4755	51.5469	27.4245	31
68.3529	50.6855	26.2883	32
68.4857	50.6948	27.1074	33
68.7256	50.8828	27.3859	34
67.6155	50.9414	27.2768	35
67.964	51.7788	27.5424	36
67.1385	51.7171	27.4393	37
68.1835	52.9242	26.8445	38
67.2604	51.0904	34.1878	39
51.4347	61.6293	18.8508	39
68.8429	43.0442	33.125	40
51.2228	54.4238	17.0307	40
75.43	35.5626	35.4138	41
47.9559	52.1456	13.6923	41
80.4921	36.2246	36.4167	42
47.6984	51.6614	13.1921	42
81.3981	39.115	38.0845	43
45.7255	50.8981	12.4471	43
85.8803	45.5891	38.8318	44
41.9241	53.6746	12.9722	44
89.5128	52.0104	38.3061	45
38.9794	53.8316	13.5004	45
93.9017	59.2945	36.2676	46
35.1892	54.4224	14.656	46
94.4692	65.6883	33.8138	47
32.1059	51.9299	15.5595	47
96.5121	67.3993	31.7908	48
33.5187	48.4399	16.2147	48
95.8583	67.6089	30.4944	49
34.4671	45.0175	17.5734	49
94.1556	66.1228	31.1645	50
37.2394	44.4323	19.0999	50
90.3268	63.759	31.3465	51
39.2107	47.0455	19.7811	51
86.7117	58.2895	31.296	52
40.7839	48.8133	20.5527	52
84.5551	55.4157	31.1935	53
41.8965	51.1288	21.2796	53
82.083	53.0286	31.1379	54
41.6548	52.1371	21.8793	54
81.3889	51.8278	31.1621	55
42.1202	52.6027	22.2675	55
80.5788	52.1554	31.3975	56
41.8889	53.854	22.8243	56
80.5959	52.2028	31.2981	57
42.1089	53.6804	22.9373	57
80.8568	52.1706	31.2011	58
41.9691	54.6499	23.2232	58
80.8904	52.1551	31.3643	59
41.5296	54.9919	23.7245	59
81.4274	51.803	30.928	60
41.6188	55.9143	23.8493	60
81.1151	51.3426	30.8935	61
41.2428	55.9479	23.9745	61
80.5381	51.8266	30.906	62
40.2733	56.8902	23.9045	62
80.7386	51.508	30.6181	63
40.3161	56.0717	23.9885	63
80.7254	51.2464	30.6524	64
39.9738	56.1612	24.2688	64
80.914	51.4889	30.6805	65
40.1823	56.9039	24.424	65
81.302	51.3751	30.2885	66
40.493	57.0278	24.1228	66
81.0826	51.051	30.796	67
40.2148	56.636	24.4707	67
81.1977	51.5077	30.8354	68
40.147	57.1454	24.6182	68
80.2974	50.8602	30.7169	69
39.2803	56.4377	24.3835	69
80.6894	51.1199	30.7805	70
39.3518	56.2088	24.6446	70
80.6836	51.1106	30.9638	71
39.1531	56.2225	25.0532	71
80.8125	50.9279	30.5258	72
38.9032	56.3299	24.8886	72
80.9784	50.5386	30.6333	73
38.9659	56.2498	25.0543	73
80.6834	50.4578	30.6579	74
38.8045	55.9909	25.0316	74
80.9397	50.4979	30.6109	75
38.7276	56.208	25.1561	75
81.4566	50.6571	30.4784	76
39.1499	56.1702	25.0069	76
81.4404	50.6818	30.5032	77
38.9789	56.1388	25.1158	77
81.3888	50.5371	30.4345	78
38.9859	56.4582	25.1128	78
81.2327	50.4347	30.4436	79
38.7951	55.3618	25.0759	79
81.5747	50.2305	30.4933	80
39.0714	55.2579	25.415	80
81.5134	50.2545	30.4372	81
39.1011	55.3752	25.1754	81
81.3266	50.0142	30.433	82
39.0085	55.1117	25.3415	82
81.4031	50.6644	30.5555	83
38.9762	55.4094	25.6914	83
81.0976	50.5141	30.3993	84
38.8871	55.3052	25.4058	84
81.0987	50.9774	30.3566	85
38.8239	55.1995	25.5202	85
81.2931	51.336	30.3557	86
38.9789	55.5771	25.632	86
80.9605	51.0053	30.3073	87
38.6973	55.4331	25.6662	87
81.1758	50.7053	30.2557	88
38.7072	55.1224	25.7308	88
81.2573	50.5791	30.4621	89
38.9951	55.2711	25.7614	89
81.5527	51.2163	30.3684	90
39.0146	55.5386	25.828	90
81.0526	51.1064	30.3606	91
38.6558	55.5951	25.6882	91
81.1882	51.1147	30.4121	92
38.8458	55.3332	25.8724	92
81.5474	51.4794	30.2645	93
38.9445	55.4538	25.8479	93
81.3966	51.5862	30.1753	94
38.6469	55.7498	25.9368	94
81.0783	50.9504	30.1467	95
38.4268	55.6646	25.8382	95
80.8693	51.1446	30.338	96
38.2741	56.1181	26.1327	96
80.822	51.2531	30.1899	97
38.1225	55.8284	26.1493	97
80.9639	51.5141	30.2234	98
38.3847	56.4545	26.0395	98
80.7032	51.7439	30.1578	99
38.0857	56.7431	25.9038	99
80.0214	51.5703	30.0203	100
37.3478	56.7397	25.9075	100
80.4992	52.0518	30.0216	101
37.8767	56.7482	26.0474	101
81.2684	51.8206	29.8561	102
38.5989	56.433	26.1757	102
80.8547	52.1748	29.9858	103
38.3087	56.5285	26.2532	103
79.9124	51.8403	29.6754	104
37.4309	56.6381	26.0137	104
79.919	52.1787	29.9384	105
37.5698	56.8136	26.2053	105
79.8916	51.4777	29.8264	106
37.2927	56.6964	26.2643	106
80.3149	51.6494	29.7182	107
37.6395	56.8158	26.3316	107
80.7573	51.508	29.8331	108
37.9007	56.8656	26.5859	108
80.084	51.4259	29.5778	109
37.2296	56.4086	26.3532	109
80.3023	51.6003	29.4557	110
37.498	56.4974	26.2939	110
80.1482	51.9842	29.7006	111
37.3993	56.2768	26.5185	111
79.8356	52.1615	29.4708	112
37.0275	56.2611	26.2176	112
80.1258	51.7786	29.7097	113
37.4671	56.2183	26.2742	113
79.8727	52.3195	29.7021	114
36.9573	56.3787	26.3034	114
80.3054	51.7857	29.7546	115
37.5274	56.3628	26.3883	115
80.3796	51.6116	29.6287	116
37.6046	56.253	26.3841	116
80.0022	51.4544	29.5043	117
37.0171	55.8624	26.4533	117
80.1818	51.784	29.4554	118
37.1765	55.6707	26.5133	118
81.0282	51.5985	29.3574	119
37.9353	56.0018	26.513	119
80.2444	51.9321	29.418	120
37.1861	55.7288	26.5865	120
80.5378	52.3298	29.3489	121
37.5515	56.3029	26.6247	121
80.6814	51.9492	29.3955	122
37.7005	55.6069	26.6257	122
80.4137	51.8968	29.4378	123
37.446	55.6606	26.7932	123
80.9245	52.4376	29.584	124
37.8604	56.2095	26.9187	124
80.6731	51.7876	29.4076	125
37.6389	56.6325	26.894	125
80.8061	51.7282	29.4221	126
37.9124	56.5525	26.8765	126
80.7447	51.4248	29.5776	127
37.9033	56.158	26.8832	127
80.9927	51.3759	29.6309	128
37.9662	56.3514	26.9923	128
80.6755	51.7418	29.5832	129
37.7762	56.6773	27.0211	129
80.72	51.7578	29.7469	130
38.1529	56.8103	27.0956	130
80.5659	51.635	29.6668	131
38.0112	56.9627	27.2441	131
80.6257	51.8789	29.4532	132
38.0464	57.6211	27.1268	132
80.6391	51.8067	29.6271	133
38.2235	57.1463	27.1682	133
80.8136	51.7328	29.4142	134
38.4538	57.0607	26.9873	134
80.4173	52.2031	29.479	135
38.1557	57.2139	26.9424	135
80.3855	51.8861	29.594	136
38.1078	57.8318	27.0515	136
80.8377	52.1282	29.4549	137
38.4599	57.4844	27.2187	137
80.8631	51.9676	29.6142	138
38.4702	57.2462	27.3357	138
81.0906	51.9368	29.7039	139
38.7266	57.3492	27.6062	139
80.6346	51.878	29.2965	140
38.2673	57.6111	27.1801	140
80.8866	51.6762	29.4532	141
38.5834	57.3805	27.0988	141
80.7041	51.2442	29.2938	142
38.5362	56.7242	27.1195	142
80.5336	51.6942	29.2067	143
38.2632	56.6065	27.0593	143
80.8073	51.7604	29.3202	144
38.7419	57.2644	27.2414	144
80.5456	51.0388	29.3488	145
38.4943	56.7291	27.2977	145
80.4128	51.3903	29.1009	146
38.2417	57.0116	27.131	146
80.9942	51.0625	29.1145	147
38.6435	56.8694	27.1138	147
80.7719	50.7282	29.0382	148
38.4669	56.7306	26.9441	148
80.4994	51.0736	29.3313	149
38.2604	56.6434	27.1139	149
81.1686	50.6841	29.2412	150
38.8162	56.754	27.0066	150
81.1365	50.38	29.3704	151
38.9981	57.1521	26.9836	151
80.5768	50.1183	29.2643	152
38.421	56.9214	27.1675	152
80.9865	50.4349	29.3295	153
38.7611	57.0172	26.9852	153
81.5469	50.5105	29.5208	154
39.3913	57.1808	27.2934	154
81.0584	50.8405	29.2267	155
38.7331	57.2906	27.2411	155
81.1226	50.7905	29.3601	156
38.3846	57.0832	27.1534	156
81.0723	50.5781	29.5207	157
38.4265	57.1529	27.2107	157
81.2104	50.155	29.3892	158
38.3857	57.1756	27.1077	158
81.172	50.1983	29.4672	159
38.2555	56.8806	27.1708	159
80.9749	51.0047	29.4851	160
37.9919	57.2429	27.2054	160
81.137	51.1319	29.4542	161
38.1793	57.475	27.3842	161
81.757	51.0744	29.3459	162
38.5966	56.572	27.3167	162
81.4417	50.8822	29.4465	163
38.2092	56.3123	27.3767	163
81.5981	50.7703	29.2562	164
38.3247	56.9489	27.5516	164
81.4863	51.687	29.3704	165
37.8284	57.0378	27.489	165
81.5628	51.8505	29.1514	166
37.817	56.8714	27.3759	166
81.4495	52.0646	29.1109	167
37.5727	56.8231	27.206	167
81.9208	51.5284	29.0363	168
38.0132	57.4227	27.4603	168
81.6653	52.0604	29.1683	169
37.7024	56.6584	27.1236	169
80.9764	52.1967	29.4796	170
36.905	56.848	27.2344	170
81.5193	52.3101	29.4062	171
37.5208	57.4925	27.3634	171
81.3406	52.0815	29.4744	172
36.9876	56.5732	27.2158	172
81.3585	52.2504	29.7107	173
37.1069	56.6533	27.345	173
81.1573	52.559	29.4772	174
36.8453	56.7416	26.8866	174
81.593	52.5178	29.3739	175
36.6705	56.165	27.1117	175
82.1056	52.5855	29.505	176
37.3606	56.1096	27.017	176
82.2418	52.1014	29.3501	177
37.5253	56.1038	26.9759	177
82.0503	52.2285	29.283	178
37.2837	56.5547	27.1325	178
81.9856	51.753	29.3068	179
37.1343	55.9578	27.139	179
81.5702	52.112	29.5274	180
36.6434	55.336	27.072	180
82.7929	52.8836	29.3277	181
36.8267	55.427	27.2371	181
82.5127	52.004	29.1184	182
36.7425	54.9698	26.8948	182
81.312	52.6083	29.2384	183
35.042	55.4732	27.2125	183
82.0667	51.7434	29.4117	184
35.3102	55.334	26.8026	184
81.0041	52.1285	29.1135	185
35.1056	55.3467	26.394	185
80.3334	53.0801	29.1981	186
34.3628	56.0946	26.4682	186
79.0714	58.6315	34.1222	187
34.6912	56.0107	26.5646	187
81.9555	46.0408	25.108	187
73.1613	66.8047	37.7156	188
35.2002	54.8677	26.4838	188
77.6359	37.2697	18.4409	188
70.9783	66.9478	38.1491	189
35.8762	55.4769	26.8549	189
76.8027	36.7886	20.7239	189
73.0435	67.2549	37.928	190
37.0501	56.0972	27.3269	190
77.7127	37.3028	20.8324	190
76.1543	66.1698	37.2758	191
38.2956	55.6376	27.4787	191
79.1802	37.2316	20.8552	191
76.3783	65.8543	37.4334	192
38.2242	56.8022	27.2284	192
79.5237	37.9522	21.1639	192
77.1682	65.4478	37.1499	193
38.9368	57.074	26.8776	193
80.285	38.0918	21.3002	193
77.4754	64.4807	37.3291	194
39.8202	56.9353	26.9852	194
80.1359	37.4343	21.6798	194
77.3656	64.6757	37.186	195
40.2637	58.0037	27.1435	195
79.4014	37.5752	21.7958	195
78.7468	64.5409	37.0134	196
41.1566	57.7526	27.2555	196
80.51	37.1137	21.9581	196
78.507	64.1384	36.9123	197
40.2857	57.3583	27.1697	197
79.4714	36.1803	21.947	197
79.6128	63.8154	37.5028	198
26.824	48.7122	26.8734	198
68.3362	74.6584	23.3027	198
78.653	35.6193	21.5978	198
79.3067	60.5469	37.716	199
28.1314	47.9667	27.7868	199
74.1034	31.4694	21.8202	199
69.524	75.2691	22.1331	199
77.5085	58.9592	38.1412	200
28.9915	47.04	28.2061	200
72.1224	30.0817	22.321	200
74.0478	75.0154	21.2537	200
76.7357	59.1873	38.2953	201
30.1374	47.654	28.5166	201
71.4294	29.8296	22.5615	201
73.5492	74.1496	21.4066	201
76.4147	60.1954	38.2479	202
31.0255	46.9144	29.0231	202
71.411	29.9077	22.9041	202
70.7633	74.2297	21.4375	202
75.1635	59.9385	38.2765	203
31.2752	46.7115	28.7045	203
71.6088	29.6557	22.8351	203
70.2419	73.6024	21.4235	203
74.0202	60.1008	38.3269	204
31.9618	46.1874	29.0074	204
71.8628	30.1874	22.7655	204
68.5584	74.1372	21.4261	204
72.986	60.135	38.3961	205
32.6403	46.2199	29.3404	205
72.5658	30.0464	23.0735	205
67.8007	74.0334	21.416	205
71.9503	60.5368	38.3069	206
33.291	45.2196	29.1931	206
74.0028	30.4825	23.0894	206
67.0945	74.2151	21.4558	206
71.5445	60.7044	38.2993	207
33.5681	44.6889	29.5459	207
73.9162	30.1442	23.3681	207
66.305	73.6896	21.3768	207
71.2026	60.4805	38.3032	208
34.2377	44.3313	29.4784	208
74.6882	30.622	23.1404	208
65.4208	74.2958	21.5413	208
70.6275	60.3631	38.4458	209
34.7765	43.3023	29.2868	209
75.6148	31.0519	23.0917	209
65.0751	74.3605	21.9034	209
70.2675	60.6553	38.409	210
35.2086	43.0368	29.4354	210
76.5339	31.9792	22.9679	210
63.056	74.6386	22.0634	210
69.3006	60.2251	38.7531	211
36.0234	41.7361	29.2934	211
77.7405	33.1882	22.9918	211
63.2364	75.4504	22.3492	211
68.4791	60.4622	38.7754	212
35.6762	41.7502	28.8509	212
62.5884	75.4496	22.512	212
78.1954	33.7848	22.9896	212
68.1798	59.9874	38.7024	213
36.2693	40.7491	28.3458	213
78.9476	33.9982	22.9937	213
62.0966	75.5034	22.4183	213
67.9263	59.9975	38.7337	214
36.0987	40.9944	28.5844	214
79.1622	34.5184	23.0493	214
60.856	75.2689	22.7953	214
68.35	60.0401	38.4822	215
36.3482	42.3336	28.5258	215
79.2929	33.9289	23.0399	215
60.5696	74.9508	22.4732	215
67.7601	59.9851	38.7781	216
36.3769	41.8583	28.2953	216
79.6197	35.4583	22.8318	216
59.8107	75.3564	22.8053	216
67.4743	59.751	38.6374	217
36.4649	41.8801	28.1814	217
79.4378	35.0049	22.8342	217
59.6441	75.4033	22.7373	217
67.2804	59.9267	38.5998	218
36.4297	41.8872	28.1276	218
59.8138	75.5616	22.8539	218
79.7091	35.1787	22.8437	218
66.5018	59.5354	38.7663	219
36.0771	41.5437	28.0919	219
79.4295	35.5116	22.805	219
59.3628	75.2185	22.7398	219
66.5995	60.0719	38.7645	220
36.0683	42.1977	28.1084	220
59.4529	75.2322	22.8998	220
79.8249	35.4155	22.8702	220
66.3444	59.6561	38.4996	221
36.0902	42.1235	27.8029	221
79.6867	35.191	22.7266	221
58.4214	74.4352	22.3785	221
66.2019	59.8487	38.4502	222
36.7261	41.9955	27.8539	222
58.2834	74.827	22.4664	222
80.1216	35.1723	22.605	222
65.436	60.2808	38.556	223
36.8876	41.1293	27.8707	223
80.088	34.7443	22.9907	223
58.2961	74.3656	22.4076	223
65.8342	60.7699	38.441	224
36.4248	42.8275	27.6533	224
79.9744	34.9579	22.6344	224
57.5291	74.4884	22.3608	224
65.0418	59.8808	38.5295	225
36.9019	41.108	27.846	225
80.8723	35.6153	22.7944	225
57.2455	74.4713	22.4082	225
63.6219	60.2245	38.53	226
36.5715	40.7704	27.1719	226
81.0514	35.2856	23.3064	226
57.9283	74.7589	22.5469	226
63.3627	60.0634	38.4027	227
37.2566	41.2504	27.2379	227
82.3891	36.0483	23.3642	227
57.8657	74.3707	22.3131	227
62.3928	58.2571	38.7061	228
37.0694	40.15	26.782	228
81.498	36.6845	23.0744	228
56.6507	74.7726	22.7879	228
62.4823	59.3467	38.5388	229
36.693	40.8949	26.794	229
82.2151	36.0556	23.7385	229
57.6412	74.7955	22.2982	229
62.2646	59.1707	38.6575	230
36.6878	40.8303	26.5678	230
81.6933	36.6034	23.4302	230
57.1333	74.4363	22.3054	230
63.3453	58.7021	38.3723	231
36.9036	40.94	26.6286	231
82.4484	37.3241	23.1576	231
56.5468	74.8091	22.4973	231
61.6093	57.5582	38.6392	232
36.8422	40.9549	26.6827	232
82.72	37.883	23.0322	232
55.956	74.929	22.4735	232
61.951	58.0339	38.6332	233
37.2125	39.9813	26.3261	233
82.7411	37.666	23.3807	233
55.509	74.8938	22.2542	233
59.8968	57.0515	38.5838	234
37.1996	40.7432	25.6038	234
84.328	38.4946	24.1871	234
54.6472	74.4995	22.9041	234
60.0036	58.3892	38.6254	235
37.8852	39.557	25.8461	235
84.3636	38.8051	24.2638	235
54.2968	75.0029	22.4731	235
60.5431	57.728	38.4429	236
37.5751	40.1579	26.0828	236
84.0977	38.6576	24.2747	236
55.6514	74.8557	22.6149	236
59.8133	56.5518	38.6644	237
36.596	40.9795	25.8903	237
55.786	75.0776	23.2577	237
83.1612	37.8725	24.3435	237
60.6077	56.9948	38.8185	238
36.2188	42.7293	25.4456	238
56.6208	75.4616	23.2289	238
83.077	37.7026	23.8166	238
60.0714	57.4394	38.3209	239
36.2065	41.7847	26.0326	239
82.0496	36.0722	23.7291	239
54.4506	74.3984	22.8878	239
60.3693	58.1099	38.8115	240
36.9261	41.4	25.5512	240
82.7924	37.4899	23.9308	240
55.0466	75.4039	22.7261	240
60.8813	56.1461	38.4845	241
36.8559	41.4105	24.7982	241
84.2242	38.8281	23.7941	241
53.3285	74.8347	22.856	241
59.5471	55.2661	38.398	242
37.8907	41.3545	24.7398	242
84.1254	39.2804	23.7704	242
53.8727	75.2035	23.7313	242
59.099	53.8028	38.7007	243
85.5259	41.8344	23.8598	243
37.9911	41.9978	24.1332	243
53.1241	75.5595	23.8607	243
59.5589	55.9549	38.4507	244
53.4445	76.0153	24.2401	244
85.6726	41.1877	24.076	244
38.5636	41.9875	23.784	244
59.5502	52.6478	38.46	245
52.6899	76.4995	24.3653	245
85.5976	41.9037	23.6972	245
38.5302	42.6282	23.5434	245
57.3217	52.7958	38.319	246
53.1427	75.84	24.2501	246
86.9619	44.2642	24.7252	246
40.3492	42.5253	22.8531	246
53.5249	51.4099	38.2247	247
88.0365	45.1472	25.7149	247
52.6878	75.7242	23.9577	247
41.8418	41.6586	22.1357	247
53.8127	48.2609	38.5256	248
50.5626	76.1192	24.8101	248
87.9464	46.6634	25.8843	248
41.8797	41.0488	21.6211	248
53.0693	50.0877	38.4644	249
88.1592	48.1048	26.3929	249
51.1279	76.4136	24.6458	249
43.0931	41.9881	21.5198	249
52.6432	49.3284	38.3008	250
87.9442	48.1993	25.8969	250
50.6688	76.0213	24.9258	250
43.5053	42.0104	21.0952	250
51.6658	47.7951	37.9617	251
50.499	76.7664	25.6339	251
87.7801	50.2045	26.3333	251
43.4306	43.7183	20.5572	251
51.1362	47.521	37.7225	252
87.5522	49.3059	27.1352	252
50.9353	76.6805	25.2406	252
44.0915	44.0629	20.471	252
49.7711	45.997	37.2567	253
87.1525	49.9936	26.7628	253
50.0056	76.6731	25.2424	253
43.9159	45.2857	20.0646	253
48.2131	45.8767	36.9324	254
87.6455	49.8203	27.3904	254
50.8514	77.1466	25.5662	254
43.8201	46.2902	19.5859	254
45.9587	45.5793	36.2211	255
87.4827	51.5233	27.5834	255
49.9399	78.1139	25.4003	255
44.0761	48.4691	19.1877	255
46.1482	42.8831	36.3379	256
87.9062	52.6253	27.8401	256
47.688	77.2589	25.3684	256
43.5071	47.9487	19.2146	256
47.8003	43.1411	36.3557	257
87.8268	54.0285	27.3178	257
45.5928	77.3428	25.3644	257
43.7979	49.3429	18.7681	257
45.6065	41.926	36.6528	258
100.849	44.2836	29.7007	258
39.4405	77.9267	25.0071	258
65.4896	67.1017	25.2635	258
39.715	48.5717	18.185	258
52.7359	41.0545	36.6967	259
93.481	40.067	31.1631	259
38.9622	74.4991	24.8641	259
68.4433	76.4289	22.08	259
44.4947	46.5766	18.3606	259
43.9063	31.7738	38.4164	260
67.5575	57.2945	35.8506	260
90.6774	37.8916	29.3199	260
37.5	72.1999	24.1518	260
69.0059	78.5562	21.6333	260
48.0059	46.0094	18.8524	260
71.9303	66.0236	35.8685	261
39.7751	28.2137	36.8352	261
89.053	38.1147	29.2886	261
37.584	71.2852	24.7835	261
69.0093	76.4806	20.1597	261
48.0839	44.5719	19.6161	261
43.0759	27.1206	36.7772	262
75.2635	67.2717	36.5685	262
88.2784	39.2859	30.0718	262
37.1516	68.4741	24.7344	262
47.5168	41.1261	20.128	262
68.43	72.9353	18.8261	262
44.5017	31.3062	38.8902	263
74.7619	69.7097	33.9536	263
88.4254	40.4475	29.395	263
36.9333	70.2549	25.04	263
47.1171	44.2882	21.2686	263
67.5999	71.7726	18.3953	263
45.5545	30.3727	38.3182	264
73.8955	70.4354	33.4884	264
87.1184	40.5449	29.6912	264
37.16	69.2209	24.6684	264
47.7045	43.4414	21.4134	264
67.8967	70.2435	18.026	264
47.8959	32.5	39.5749	265
73.3754	71.9448	32.3192	265
87.5522	42.1693	29.2745	265
36.4158	68.6904	24.8478	265
47.34	42.1819	22.0525	265
65.5944	68.5575	17.7924	265
49.782	31.1126	39.0602	266
72.4433	72.3127	32.2381	266
88.5819	44.2491	28.9714	266
36.3474	68.0629	24.6705	266
49.0184	41.824	21.9236	266
65.5437	69.1607	17.874	266
50.5446	32.503	39.6686	267
72.1073	72.145	32.0284	267
88.9717	46.0455	29.2821	267
35.473	68.1211	24.5719	267
48.8479	41.3893	22.6221	267
64.8392	68.1664	18.0929	267
50.9581	33.2498	39.8122	268
71.5389	72.9712	31.5757	268
88.552	46.3197	28.882	268
34.6884	68.1082	24.649	268
48.928	41.2405	22.7298	268
63.6515	67.8507	18.1597	268
52.8813	34.8469	40.0415	269
72.056	73.9865	31.8306	269
89.6288	48.5	28.7339	269
35.4978	68.7083	24.9193	269
50.5254	41.351	23.3418	269
63.6433	68.2352	18.5941	269
52.6497	32.416	39.4626	270
72.1377	71.6731	32.2025	270
88.5585	47.3562	28.3179	270
35.3758	68.5934	24.9911	270
50.2223	40.9188	22.8111	270
62.7839	67.9287	18.6879	270
54.0211	30.2577	38.5556	271
71.1645	71.7024	32.6688	271
88.9131	49.2673	28.6514	271
35.6981	68.1778	24.7842	271
52.0359	41.7378	22.5753	271
62.7688	70.5105	19.2502	271
53.8716	29.5805	38.2536	272
71.6381	70.0826	32.6955	272
89.0015	47.9245	28.2608	272
36.5719	66.9189	24.392	272
53.1315	40.611	22.2237	272
63.728	68.3791	19.0872	272
54.6367	31.2446	38.6936	273
71.3058	71.0994	32.44	273
89.0777	49.2788	28.3176	273
36.496	66.4802	24.3468	273
53.0248	40.1883	22.6779	273
63.2075	68.0906	19.014	273
54.2375	30.4711	37.9942	274
72.0798	70.041	32.7469	274
88.5409	49.4814	27.8777	274
37.0464	67.7014	24.3412	274
53.3697	41.0004	22.5543	274
63.5732	68.995	19.414	274
54.9511	30.5737	38.4277	275
72.179	69.2626	32.7477	275
87.8101	48.8543	27.9348	275
38.0412	68.461	24.5081	275
53.2725	40.7972	22.9439	275
64.0411	68.4483	19.6046	275
57.2296	31.4378	38.6286	276
72.5289	69.9059	32.6869	276
88.1716	49.6161	27.2472	276
38.6581	68.6473	24.6325	276
54.5695	41.0663	23.2076	276
64.0093	68.996	19.7915	276
57.2005	31.3853	38.4576	277
72.8771	69.4668	32.8791	277
87.9694	50.6948	27.1679	277
38.7374	68.597	24.182	277
55.1032	40.5031	23.0901	277
63.9649	68.7139	19.9312	277
57.6279	30.4419	38.2871	278
73.7214	68.4332	32.7869	278
87.5726	49.8801	26.7797	278
39.6411	69.0949	24.5221	278
54.2904	40.2993	23.1246	278
63.9757	68.2919	20.0997	278
58.3448	30.0899	37.6928	279
72.876	68.2017	32.5172	279
86.7866	50.5704	26.4211	279
39.4268	68.9643	24.5206	279
54.1188	40.3219	22.8877	279
63.6684	68.737	20.0051	279
59.1696	29.1635	37.2065	280
71.9626	67.7572	32.9587	280
85.2406	51.3939	26.0941	280
39.1515	69.2053	25.2988	280
53.7559	41.1132	22.9245	280
62.9738	70.6874	20.5341	280
59.4575	29.2907	37.0841	281
72.8795	67.1198	32.4388	281
39.6413	69.1488	25.3849	281
84.5672	50.8968	25.6063	281
53.6427	40.7098	22.8687	281
63.0105	70.5079	20.3181	281
60.6646	28.7714	36.6075	282
71.9871	66.6203	32.6384	282
39.1874	68.5955	25.6098	282
83.5586	52.2412	25.1712	282
53.3235	40.3793	22.8713	282
62.3224	71.2871	20.4195	282
58.7684	28.7603	36.293	283
71.5038	65.6838	33.1927	283
39.1796	68.7932	25.9289	283
82.6896	52.6795	25.3489	283
53.2062	40.6351	22.7358	283
62.1994	72.3314	21.0571	283
60.5102	28.7128	36.4795	284
71.0751	65.0438	32.776	284
39.5541	68.7146	26.0062	284
81.5577	51.4246	24.9436	284
52.4429	39.5122	22.4958	284
61.8947	71.5149	20.9381	284
60.714	28.1425	36.4993	285
69.1553	64.6214	32.9345	285
39.0796	69.0137	25.781	285
80.9064	51.8746	25.3458	285
52.5497	38.9964	22.5906	285
61.5534	71.6264	20.9502	285
63.2147	30.4585	37.6762	286
68.7767	65.0351	33.9334	286
39.9276	70.002	27.0055	286
82.714	54.683	26.9155	286
62.4448	73.2383	22.5783	286
53.762	37.0042	22.4016	286
66.2252	32.6977	38.5201	287
66.819	66.2513	34.446	287
40.2687	70.4797	27.161	287
83.0396	57.4423	28.2664	287
62.1789	74.2635	23.2088	287
54.9055	35.8219	22.3271	287
66.4455	35.9891	39.2779	288
65.5775	66.4028	34.6078	288
83.2165	58.1162	29.3323	288
40.5573	71.2028	27.0807	288
63.0946	74.6762	23.4913	288
55.6114	32.2536	21.8696	288
68.5107	38.8396	39.5767	289
65.591	67.3547	34.5258	289
83.9075	59.3402	29.6215	289
40.6725	71.7346	27.1008	289
56.0927	31.5323	22.2608	289
63.3033	75.1562	23.5515	289
70.2941	38.5251	39.1937	290
64.7778	66.4279	34.4153	290
83.708	58.2237	29.5948	290
40.8262	72.1152	26.9243	290
55.5114	22.6553	23.0242	290
63.9289	74.7688	23.2623	290
54.1003	42.2043	23.1929	290
69.9017	38.1702	37.6326	291
63.9658	66.5704	33.001	291
83.0877	56.6991	28.6787	291
38.3552	74.665	26.5859	291
58.3176	12.3765	25.4485	291
64.4797	78.2307	22.4537	291
51.3049	51.939	20.4593	291
73.1995	39.1466	37.0692	292
64.5472	66.3039	32.6094	292
39.1086	73.4451	26.8241	292
83.1578	56.1644	27.4679	292
57.9671	14.3582	25.5992	292
63.8955	77.093	22.3792	292
52.166	51.6686	21.092	292
71.7774	36.5244	35.6466	293
63.4205	64.4936	31.9211	293
38.1838	72.398	26.6275	293
81.8547	54.0859	26.4954	293
56.1183	13.7685	25.857	293
63.323	76.1569	22.0086	293
51.4542	51.8111	20.1997	293
71.4028	35.5894	34.6334	294
62.3687	63.4048	31.379	294
37.6165	72.6051	26.8165	294
79.6889	52.7416	25.2814	294
54.748	13.8556	26.3248	294
62.0641	76.6504	22.1155	294
50.2883	52.0651	19.9604	294
71.2183	35.199	34.7617	295
62.3353	63.1763	31.3456	295
37.6396	72.1406	26.907	295
56.0014	13.8959	26.8417	295
79.4769	51.3257	25.3574	295
62.2875	75.9416	21.9608	295
50.1224	51.3272	20.5237	295
70.2741	35.4215	34.583	296
61.6715	63.4362	31.2756	296
36.6653	71.6987	26.7848	296
56.8219	13.7555	26.9568	296
78.3242	50.7298	25.0221	296
62.1753	75.8037	21.8209	296
49.7619	51.0539	20.6827	296
70.8295	36.0232	34.7915	297
61.6974	64.0003	31.201	297
36.6468	72.3267	26.8616	297
59.2784	14.1445	26.71	297
78.9145	50.7918	24.9881	297
62.1024	76.7561	21.9699	297
50.1022	51.5204	21.2387	297
71.1079	34.8369	35.0778	298
61.8406	63.6614	31.8737	298
36.7836	72.026	27.0558	298
79.4628	49.3674	25.4726	298
60.4419	13.6582	26.2901	298
63.0268	75.8923	22.3749	298
50.6761	51.1611	22.2317	298
72.0644	35.1781	34.7832	299
60.4389	63.4551	31.7145	299
35.141	71.4192	26.9489	299
61.8796	13.6691	25.5035	299
78.3026	49.6636	24.9371	299
61.0213	76.1783	21.995	299
50.0155	50.9443	22.8061	299
71.2162	34.787	34.9087	300
60.1278	63.8042	32.0819	300
34.677	71.6917	27.0289	300
78.3597	49.7905	25.4735	300
63.1892	13.8073	24.8706	300
61.0184	76.7181	22.3217	300
49.9533	51.3304	23.6668	300
71.372	35.0471	34.7885	301
59.739	64.315	32.0208	301
33.7367	70.6896	27.1288	301
79.0065	49.8187	25.2642	301
64.9667	14.151	24.2232	301
50.2975	50.8239	24.0151	301
60.6664	76.2405	22.0872	301
70.7581	34.8036	35.0364	302
58.4358	64.0543	32.6475	302
32.7524	70.1853	26.9612	302
79.0046	49.8924	25.7249	302
50.6502	50.8832	24.6304	302
66.2964	14.8648	23.36	302
60.2352	76.277	22.2939	302
72.9378	36.0386	34.7234	303
58.8375	65.128	32.4935	303
32.1846	69.7793	26.9519	303
79.9642	51.2682	25.1842	303
50.9659	51.2136	25.1913	303
67.9759	15.599	22.7773	303
59.2982	76.4872	21.6933	303
71.5112	35.0186	34.523	304
56.2142	64.9104	32.4922	304
30.5147	68.4353	26.7468	304
78.5868	51.4604	25.4843	304
49.8118	50.0229	25.3605	304
58.0452	76.2646	21.7658	304
68.6543	16.3359	22.1113	304
73.5558	35.691	33.9898	305
56.1867	65.4565	32.5274	305
30.3246	67.999	26.8179	305
79.7108	53.6649	25.2502	305
50.8444	50.2399	25.3119	305
57.1241	77.1028	21.831	305
71.6179	18.4758	21.312	305
57.0823	65.1214	32.6623	306
75.5317	36.6388	33.9715	306
30.5819	66.225	27.2729	306
80.9685	54.0178	24.9897	306
52.6845	49.9544	25.4641	306
56.728	76.6257	21.564	306
73.0472	18.77	21.0575	306
78.1897	37.6417	34.6486	307
59.7704	65.7562	32.8902	307
31.2515	68.5264	28.1665	307
83.5043	55.3473	25.3631	307
55.657	51.0446	25.8482	307
57.9527	76.8468	21.5934	307
75.8667	19.5289	21.5045	307
81.2715	38.7114	35.9612	308
63.9737	67.286	33.6591	308
31.3309	67.3986	28.6897	308
88.2586	57.2191	26.4077	308
61.7818	51.5764	26.8318	308
80.0192	20.7714	21.954	308
61.1256	76.8909	21.8208	308
80.396	37.866	36.5808	309
63.3807	66.3294	33.6283	309
29.3705	66.1473	27.9009	309
88.8221	56.7774	26.6411	309
61.676	48.3246	27.4749	309
80.4167	19.3346	22.5962	309
61.3428	74.0691	22.0921	309
79.1558	37.7282	37.7908	310
62.1853	66.7633	34.1118	310
27.6794	63.065	27.548	310
61.8969	46.3576	29.1353	310
90.4318	55.7086	26.8463	310
76.5733	17.9372	22.5217	310
62.3688	73.5324	22.0116	310
77.73	37.2192	38.9879	311
66.3459	67.77	35.6414	311
46.9552	61.5121	32.3534	311
65.2374	44.2472	30.061	311
92.3293	54.8916	27.6155	311
17.6925	59.4665	24.645	311
73.7813	16.9647	22.1766	311
63.6344	74.8608	21.3977	311
75.6135	37.5268	38.48	312
65.9934	68.0377	35.2254	312
42.1396	65.2872	33.9062	312
58.5553	45.0832	30.3072	312
96.9632	60.5203	27.7895	312
80.1707	45.6138	27.229	312
60.1598	77.1166	21.3846	312
68.3067	17.1833	22.0688	312
22.0384	53.8509	19.8213	312
70.9756	36.6326	37.7378	313
60.9202	66.8516	35.4605	313
36.6118	69.24	32.4281	313
49.6405	47.2728	30.4902	313
101.657	57.8685	28.1866	313
68.0201	38.8595	26.3139	313
63.0312	74.5624	22.6316	313
61.8023	15.529	22.1026	313
24.2688	50.1571	18.6483	313
68.1022	34.4033	37.9654	314
36.1505	72.2414	31.6944	314
45.1796	44.7408	30.7367	314
98.3645	52.8475	30.7426	314
68.5631	33.0377	25.8512	314
57.0258	13.9586	22.9468	314
74.4443	80.866	18.6857	314
23.2303	49.483	19.1932	314
54.5858	60.1917	28.0845	314
59.9202	63.8516	36.4605	314
67.7799	37.5384	36.8619	315
96.8118	58.075	32.1346	315
34.5913	74.9659	31.3275	315
43.483	47.2004	29.1374	315
68.3315	36.6461	24.6635	315
57.2612	15.5173	22.6958	315
22.2628	50.1028	19.2394	315
75.7412	79.7289	18.0278	315
47.5858	65.1917	27.0845	315
58.9202	65.8516	36.4605	315
70.67	36.174	37.1789	316
62.2268	68.0268	35.5346	316
36.0331	74.9983	30.9334	316
97.1971	59.652	30.6775	316
45.9905	50.0589	28.001	316
47.5858	69.1917	24.0845	316
69.7216	40.7352	24.0091	316
59.448	16.6419	22.3638	316
22.8176	47.9031	19.9415	316
77.4715	75.5977	16.7144	316
70.8359	33.7387	36.5477	317
62.1681	67.6409	35.097	317
96.1679	59.7995	29.7353	317
47.1245	50.7927	25.9791	317
70.8814	41.8169	22.723	317
21.732	46.5418	20.7834	317
60.535	18.1408	20.8777	317
76.4891	72.7289	16.1771	317
47.5858	71.1917	24.0845	317
36.0331	72.9983	30.9334	317
73.0079	34.1059	35.9084	318
61.9482	67.7661	35.5215	318
95.9944	61.3343	29.1972	318
46.5527	50.8949	26.9356	318
69.8117	42.7547	22.9581	318
22.0552	47.9782	20.8229	318
59.3354	19.2111	20.623	318
76.8138	71.5423	16.368	318
37.0331	72.9983	30.9334	318
47.5858	73.1917	23.0845	318
68.6119	70.9495	42.0704	319
58.9657	29.5642	37.1209	319
35.9169	68.6517	31.4934	319
81.6536	41.0045	31.8599	319
94.2937	59.1825	28.8095	319
55.4211	56.6339	26.533	319
43.0994	46.4231	23.8785	319
45.5953	72.9302	21.3847	319
20.9654	49.0479	20.1858	319
70.4956	38.9579	20.898	319
59.8464	17.9813	19.5474	319
77.2981	72.6286	16.4018	319
66.8742	63.1782	41.8889	320
54.7176	32.8977	38.3343	320
39.7179	68.8552	32.4425	320
86.151	47.2464	28.4843	320
95.4665	65.3347	26.8377	320
57.6228	54.9089	27.3286	320
42.5821	47.4383	25.8352	320
45.8263	72.6296	22.4976	320
20.0306	52.4751	21.0353	320
68.7101	39.338	21.3791	320
72.3161	71.3939	15.2199	320
59.8464	17.9813	19.5474	320
68.335	61.9777	41.7179	321
54.6736	35.2249	36.6834	321
42.734	69.233	33.6769	321
58.7101	55.3176	28.3539	321
94.4064	64.5239	26.1663	321
85.3124	44.8607	26.5876	321
43.5386	48.1737	26.0103	321
45.766	73.7427	23.8349	321
19.779	55.4165	21.8406	321
67.7063	39.336	21.196	321
58.0174	18.3994	20.2028	321
70.133	72.0825	14.9905	321
69.2465	61.27	41.3724	322
54.5183	36.4602	36.4929	322
44.7246	70.2807	34.3565	322
58.8002	55.8203	29.5615	322
84.6178	43.8556	27.0563	322
94.2532	63.7393	25.838	322
46.2649	74.2213	24.2087	322
19.828	57.3802	22.2292	322
66.8255	39.2268	21.9546	322
57.1826	17.4267	21.1631	322
69.2971	71.0058	14.5379	322
43.5386	49.1737	26.0103	322
68.7253	62.4796	40.9226	323
54.0215	38.9004	36.516	323
44.9874	71.2587	34.2281	323
59.2588	56.3055	29.6832	323
83.3141	43.3228	27.4622	323
94.2926	63.191	26.2854	323
46.239	74.1686	23.963	323
19.7307	57.6196	22.04	323
66.3284	38.7633	22.3198	323
57.393	16.6743	22.2532	323
69.0313	70.1516	14.2247	323
43.5386	49.1737	27.0103	323
70.2935	62.3068	40.9321	324
55.5311	38.4621	36.8424	324
45.0051	69.5751	34.5439	324
58.7606	56.058	30.0224	324
83.4517	44.1875	27.964	324
94.4919	64.5716	26.4606	324
46.4097	72.9582	23.9898	324
60.156	15.7577	23.2603	324
67.1195	38.3103	22.5667	324
21.3713	56.5229	21.3707	324
69.4636	68.6158	14.0994	324
43.5386	48.1737	27.0103	324
70.064	62.4182	40.5551	325
55.367	39.2675	36.4399	325
44.0721	69.5819	34.3409	325
57.9482	56.9437	29.7466	325
83.2435	44.3825	28.3377	325
93.0679	65.6447	26.5577	325
45.1395	71.9512	23.6412	325
61.8621	15.653	23.382	325
67.4917	38.4709	22.4127	325
20.9141	55.8895	21.2571	325
69.6697	67.5058	13.803	325
43.5386	48.1737	27.0103	325
70.0563	63.1215	40.6958	326
54.2776	40.6766	36.7683	326
42.58	69.92	34.2466	326
57.0271	58.6204	29.8368	326
82.2016	44.626	29.2516	326
92.6121	65.0149	27.0615	326
62.1684	16.0136	23.7033	326
44.9384	72.6749	23.6082	326
67.4712	38.5906	22.6761	326
21.5255	56.1125	20.617	326
70.4503	67.4036	13.7639	326
42.5386	48.1737	27.0103	326
71.0656	62.3346	40.8081	327
54.224	40.3519	36.6106	327
42.994	69.5219	34.3901	327
56.871	58.336	29.7115	327
82.7511	44.3924	29.4004	327
92.8368	64.7693	27.264	327
63.343	15.6424	23.9407	327
44.9267	72.6589	23.5	327
68.5893	38.1518	22.5396	327
21.6962	55.652	20.5643	327
71.6232	66.8358	13.675	327
42.5386	48.1737	27.0103	327
71.0569	62.4848	41.0072	328
52.9644	41.0615	36.6442	328
42.4686	70.0849	34.4572	328
55.5625	58.978	29.7928	328
81.1574	44.5367	29.4848	328
42.0644	47.9187	26.2254	328
91.6545	65.8455	27.1109	328
63.5902	16.036	23.9912	328
43.5882	72.5974	23.5493	328
67.4476	38.8793	22.5962	328
20.9803	55.113	20.7628	328
70.5263	67.0461	13.6795	328
72.4369	62.9117	40.739	329
53.9863	41.6398	36.6955	329
42.9053	69.8444	34.4494	329
56.3295	59.3932	29.7602	329
81.4453	45.2112	29.1126	329
91.9951	66.4078	26.367	329
43.5823	72.2599	23.6533	329
63.6101	16.4086	23.3602	329
68.0534	39.1246	21.969	329
21.1154	55.6498	20.8035	329
70.0603	67.8065	13.3285	329
42.0644	47.9187	26.2254	329
72.9798	62.8773	41.087	330
54.8253	41.2053	36.994	330
43.6463	69.6977	34.5832	330
56.1263	58.9383	29.6303	330
81.3142	45.084	29.1489	330
92.2777	65.3355	26.8976	330
42.3408	47.7632	25.9263	330
43.3335	72.9068	23.9399	330
63.9305	16.7985	23.0103	330
67.7751	40.1085	21.6799	330
20.9871	56.9529	21.6497	330
70.0417	69.3369	13.7728	330
72.7181	62.8346	41.0911	331
54.6802	40.0976	36.9874	331
42.7302	68.7616	34.6462	331
56.2105	58.047	29.7961	331
80.2482	45.1999	29.4744	331
91.4923	66.0954	27.1657	331
42.2022	47.2469	25.8547	331
42.7069	72.7447	23.9638	331
64.2453	17.3372	22.1288	331
20.2281	57.5272	21.9354	331
67.8042	41.1863	21.4487	331
69.6466	69.094	13.9455	331
73.3392	62.4985	40.9492	332
55.7428	39.6318	36.8231	332
43.3416	68.397	34.7022	332
81.0387	44.8892	28.9495	332
90.8161	66.5553	27.1407	332
42.6184	72.6832	24.1704	332
20.1591	59.3022	22.0941	332
63.6855	18.0913	21.6542	332
68.0788	41.0304	21.1189	332
69.5707	70.4633	14.2144	332
42.2022	47.2469	25.8547	332
56.6739	58.0237	29.6852	332
73.9518	62.1735	40.8884	333
55.385	39.3666	36.8091	333
43.8689	69.6314	34.7835	333
56.4518	57.8259	29.7172	333
92.2696	64.8645	27.5151	333
80.3591	43.3085	28.8496	333
43.3719	73.405	24.214	333
20.1092	61.0689	22.7667	333
61.8799	17.8014	21.6019	333
67.3901	40.5338	21.1469	333
69.8931	70.8996	14.5582	333
42.2022	48.2469	25.8547	333
73.8219	61.2603	41.0578	334
54.5794	38.5282	36.6173	334
44.3715	68.6794	34.8804	334
57.0966	57.2378	29.4851	334
92.2735	63.6276	27.6948	334
41.5517	48.0267	25.9419	334
43.7969	73.2921	24.3242	334
20.2725	63.1354	23.1813	334
60.51	18.3624	21.0966	334
69.7814	70.7502	14.5246	334
67.3901	40.5338	21.1469	334
79.3591	42.3085	28.8496	334
74.5453	61.5982	40.5591	335
54.4105	38.6746	36.534	335
44.5978	69.3564	34.6233	335
56.2301	57.0344	29.2806	335
79.2464	42.1889	28.9754	335
91.6121	64.6696	27.4546	335
40.8385	47.6369	25.8482	335
43.1659	73.2074	24.2769	335
20.8877	64.9959	23.0053	335
67.0363	40.7178	20.7481	335
61.5931	19.0315	20.9122	335
70.6629	71.7341	14.8376	335
74.0047	62.2618	40.8617	336
54.8954	38.9987	36.565	336
44.744	69.6024	34.482	336
56.6261	57.8867	29.3718	336
79.5705	42.708	29.113	336
91.421	65.4085	27.4933	336
41.5218	47.7866	25.3599	336
20.6525	64.1709	23.2987	336
42.6919	73.2555	24.1645	336
67.4515	40.8082	20.7446	336
61.1752	19.0844	21.1217	336
70.4769	72.3316	14.986	336
74.1907	60.5045	40.6584	337
55.3687	37.8504	36.0149	337
44.857	68.9509	34.6076	337
57.0393	57.6232	29.3188	337
91.2303	65.0489	27.5665	337
41.9223	48.034	24.9039	337
42.7647	72.978	24.3939	337
20.8865	64.1794	23.5517	337
61.4788	19.3739	20.5435	337
69.6543	73.3385	15.108	337
67.4515	40.8082	20.7446	337
79.5705	41.708	29.113	337
73.0044	61.0219	40.8783	338
54.9935	36.7238	36.2268	338
44.0371	68.7146	34.8568	338
56.5034	56.6271	29.6684	338
90.5141	66.1235	28.0052	338
42.0775	72.4369	24.6348	338
20.4429	63.8779	24.0188	338
61.9389	20.5757	20.3933	338
68.5665	73.7575	15.3129	338
41.9223	48.034	24.9039	338
68.4515	41.8082	20.7446	338
79.5705	42.708	29.113	338
73.3052	60.6239	40.6612	339
55.1119	36.2542	35.9602	339
44.0583	68.8394	34.7854	339
56.5747	57.0602	29.7178	339
90.0438	66.794	28.1783	339
41.8676	47.3173	24.7931	339
41.2462	72.7668	24.859	339
20.1415	63.2316	24.1796	339
62.9886	20.9561	19.9464	339
67.6595	74.3531	15.3084	339
68.4515	41.8082	20.7446	339
79.5705	42.708	29.113	339
73.4482	60.4198	40.8151	340
54.2932	35.3653	35.7898	340
44.1399	67.4931	34.9289	340
56.5114	55.9409	29.9118	340
79.9405	43.1072	28.9523	340
89.5384	67.3127	28.4616	340
42.3125	46.6756	24.5956	340
41.586	71.8782	25.0259	340
20.9972	62.6502	24.4191	340
69.7376	41.5557	20.5315	340
64.3332	21.3842	19.7614	340
67.7113	74.4194	15.589	340
73.4307	60.2633	40.8901	341
43.8891	67.7809	34.9935	341
54.187	34.7092	35.4038	341
88.9083	68.0287	28.643	341
56.7216	56.2914	29.5399	341
40.7745	71.5403	25.037	341
20.541	61.8708	24.683	341
42.0877	46.2656	24.4694	341
64.9799	22.0369	19.3122	341
66.9186	74.6195	16.0362	341
70.7376	41.5557	20.5315	341
79.9405	43.1072	28.9523	341
74.0627	60.3746	40.9082	342
53.7303	34.4312	35.6276	342
44.3489	66.8193	34.8516	342
57.1829	55.5529	29.8	342
87.7646	68.9588	28.6249	342
39.6672	70.7186	25.1852	342
20.5516	60.7359	24.9319	342
65.5678	22.8857	19.1953	342
66.1793	76.0759	16.0332	342
42.0877	45.2656	24.4694	342
70.7376	42.5557	20.5315	342
79.9405	43.1072	28.9523	342
75.0808	59.2242	41.1915	343
54.5131	33.5935	35.966	343
45.0327	67.2001	35.1151	343
57.2324	54.5211	30.1137	343
88.2211	68.6318	28.9242	343
21.2668	61.3592	25.5006	343
42.9332	45.6009	24.6299	343
39.8767	70.4957	25.6398	343
65.1842	22.3342	19.1376	343
65.8873	76.446	16.2784	343
70.7376	43.5557	20.5315	343
79.9405	42.1072	28.9523	343
75.0415	59.0812	40.8875	344
53.3321	34.0693	36.3986	344
55.9939	54.2287	30.3107	344
86.9499	67.9871	28.7981	344
20.9665	60.8235	25.3376	344
41.1818	44.6052	24.9896	344
63.0518	22.0926	19.0631	344
65.7324	76.1759	16.8268	344
44.0327	66.2001	35.1151	344
68.7376	42.5557	20.5315	344
78.9405	41.1072	28.9523	344
39.8767	70.4957	25.6398	344
76.3604	59.5931	40.7574	345
53.4063	34.663	36.6524	345
56.2807	55.1782	30.5517	345
86.5547	68.2353	28.6853	345
21.1262	61.0539	25.5548	345
41.2615	45.2742	25.2899	345
62.1701	22.4957	19.1864	345
65.6361	76.7551	16.8796	345
44.0327	68.2001	35.1151	345
38.8767	70.4957	25.6398	345
78.9405	41.1072	28.9523	345
68.7376	43.5557	20.5315	345
77.581	58.9595	40.3208	346
53.1477	34.4554	36.9643	346
45.4182	68.9369	35.2429	346
56.3954	54.5058	30.3637	346
78.9779	40.6036	29.0129	346
86.5626	67.2756	27.8344	346
21.4231	61.3724	26.0956	346
41.3004	44.6094	25.3416	346
39.6402	70.3522	25.6783	346
67.8267	42.115	20.3221	346
61.1606	22.2664	19.0516	346
66.1178	75.1203	16.417	346
78.9955	58.3374	40.1428	347
53.682	34.9498	37.4086	347
56.9895	55.52	30.813	347
79.7164	40.439	28.8605	347
86.8816	67.8872	27.6261	347
21.8698	62.474	26.2444	347
41.9483	45.6631	25.6869	347
67.803	43.1223	20.3373	347
60.3268	23.2923	18.8265	347
65.9719	76.0955	16.7334	347
45.4182	69.9369	35.2429	347
40.6402	71.3522	25.6783	347
78.4205	57.3706	40.5042	348
53.3407	33.5657	37.6041	348
56.8456	54.0449	31.0269	348
79.6791	39.3471	29.1231	348
86.0868	67.1969	27.8419	348
41.0759	43.7984	26.3651	348
22.3542	63.2118	26.522	348
68.3207	42.5148	20.2563	348
65.8439	74.3907	16.7584	348
61.1527	23.3462	18.4468	348
46.4182	69.9369	35.2429	348
40.6402	70.3522	25.6783	348
78.2561	56.8995	40.7194	349
52.1793	33.2395	37.3995	349
57.7252	54.1159	30.8168	349
86.6835	67.2409	28.2197	349
22.4188	62.705	26.7965	349
41.4976	44.7054	26.0549	349
62.6901	23.2593	18.5517	349
66.3775	74.9344	16.8702	349
46.4182	69.9369	34.2429	349
40.6402	70.3522	25.6783	349
69.3207	43.5148	20.2563	349
79.6791	39.3471	29.1231	349
77.5641	56.9518	40.8668	350
51.839	31.8988	37.0445	350
57.0075	54.2015	31.0821	350
85.2752	68.2083	28.7066	350
80.3709	40.5502	29.3956	350
21.9872	63.6235	26.8968	350
41.5406	44.7321	25.7784	350
68.8385	43.9429	20.3234	350
64.3483	23.8722	18.3611	350
66.1869	75.2321	17.151	350
46.4182	69.9369	35.2429	350
39.6402	70.3522	25.6783	350
76.8174	56.8706	41.219	351
51.3459	31.8019	36.9023	351
56.3247	54.4679	30.8681	351
84.8541	69.1483	29.2494	351
79.918	40.5508	29.2811	351
22.1374	62.8967	26.4282	351
41.381	44.8047	25.144	351
69.4726	44.6321	20.5996	351
64.584	24.4231	18.0827	351
66.8913	75.4301	17.3457	351
45.4182	69.9369	35.2429	351
39.6402	71.3522	25.6783	351
76.8936	55.9916	41.312	352
50.5571	31.1263	37.2633	352
56.5087	54.5	31.5387	352
79.7781	39.4323	29.4886	352
84.7729	68.2909	29.5263	352
21.792	62.6094	26.2574	352
41.2906	44.0394	26.0005	352
69.766	43.7503	20.8197	352
63.9859	24.3856	17.9235	352
66.6329	74.0358	17.3292	352
44.4182	68.9369	35.2429	352
39.6402	71.3522	26.6783	352
78.0163	56.906	41.2486	353
50.5719	31.7695	36.7844	353
56.898	55.0947	31.3386	353
80.0299	40.0992	29.4753	353
84.3298	69.0997	29.3574	353
22.4282	64.0701	26.2879	353
40.9919	43.1711	25.0618	353
69.8805	45.499	20.738	353
64.5011	25.1566	18.1731	353
67.8336	74.3183	17.2841	353
45.4182	69.9369	35.2429	353
40.6402	72.3522	26.6783	353
77.7603	55.5488	41.2734	354
45.2517	70.6718	36.1332	354
49.0622	32.0242	36.1828	354
56.2377	55.1605	31.2926	354
80.2827	40.4036	29.424	354
83.8184	69.0345	29.3451	354
22.8987	65.503	26.8339	354
40.0862	74.3517	26.8069	354
40.3939	44.1595	23.9525	354
69.4903	47.3	21.301	354
63.8432	24.5995	19.4682	354
68.3009	74.3045	17.2256	354
78.6411	54.5373	41.166	355
46.1458	70.9251	36.2732	355
47.0601	31.7084	35.9294	355
55.2739	55.2584	31.3523	355
80.4231	40.4619	29.6127	355
84.0271	68.4371	28.922	355
23.4965	67.9346	27.3989	355
41.071	74.539	26.755	355
37.6113	44.2379	23.6858	355
62.9309	26.1117	21.6261	355
68.5235	48.5596	21.6056	355
68.0523	72.6206	16.5879	355
78.2524	55.4657	41.1591	356
46.9833	71.8567	36.3971	356
45.1686	32.2309	36.544	356
53.848	54.7338	31.5998	356
79.5916	40.045	30.3543	356
83.6168	68.2562	28.3181	356
24.5285	70.4886	27.1887	356
42.1653	75.0544	26.494	356
36.2995	44.971	24.9501	356
62.4308	25.0686	22.6764	356
67.4146	47.3662	21.9725	356
68.0325	69.7217	16.1447	356
79.2841	55.6546	41.4903	357
44.5008	35.1914	34.5931	357
87.1732	68.9686	28.5475	357
26.5637	71.9906	26.4636	357
25.7904	44.0171	22.4152	357
64.1775	24.0194	22.6744	357
68.7224	69.8619	15.6037	357
55.5925	54.955	25.2075	357
57.4654	56.0177	33.9654	357
82.9573	37.5719	31.023	357
76.4146	47.3662	22.9725	357
47.9833	73.8567	36.3971	357
43.1653	75.0544	27.494	357
79.202	54.4405	41.1922	358
56.4654	55.0177	33.9654	358
42.4661	35.1652	34.5677	358
80.4135	37.1857	30.7984	358
87.3767	67.5835	28.5585	358
25.7481	71.4233	26.0563	358
63.1352	27.5214	22.9519	358
50.5925	53.955	24.2075	358
27.3582	45.7987	23.382	358
74.3581	47.972	22.4199	358
71.6118	69.55	15.5225	358
42.1653	74.0544	27.494	358
47.9833	72.8567	36.3971	358
77.3072	55.8081	41.9036	359
40.3764	38.143	35.4054	359
54.1184	58.7369	33.8594	359
79.4674	40.164	32.1027	359
87.5641	69.7789	29.1978	359
25.1397	70.5312	25.8412	359
28.1021	46.2662	24.6393	359
75.0487	56.3239	22.8596	359
53.2075	16.2706	23.7032	359
49.2122	53.996	24.0017	359
76.0878	40.2436	23.0483	359
71.9912	72.3279	15.7248	359
41.1653	75.0544	27.494	359
46.9833	75.8567	36.3971	359
76.6205	55.2213	41.6403	360
42.117	36.4456	34.8279	360
53.7914	55.9981	32.5038	360
87.077	68.191	29.3419	360
26.2806	69.3126	25.0419	360
30.796	45.599	24.6781	360
55.5458	14.2689	24.2444	360
75.5894	52.5743	22.6101	360
78.5237	34.8408	22.0434	360
51.1311	49.6933	22.3833	360
72.0531	71.3042	15.7719	360
43.1653	73.0544	25.494	360
47.9833	74.8567	34.3971	360
79.4674	38.164	31.1027	360
75.9598	55.6932	41.899	361
41.8638	36.3252	34.6793	361
52.2086	55.4274	32.2445	361
86.549	67.0218	29.4954	361
31.2766	45.8668	24.8347	361
54.0736	14.9273	25.8265	361
25.9171	69.6174	24.3573	361
74.8393	50.4934	22.8583	361
77.4026	32.4777	22.4401	361
50.4331	48.4805	21.4578	361
74.0128	72.1301	16.8358	361
43.1653	73.0544	26.494	361
47.9833	74.8567	34.3971	361
78.4674	38.164	31.1027	361
74.837	56.4044	41.9587	362
41.1778	37.2605	34.8777	362
51.4308	56.4891	31.878	362
77.2368	36.9121	32.5453	362
86.6957	66.4947	29.3332	362
52.4367	15.327	26.0308	362
32.1935	46.2585	24.8602	362
26.473	69.8921	23.7199	362
74.1034	50.6319	23.0512	362
74.9045	32.3955	23.0809	362
50.2348	47.1911	21.1311	362
74.0214	71.5372	16.5946	362
44.1653	74.0544	26.494	362
47.9833	76.8567	34.3971	362
74.1809	56.0319	42.0419	363
40.2624	38.5497	35.2869	363
76.269	35.5175	33.254	363
87.7052	65.2216	29.7212	363
51.3549	56.556	31.8343	363
50.9984	15.77	26.895	363
32.3097	47.5056	24.9323	363
72.8857	31.3914	24.0554	363
27.8564	70.6126	23.0512	363
74.614	49.3075	23.6456	363
50.6729	46.3014	20.5879	363
75.1681	69.5154	16.1044	363
46.1653	74.0544	26.494	363
48.9833	77.8567	34.3971	363
74.3797	55.7139	41.4484	364
40.127	39.4315	35.4524	364
75.6611	34.7713	33.9502	364
50.7806	57.1705	31.5977	364
89.0176	63.9272	29.6412	364
49.6361	16.1963	27.5566	364
32.3517	48.1561	24.5823	364
73.1865	29.246	24.7646	364
75.3324	47.697	24.0777	364
29.7064	72.4618	22.268	364
51.153	44.843	20.7578	364
76.4061	67.2868	15.8129	364
47.1653	75.0544	25.494	364
49.9833	78.8567	34.3971	364
72.3015	54.4385	39.8604	365
38.7791	41.7484	35.8526	365
51.7364	80.5769	33.3343	365
73.4296	32.7593	34.1355	365
89.7184	62.6846	29.5485	365
48.5579	58.1333	30.886	365
45.8398	16.3755	27.8886	365
71.1981	27.7635	25.2396	365
30.8415	48.8485	24.6125	365
73.8612	46.1181	24.3561	365
31.144	73.847	21.6073	365
49.4631	44.5396	20.2613	365
77.013	63.0358	15.6679	365
49.1653	76.0544	24.494	365
73.2208	56.0113	38.941	366
38.44	42.9686	35.96	366
53.2871	81.5005	32.9912	366
47.6948	59.1443	30.667	366
91.0598	61.8318	29.4947	366
44.3472	17.0329	27.201	366
70.507	26.2612	25.2483	366
30.5473	49.6109	24.0806	366
73.2805	44.6675	24.7914	366
50.1511	76.9468	22.9074	366
32.4939	75.8552	21.3602	366
49.5771	44.8291	19.6318	366
77.3803	61.6576	16.4915	366
72.9837	32.1094	34.1489	366
72.8744	55.2772	38.9196	367
38.3013	42.1575	35.9334	367
72.5697	30.8716	34.4937	367
54.7562	81.4778	32.9349	367
46.0693	59.1612	31.1724	367
92.4327	60.3291	29.0715	367
44.4038	16.1536	25.9826	367
71.4245	43.0042	25.5595	367
70.1788	24.8212	25.3278	367
33.4508	76.3396	21.3673	367
29.9308	48.9783	23.4565	367
50.518	76.9207	22.9545	367
49.2584	43.9052	19.6933	367
75.7769	61.1332	18.1729	367
74.626	64.8263	42.6469	368
40.7719	41.7013	35.8242	368
54.5889	81.1977	33.3455	368
72.415	42.7113	33.1275	368
74.4611	28.3764	33.2414	368
45.8053	58.9016	30.8141	368
91.4921	60.0556	28.9889	368
46.7471	15.4956	25.7128	368
69.1954	41.8962	23.9581	368
71.1845	24.1825	24.0268	368
50.0514	77.5219	23.3392	368
30.1825	48.7856	22.8852	368
32.938	76.9646	21.5205	368
75.944	61.0015	17.648	368
48.4314	44.4726	18.4433	368
75.5994	59.3097	41.0071	369
44.3023	40.6956	35.9959	369
55.0702	81.006	33.5	369
45.3704	58.5579	30.9373	369
92.5957	59.8752	28.8208	369
77.7677	40.1844	31.5762	369
49.0168	14.9803	25.057	369
67.9649	40.297	23.067	369
49.0546	77.7738	23.3204	369
31.4389	76.4462	21.9451	369
30.0607	47.2087	23.1822	369
74.1456	64.7016	22.61	369
46.7265	45.1039	17.8886	369
75.6542	60.7477	14.8645	369
71.1845	24.1825	22.0268	369
76.8686	26.5946	30.8958	369
72.6062	60.6917	40.4658	370
42.473	38.7621	37.0145	370
52.5817	80.7113	35.1912	370
43.0597	57.9138	32.209	370
73.8743	46.7596	32.9699	370
93.3909	59.6527	31.0651	370
75.2876	70.0769	26.0993	370
47.7058	15.2665	25.0359	370
31.042	77.7404	22.7485	370
28.2907	47.1178	23.8784	370
67.4967	44.8627	23.8203	370
45.1612	46.024	19.2466	370
75.9575	62.4269	14.2807	370
70.1845	26.1825	22.0268	370
76.8686	27.5946	30.8958	370
49.0546	77.7738	23.3204	370
70.6706	58.4965	40.6565	371
42.0182	38.6534	35.967	371
51.466	80.4376	35.1584	371
92.0304	59.0185	31.5677	371
43.4377	59.6952	31.539	371
70.6344	50.2429	32.1525	371
48.5269	15.7121	24.1034	371
49.3795	79.0562	24.4076	371
31.6996	77.5483	22.5298	371
30.04	47.8708	22.5208	371
71.6917	27.7492	21.5879	371
70.2423	48.9186	21.4904	371
48.0049	47.928	17.7936	371
82.9575	69.4269	16.2807	371
74.2876	73.0769	26.0993	371
73.8686	31.5946	30.8958	371
71.7888	55.4547	41.4706	372
50.7417	79.8612	35.0775	372
42.7047	37.8204	35.5482	372
85.4392	59.2575	32.3689	372
66.2355	51.6944	32.5121	372
42.1622	59.6739	30.8545	372
71.2622	35.0102	30.7772	372
52.0136	15.0627	23.9403	372
50.5426	78.9341	24.0481	372
75.1233	74.8752	24.2643	372
32.1795	77.2381	22.3351	372
72.631	51.3062	20.7293	372
31.7382	47.3139	21.392	372
74.8268	28.0497	21.7437	372
50.0158	49.0045	16.9221	372
83.0378	72.512	15.9502	372
73.129	54.4824	41.6087	373
50.4792	80.072	34.5822	373
43.6079	38.0931	35.4478	373
83.2778	61.2126	32.6976	373
64.5071	52.2969	32.9699	373
42.1513	59.8566	30.4691	373
54.5627	14.7252	24.3594	373
76.4822	78.416	23.7601	373
51.0964	79.6359	23.5989	373
31.9185	76.0279	22.0509	373
32.9259	45.8281	20.9132	373
75.8612	28.1505	21.5669	373
74.4715	52.1568	20.6901	373
83.2368	69.3333	15.6667	373
51.2416	49.3284	16.7686	373
73.2622	37.0102	30.7772	373
71.6199	53.9906	42.093	374
43.4517	38.8745	35.204	374
79.6239	62.1992	32.8442	374
66.6283	34.5804	32.8804	374
61.2516	54.2013	32.5908	374
42.1444	59.7335	30.1306	374
87.7585	40.9492	28.2569	374
56.095	14.3877	25.3107	374
75.0548	79.3887	23.0188	374
31.2842	74.3663	21.8022	374
76.8218	27.0891	22.6289	374
33.378	44.5983	20.5614	374
76.3442	52.4107	20.618	374
51.1716	48.1939	16.6945	374
82.2333	71.4282	15.7974	374
51.0964	77.6359	23.5989	374
49.4792	80.072	34.5822	374
70.7659	53.6475	41.5075	375
91.9819	64.3594	35.5823	375
43.6706	42.1328	35.408	375
47.4313	80.4895	34.4137	375
66.8416	34.6661	35.2205	375
39.7858	59.9506	30.0181	375
86.2203	38.6801	28.4322	375
55.3903	14.1013	25.9156	375
74.268	28.6743	23.9031	375
29.8767	73.5094	21.6864	375
49.8488	76.7837	23.164	375
75.9954	51.6531	22.1311	375
30.5119	43.3935	20.8164	375
49.6081	47.0301	17.1933	375
73.0548	78.3887	23.0188	375
61.2516	53.2013	32.5908	375
64.6239	65.1992	32.8442	375
78.2333	71.4282	15.7974	375
70.2795	54.6004	41.6528	376
44.1292	40.0279	35.9936	376
71.0896	32.6474	36.6182	376
44.8068	80.1652	33.8178	376
89.0718	65.029	32.9517	376
62.0488	69.6472	32.24	376
38.7943	58.1491	30.2885	376
86.064	40.7149	28.1983	376
57.3229	14.2171	26.8979	376
76.1454	30.1018	24.3916	376
74.1659	76.3906	21.783	376
50.1204	74.6248	22.3966	376
29.0977	70.6887	21.0127	376
31.1749	39.9709	20.843	376
87.136	50.9561	20.0307	376
50.7245	44.2853	17.7352	376
78.2333	71.4282	15.7974	376
61.2516	53.2013	33.5908	376
64.2516	53.2013	28.5908	376
45.9339	39.2248	36.6339	377
71.8237	32.1139	36.8717	377
44.8746	80.884	33.5035	377
60.5943	70.0471	32.899	377
91.9235	60.0548	31.648	377
41.2269	56.8157	30.3594	377
54.98	14.9494	27.3809	377
83.3286	41.6464	27.0071	377
74.1035	29.9019	24.3011	377
50.1312	74.2247	22.1452	377
28.9037	69.6372	21.3012	377
31.1115	39.0495	21.2492	377
83.0382	47.1265	19.5201	377
50.8961	43.6521	17.8998	377
78.2333	69.4282	15.7974	377
77.1659	76.3906	21.783	377
65.2516	53.2013	34.5908	377
69.2795	54.6004	41.6528	377
64.2516	58.2013	28.5908	377
70.402	55.32	41.804	378
50.5352	48.5781	40.2422	378
71.7867	31.6657	36.8854	378
47.4237	82.4562	33.3277	378
47.0477	31.5775	33.8171	378
68.0315	50.3959	34.4863	378
63.9938	72.0047	32.3484	378
43.6654	59.7524	30.4043	378
95.7165	59.8183	31.2938	378
67.7466	61.0017	28.0188	378
53.4379	15.3207	27.5579	378
82.5078	42.5377	26.6884	378
72.6435	30.8318	24.8642	378
77.5827	73.9564	21.8161	378
29.3312	70.8728	21.9595	378
30.6221	39.3019	21.7385	378
50.6794	75.6273	22.0581	378
50.0215	44.4561	18.133	378
79.7984	48.992	18.3929	378
77.2333	68.4282	15.7974	378
48.4696	50.4839	40.7214	379
67.101	32.8406	36.9392	379
41.9055	32.859	33.7311	379
65.3199	72.9897	32.3073	379
94.8119	57.3098	31.3495	379
50.4076	73.6957	28.1196	379
51.7008	15.3286	27.0507	379
67.5239	62.1051	27.2978	379
81.1005	41.9457	25.7364	379
70.235	32.8328	24.4507	379
30.3045	72.7315	22.5951	379
77.5409	74.5497	22.0848	379
29.395	41.2229	22.3875	379
48.0432	47.7284	18.4645	379
78.5954	48.9133	18.4162	379
55.4805	77.5219	16.1253	379
45.6654	59.7524	32.4043	379
48.4237	84.4562	33.3277	379
70.402	57.32	41.804	379
69.1662	49.8409	34.2723	379
77.2333	68.4282	15.7974	379
49.354	46.0159	41.8266	380
71.4225	55.1268	42.1202	380
66.6196	30.2584	37.4164	380
56.5637	57.2291	36.7888	380
51.9628	84.7772	34.1811	380
39.9322	36.1056	34.065	380
67.1244	70.4196	33.0734	380
94.2898	56.4615	31.978	380
35.9528	55.5047	31.0566	380
45.8326	75.5983	28.9372	380
68.1447	59.5252	28.0582	380
81.7485	40.6727	26.9424	380
50.1632	15.7582	26.5926	380
32.6408	74.5701	22.9606	380
69.37	31.8098	24.6195	380
77.2542	72.2641	23.1678	380
29.3609	42.9657	21.794	380
49.7006	48.7436	18.9736	380
80.5146	48.3079	19.2098	380
56.9961	74.9941	17.3039	380
81.6315	66.7817	14.5939	380
71.1662	46.8409	34.2723	380
44.6233	47.5517	41.4934	381
63.4519	29.2409	37.2233	381
52.6016	85.4362	34.5531	381
34.8943	37.2835	33.4897	381
93.2192	56.5545	32.6102	381
43.6978	77.319	30.7239	381
33.2131	60.1545	29.8636	381
82.3132	41.1113	26.783	381
47.4291	16.7375	26.6262	381
69.0377	31.125	24.864	381
34.3222	75.7566	22.8472	381
77.7473	70.6679	23.6155	381
29.4391	44.0059	20.7024	381
50.2918	48.3386	19.1643	381
78.1712	49.1055	19.6178	381
58.0325	73.6845	19.4719	381
79.6315	64.7817	14.5939	381
65.1447	59.5252	28.0582	381
67.1244	68.4196	34.0734	381
56.5637	56.2291	36.7888	381
70.3241	43.7886	33.9821	381
70.4225	55.1268	42.1202	381
45.3599	48.9841	40.4529	382
57.704	58.5435	36.5719	382
63.1961	28.2927	36.7615	382
53.1642	85.601	34.3859	382
68.055	68.7636	33.5574	382
35.7637	38.37	33.7503	382
92.9347	56.2245	32.6888	382
43.4388	75.7931	30.9657	382
31.3323	62.3497	29.9082	382
65.5138	58.3437	28.1	382
47.0824	16.8463	26.1207	382
70.0989	30.8946	24.4878	382
37.4863	75.0435	22.5709	382
77.989	71.0956	23.6636	382
29.6406	44.9146	20.6297	382
60.2971	74.029	19.7156	382
78.4338	48.1603	19.6026	382
49.7317	47.7336	18.6248	382
78.4	65.7526	14.3789	382
70.4225	55.1268	42.1202	382
72.624	42.3563	33.3115	382
83.4143	40.5626	27.1983	382
45.4811	48.8509	40.5415	383
59.4818	56.9787	36.7705	383
63.3221	27.3453	36.6425	383
73.69	41.6081	32.8834	383
69.295	67.8036	33.7426	383
36.6329	38.814	33.7633	383
93.25	55.9326	32.5635	383
31.7805	62.6657	30.9816	383
65.5652	58.7536	28.0797	383
83.8333	40.7385	26.9923	383
46.7367	17.2517	26.4453	383
39.3201	76.9848	22.7287	383
78.5956	70.6823	23.7018	383
70.027	30.5366	23.8138	383
29.3439	46.3569	21.3033	383
61.7058	74.536	20.5635	383
78.9948	47.2474	19.8426	383
49.3442	47.7087	18.5343	383
78.3174	64.8653	13.6872	383
55.1642	84.601	34.3859	383
71.8895	53.0259	42.4149	383
44.4388	75.7931	30.9657	383
44.8418	50.3405	40.7924	384
61.4474	26.7596	36.7596	384
35.6738	39.5177	34.4385	384
73.2418	41.2304	33.2702	384
70.2403	66.1119	33.709	384
31.3776	62.632	31.881	384
92.599	55.1739	32.8164	384
44.4897	74.5839	31.3784	384
64.7899	58.6394	28.0596	384
45.7584	17.001	27.1244	384
78.6107	69.7839	23.4857	384
68.8028	30.5898	23.8055	384
39.055	76.4393	22.6251	384
27.7842	47.4166	21.7283	384
61.4027	73.4608	20.9915	384
77.8065	48.1243	20.3393	384
47.8477	47.6729	18.5391	384
78.083	63.5185	13.7472	384
56.1642	85.601	34.3859	384
59.4818	55.9787	36.7705	384
70.8895	54.0259	42.4149	384
83.7583	40.0342	26.8752	384
45.9064	50.9192	41.2321	385
61.8583	26.6786	36.761	385
36.2977	39.6246	34.9777	385
72.1754	65.1692	33.8031	385
32.2556	62.8944	32.5544	385
93.4181	54.7873	32.7029	385
75.086	41.3547	32.7809	385
45.3655	74.7218	31.0832	385
46.2633	17.0336	27.4702	385
65.0632	59.1368	27.8789	385
27.9741	47.8855	22.5551	385
40.9467	76.8252	22.517	385
79.6813	69.6026	23.6172	385
69.6211	30.462	23.4072	385
62.2264	72.3716	21.0828	385
79.7471	49.1351	20.681	385
47.6338	45.9502	18.7448	385
76.7073	63.5081	13.8252	385
85.1681	39.796	26.741	385
57.1642	85.601	33.3859	385
59.4818	54.9787	36.7705	385
71.8895	54.0259	42.4149	385
70.5041	52.8817	42.4129	386
[truncated: 4,058 more rows]

## Sheet: abort4-8-2
X	Y	Z	Frame
50.7051	42.6226	27.1699	1
59.6233	60.6082	18.0321	1
49.139	43.1436	26.4922	2
58.5092	61.5695	17.4901	2
49.5513	43.1583	27.0184	3
59.5446	61.7848	18.271	3
48.8501	42.7292	27.2341	4
59.06	61.3828	18.5118	4
48.9558	43.2584	27.2938	5
59.1639	62.0376	18.5569	5
48.8971	42.6565	27.3702	6
59.6721	61.9207	18.9343	6
48.6326	42.7641	27.1982	7
59.1776	61.9324	18.9634	7
49.1099	42.7969	27.3913	8
59.4099	61.9854	19.1645	8
49.1528	42.4443	27.1047	9
59.4097	62.5134	19.2809	9
49.4747	42.6102	27.0307	10
59.1163	62.8483	19.3567	10
49.6684	42.8689	27.0233	11
58.8854	62.9094	19.453	11
51.0638	42.7735	27.1149	12
59.6335	62.6569	19.6385	12
50.8234	42.8496	26.9023	13
58.9991	62.8609	19.5545	13
50.6417	43.4643	27.0084	14
59.0147	63.381	19.614	14
50.6413	43.4232	26.7181	15
59.189	62.9476	19.5578	15
50.7927	44.3939	26.9364	16
59.7169	63.611	19.8581	16
50.5748	44.1918	27.0932	17
59.0815	63.3873	19.9477	17
50.7367	44.1217	27.333	18
59.1356	63.4494	20.2795	18
51.6444	43.6893	27.5808	19
59.5953	63.2703	20.4441	19
51.0765	43.8135	27.0888	20
59.0651	63.4476	20.2682	20
51.2248	44.0674	26.8159	21
59.0023	64.158	20.2587	21
50.8875	43.7302	26.4889	22
59.0921	63.7381	20.2037	22
51.2281	44.1421	26.7874	23
60.0681	63.5421	20.338	23
50.1237	43.5979	26.8669	24
59.4156	63.4374	20.6324	24
50.6254	43.9338	27.0533	25
59.5947	63.7136	20.9381	25
50.9407	43.3853	27.4027	26
59.681	62.3597	21.2096	26
60.681	62.3597	21.2096	27
52.9407	45.3853	27.4027	27
53.54	46.8076	26.0449	28
59.1736	60.1682	22.1512	28
54.7346	49.0772	25.7539	29
58.5105	61.4766	22.5323	29
60.8242	61.7061	23.5893	30
54.7346	51.0772	25.7539	30
55.6289	57.0777	24.0488	31
56.8839	56.2502	24.2468	32
57.4781	55.943	24.6161	33
57.491	55.99	24.6115	34
57.4933	57.2424	24.5198	35
62.0289	35.3074	32.3241	36
54.5709	61.2101	16.5886	36
57.2892	31.2951	30.3794	37
54.5164	65.419	15.7659	37
58.7701	27.1622	32.557	38
54.4039	68.3394	14.2189	38
59.4564	25.5886	33.5758	39
52.8895	71.0117	13.8914	39
57.5202	21.2649	33.675	40
53.8343	73.9729	14.6643	40
54.0063	17.501	32.8417	41
53.7087	76.4842	15.132	41
53.8445	15.4623	32.3904	42
54.6524	78.0352	15.8103	42
53.2957	15.8542	32.5563	43
54.1742	78.1085	16.5056	43
54.4094	18.0677	32.7425	44
54.7228	77.995	17.1699	44
54.3293	20.2645	32.6802	45
54.09	76.1461	17.7648	45
56.011	23.5943	32.662	46
54.8108	74.6497	18.1763	46
56.6214	26.1913	32.3472	47
54.222	73.1647	18.5461	47
57.7619	28.2195	32.2698	48
54.6822	71.7683	18.9767	48
57.5576	29.8759	31.9664	49
53.7997	70.8409	19.2805	49
57.8565	31.2003	31.8915	50
54.0891	70.399	19.6391	50
58.4682	32.3901	31.6669	51
54.1981	70.3019	19.7953	51
58.9104	32.5828	31.6936	52
54.0867	69.3545	19.7604	52
60.2901	33.7567	31.7085	53
55.2977	69.582	19.7703	53
60.299	34.4789	31.5386	54
54.5469	69.6208	19.8182	54
61.31	34.6064	31.6018	55
54.8064	69.5714	19.9305	55
61.4248	35.2311	31.6987	56
54.5807	69.9491	19.9948	56
62.1214	35.7782	31.8238	57
54.69	70.1959	20.0808	57
61.3623	35.6555	31.7211	58
54.0131	69.9687	20.0669	58
61.3819	36.0241	31.808	59
53.7453	69.9564	20.0449	59
61.6403	36.0545	31.9352	60
54.3974	70.1361	20.0574	60
61.2578	36.3853	31.8888	61
53.8407	70.0671	19.9709	61
60.6282	36.7153	31.8922	62
52.9552	70.1559	19.9274	62
60.7375	35.9884	31.7934	63
53.0687	69.8595	19.7991	63
61.0264	36.2641	31.9395	64
53.1061	69.793	19.9722	64
61.3691	36.2782	31.927	65
53.2011	69.8513	20.009	65
61.1061	36.0623	31.9097	66
52.8566	69.638	19.902	66
61.4695	36.1538	32.1189	67
53.0876	69.618	20.082	67
61.3911	36.1686	32.1124	68
53.3383	69.8879	19.9439	68
60.3158	35.8567	31.8758	69
52.2309	69.4016	19.7945	69
60.7421	35.9071	32.1656	70
52.3983	69.2598	19.948	70
60.8457	35.8913	31.9925	71
52.2514	69.0807	19.8399	71
61.2126	36.1564	31.9526	72
52.2014	68.962	19.669	72
61.5878	36.2961	32.1639	73
52.3976	69.0218	19.831	73
61.1126	36.0853	32.0532	74
52.1856	68.749	19.7998	74
60.9707	35.7716	32.1769	75
52.4094	68.5504	19.8327	75
60.9845	35.7632	32.3245	76
52.4735	68.5	20.0215	76
60.8125	35.8507	32.3156	77
52.2116	68.7334	20.1426	77
60.2287	35.8448	32.1781	78
52.2717	68.6404	20.0203	78
60.0987	35.6433	32.1168	79
52.5334	68.6039	20.032	79
60.6951	35.6297	32.1863	80
53.0735	68.7662	19.999	80
60.4825	35.2659	32.2573	81
53.2538	68.2408	19.9792	81
60.1537	34.8287	32.1514	82
53.1272	68.2592	20.0088	82
60.3123	35.2854	32.1946	83
53.4256	68.6164	20.1003	83
59.6475	35.1087	31.949	84
53.0937	68.7041	20.0025	84
59.144	35.1256	32.1399	85
52.7757	68.6584	20.0739	85
59.7301	35.1778	31.9379	86
53.3679	68.6277	20.0416	86
59.644	35.0178	32.0649	87
52.8218	68.4355	20.1328	87
59.5677	34.8525	32.1116	88
53.4873	68.3697	20.197	88
60.2148	35.1969	32.0364	89
54.036	68.9366	20.4332	89
60.0404	35.72	32.0881	90
53.8895	68.8255	20.3646	90
59.6801	35.3821	32.1472	91
53.5979	68.8258	20.2368	91
59.5815	35.7364	32.1631	92
53.3339	68.9192	20.3301	92
59.4722	35.4943	31.9674	93
53.3895	68.994	20.2511	93
59.9667	35.3703	31.8482	94
53.7999	69.4279	20.5597	94
59.6796	35.5783	31.7278	95
53.0541	69.6373	20.4796	95
59.896	35.5972	31.8605	96
53.4943	69.765	20.5182	96
60.2891	35.8116	31.891	97
53.3083	69.2672	20.4215	97
59.8466	35.9686	31.8258	98
52.7898	69.4629	20.3032	98
60.0052	36.0237	31.7086	99
52.9267	69.6546	20.3625	99
58.7019	35.603	31.6082	100
51.8091	69.1384	20.2405	100
59.8415	35.6785	31.6428	101
53.0518	68.8901	20.0439	101
59.8516	35.6053	31.7991	102
53.5315	69.0349	20.1751	102
59.7529	35.828	31.7436	103
53.2592	69.3618	20.2298	103
58.3113	35.5409	31.4837	104
51.9374	68.8168	20.1585	104
59.2986	35.8317	31.5715	105
52.2573	69.1011	20.1538	105
58.6533	35.4586	31.5133	106
51.7779	68.7157	20.138	106
59.3237	36.0093	31.5313	107
52.5726	69.1577	20.2502	107
60.0261	35.5443	31.4631	108
53.3364	69.3924	20.4488	108
58.9031	34.943	31.2102	109
52.5669	68.8703	20.2662	109
59.4579	35.5257	31.1482	110
53.4461	69.4706	20.3683	110
59.2937	35.4767	31.1972	111
53.2967	69.7114	20.4997	111
59.07	35.203	31.171	112
52.797	69.5608	20.458	112
59.7505	34.5564	30.9587	113
52.5799	68.9987	20.1136	113
59.4406	34.8044	31.0828	114
52.5168	69.5781	20.3624	114
59.1545	34.8231	31.1796	115
53.0367	69.4292	20.4671	115
59.6998	34.5449	31.1084	116
53.2904	68.9713	20.4424	116
58.7803	34.6275	30.9804	117
52.6381	68.9435	20.3207	117
59.4863	34.7602	31.059	118
52.8356	69.2999	20.3155	118
60.5204	34.6196	31.2407	119
52.9736	69.0897	20.2851	119
60.291	34.8963	31.0895	120
52.3245	69.3892	20.486	120
60.8056	35.0995	31.0099	121
52.0199	69.4531	20.4353	121
61.2726	34.8612	31.0313	122
52.5421	69.2369	20.6884	122
60.9015	34.7545	30.9648	123
52.0908	69.4838	20.6167	123
61.2902	34.9911	31.0353	124
52.8249	69.5146	20.6929	124
60.8513	34.9714	31.0055	125
52.3397	69.5596	20.7655	125
61.2889	34.9514	31.1286	126
52.3701	69.2164	20.8597	126
61.262	34.7222	31.1088	127
52.8591	69.315	20.889	127
60.7555	35.1657	31.1392	128
52.5884	69.6149	20.8368	128
60.8807	35.752	31.1939	129
52.6908	70.2734	21.0791	129
61.031	35.6329	31.1786	130
52.8395	69.7618	20.8711	130
61.2602	36.0906	31.4228	131
52.374	69.8214	20.9705	131
61.2451	36.67	31.5378	132
52.8224	70.2397	21.0037	132
60.949	36.1633	31.4804	133
53.2059	69.4523	20.846	133
60.7052	36.2344	31.3234	134
52.6453	69.3215	20.7946	134
60.6839	36.4409	31.3683	135
52.6013	69.693	20.9049	135
60.5599	36.6118	31.3562	136
52.2354	69.9673	20.8891	136
60.6217	36.6049	31.5582	137
52.2747	69.8069	21.0161	137
60.7032	36.4241	31.5481	138
52.7986	69.7573	21.1446	138
60.7148	36.1571	31.4732	139
52.9738	69.4308	21.0414	139
60.2865	36.2958	31.3087	140
51.8629	69.3607	21.0468	140
61.2625	36.1327	31.1396	141
52.7718	69.5199	20.9676	141
61.4033	36.257	31.2468	142
53.0174	69.4019	20.9579	142
61.0381	36.2364	31.1245	143
52.5436	69.169	20.8839	143
61.3872	35.9415	31.1529	144
52.613	68.754	20.915	144
61.0487	35.7298	31.0405	145
52.7992	69.0789	20.9677	145
61.6953	36.7399	31.1127	146
52.8517	69.1308	20.875	146
61.9476	36.6397	31.0758	147
52.7594	68.8499	20.8458	147
61.4337	36.0784	31.0064	148
52.3246	68.1676	20.7923	148
61.6145	36.2319	31.0414	149
52.193	68.2764	20.7502	149
62.146	36.2227	30.9	150
53.2272	68.5723	20.9288	150
62.0473	35.8936	30.8909	151
53.2306	68.1265	21.0444	151
61.9207	35.7055	30.9109	152
53.053	68.375	21.2574	152
62.3204	35.6661	30.8479	153
53.6192	68.1338	21.1904	153
62.2756	35.6928	31.1663	154
53.6137	68.0616	21.3559	154
61.9768	36.372	31.1979	155
53.5548	67.794	21.1047	155
62.263	36.682	31.0864	156
53.5843	68.1314	21.1168	156
62.7682	36.4438	31.0533	157
53.7276	67.4635	21.104	157
62.7918	36.5202	31.1993	158
54.0241	67.7558	21.2016	158
62.9973	36.112	30.8644	159
53.771	67.4921	21.1732	159
62.6746	36.71	31.0193	160
54.1213	67.9777	21.145	160
63.6446	36.5318	30.9059	161
54.5031	67.3583	20.8207	161
63.671	35.9984	31.0855	162
54.9127	67.19	21.011	162
63.2936	36.2366	31.0499	163
54.2481	67.2857	20.9151	163
62.9421	36.1822	31.08	164
53.7467	67.6508	21.1899	164
63.3275	36.2368	30.9495	165
54.0249	67.3286	20.936	165
63.2639	35.8873	30.8968	166
54.0388	67.0966	20.7677	166
63.5474	36.0946	30.8797	167
53.9901	67.2705	20.954	167
63.6923	35.6373	30.9292	168
54.5263	67.4666	20.8841	168
63.2344	35.6124	30.6731	169
53.704	67.4881	20.7503	169
63.7002	35.8346	30.4154	170
52.9713	67.658	20.6073	170
64.2726	35.6736	30.4441	171
53.3786	67.9487	20.6664	171
63.6619	35.3929	30.5	172
52.859	67.638	20.6076	172
64.5776	35.4269	30.3467	173
53.8312	67.9156	20.4892	173
63.5985	35.4953	30.3607	174
52.8631	67.7552	20.2696	174
64.2464	35.7322	30.448	175
53.6345	68.0484	20.1022	175
65.0048	36.1835	30.4431	176
54.1481	68.3502	19.9663	176
64.7725	36.1019	30.5108	177
54.2974	68.1188	19.77	177
64.795	36.316	30.3877	178
54.5298	68.4675	19.4546	178
64.3788	36.3483	30.5094	179
54.7513	68.0731	19.3975	179
64.2695	36.6785	30.6111	180
54.2015	68.34	19.3159	180
64.3184	36.8354	30.7228	181
54.8909	68.4177	19.1339	181
64.5269	36.7048	30.6919	182
55.2735	68.8699	19.3217	182
64.3303	36.8519	30.5906	183
54.6954	69.0784	19.0871	183
64.2421	36.0912	30.4933	184
54.7322	68.4837	18.9402	184
64.0969	36.5577	30.4405	185
54.5123	69.1962	18.9347	185
64.9447	36.8313	30.4735	186
54.2131	69.8702	19.2098	186
65.4501	36.2505	30.2902	187
54.5125	69.8376	19.1651	187
65.1389	36.0827	30.4399	188
54.8963	70.1464	19.4238	188
65.2346	36.0941	30.2438	189
54.4542	70.4078	19.3661	189
66.0339	36.1668	30.2112	190
53.9466	70.6208	19.4289	190
65.5196	35.7596	30.1176	191
54.0958	70.564	19.3523	191
65.1837	36.0735	30.1939	192
54.4001	70.3483	19.0486	192
64.7687	35.9822	30.3125	193
54.1267	70.8405	19.2227	193
65.1004	35.8264	30.5302	194
54.3989	70.505	19.0604	194
64.9945	36.234	30.4291	195
53.8963	70.7613	19.1751	195
64.5464	35.6964	30.5088	196
54.6859	70.0798	19.1557	196
64.0478	34.8607	30.2197	197
54.0095	70.0958	19.147	197
63.7292	34.2852	30.0553	198
54.6403	70.5097	19.2675	198
63.2269	34.1372	30.2643	199
55.0678	70.4483	19.1198	199
63.2312	33.5578	30.2007	200
55.697	70.3395	19.003	200
63.1163	33.2191	30.334	201
54.8428	70.0571	19.1203	201
63.0236	33.7472	30.1719	202
55.4903	70.9112	19.1037	202
63.2394	33.3225	29.2087	203
54.49	72.2868	19.0473	203
62.6755	33.6784	28.7156	204
54.9744	73.6458	19.0501	204
62.5949	35.2305	28.7434	205
55.6282	73.5598	18.6587	205
62.5692	35.7251	29.0133	206
56.906	72.7878	18.3196	206
61.1058	35.3701	30.3164	207
57.4082	70.7598	18.1325	207
47.4484	21.1844	37.0891	208
76.8947	50.9465	23.4544	208
58.6613	71.1205	17.7292	208
33.3385	20.8401	33.8416	209
83.1637	44.8185	24.6852	209
60.6613	71.1205	17.7292	209
29.9035	24.4688	32.0404	210
87.872	47.525	26.5928	210
62.0821	71.6173	18.8962	210
27.8428	25.1655	31.1247	211
88.8227	50.0605	29.2015	211
61.9789	72.1181	19.1995	211
87.4791	48.3359	29.9976	212
27.2896	26.8012	30.4002	212
62.9083	73.3519	19.7799	212
85.6381	47.0157	30.0246	213
27.6593	27.7148	29.6479	213
62.9844	73.0099	19.7056	213
83.4676	46.6214	30.1224	214
28.6431	28.4913	28.8523	214
62.2982	73.6405	20.0501	214
83.0272	46.4855	29.6151	215
31.1023	28.0577	28.3011	215
61.558	74.3746	20.5338	215
82.4869	47.508	29.757	216
32.3512	29.2779	28.1155	216
61.6547	74.7838	20.4311	216
82.2391	48.0696	29.5905	217
33.3783	29.2865	28.1076	217
60.8777	74.6332	20.5816	217
82.0077	47.5232	29.7684	218
33.6429	29.9167	27.8944	218
60.6514	74.7597	20.6891	218
81.6122	47.9701	30.2129	219
34.0464	29.6298	27.6808	219
60.4359	74.8056	20.7961	219
81.7816	48.8759	30.1442	220
34.3457	30.2244	27.6926	220
60.8073	75.0407	20.6522	220
81.7846	48.187	29.5171	221
34.4369	30.1053	27.6584	221
59.5196	74.7015	20.3203	221
82.5978	48.8714	29.3955	222
35.3813	30.4766	27.7529	222
60.0493	75.0793	20.283	222
82.3346	48.3551	29.2793	223
35.2786	30.4019	28.0292	223
60.3878	74.648	20.4286	223
82.5526	48.3079	29.0452	224
35.118	31.1322	27.8595	224
60.2217	75.1488	20.4594	224
82.8483	48.843	28.7749	225
35.9216	30.9382	28.0314	225
60.3392	75.2214	20.3677	225
82.2487	49.6892	28.7141	226
35.9298	30.3997	28.0305	226
58.8906	75.3847	20.5222	226
82.5893	50.7886	29.1287	227
36.4621	30.6366	27.9197	227
58.8272	75.858	20.5667	227
82.305	50.6893	29.2932	228
36.7049	30.1452	28.0004	228
58.5559	75.3834	20.6973	228
82.5263	51.2956	28.9511	229
37.6803	30.284	28.5188	229
58.1045	75.4787	20.5744	229
82.2232	51.6863	28.8427	230
37.7241	30.1482	28.5361	230
57.0622	75.4892	20.7852	230
82.011	53.4144	28.8412	231
38.8185	29.07	28.0306	231
56.4855	75.5782	20.6122	231
81.6221	55.3189	29.2811	232
40.3533	28.5898	28.5466	232
55.7787	75.415	20.3183	232
81.3838	56.3719	29.3861	233
40.7267	28.3895	28.4108	233
55.4133	75.3719	20.3816	233
81.2595	57.8113	29.569	234
42.1256	28.0848	28.393	234
54.8022	75.2508	20.5409	234
81.0399	58.1079	29.1994	235
41.8297	28.237	28.5167	235
53.8907	74.9095	20.5698	235
81.4308	57.9351	29.5989	236
42.1109	28.6135	28.8319	236
54.9844	75.4548	20.7677	236
42.0796	28.3239	28.7696	237
80.8704	57.5507	29.1252	237
54.2224	75.1377	20.4013	237
81.2438	58.1886	29.5894	238
42.551	28.839	29.0931	238
54.7636	75.2159	20.506	238
81.0186	57.4433	29.0656	239
42.3211	28.4446	28.7189	239
54.5254	74.8645	20.1731	239
80.7998	57.9647	29.4034	240
42.6363	29.0685	29.2567	240
54.4007	75.0404	20.2056	240
80.6422	58.2195	29.3975	241
43.0894	28.5142	29.0807	241
54.7207	75.1918	20.2301	241
80.5083	58.0018	29.3385	242
43.5539	28.1104	29.2212	242
53.4867	74.4067	20.2742	242
80.3723	58.0702	29.6748	243
43.8897	28.2701	28.8926	243
53.6402	75.3652	20.7036	243
80.7595	57.2706	29.3888	244
44.1492	27.9123	28.7908	244
53.4487	74.8084	20.8549	244
80.0343	57.7115	29.5297	245
44.3766	27.247	28.8317	245
53.2031	74.7554	20.5358	245
79.8342	57.7225	29.8237	246
44.0347	27.5744	28.7861	246
53.6283	74.5904	20.4439	246
79.6891	57.2949	30.0497	247
44.1907	27.1822	29.2933	247
54.0442	74.6215	20.7376	247
79.3444	56.8009	30.2461	248
44.0236	26.5227	29.2078	248
53.7502	74.432	20.9214	248
80.0302	57.0919	29.9987	249
43.9682	26.473	29.0047	249
53.8468	75.2348	20.9709	249
80.4336	55.1717	30.0676	250
43.6873	25.4505	29.0853	250
53.7336	74.846	20.7854	250
80.6289	52.9526	30.1879	251
43.6982	24.4678	29.258	251
52.4885	75.7802	20.2335	251
81.6895	48.4811	30.344	252
42.3595	23.907	28.8182	252
50.8369	75.828	19.8877	252
81.1	46.1341	30.6384	253
40.4038	23.1962	28.7768	253
48.5677	75.4918	20.3912	253
80.9704	44.934	30.4923	254
38.4311	23.221	28.6797	254
47.7076	76.1677	20.938	254
80.9034	44.1149	30.4159	255
37.1166	23.6813	28.416	255
50.2192	76.5217	20.8042	255
79.0836	43.878	30.5438	256
33.2906	24.4019	27.9533	256
70.5597	71.7656	20.0368	256
31.4464	75.165	20.4503	256
79.1596	43.7197	30.495	257
79.4572	66.5122	18.22	257
27.204	78.768	22.7014	257
31.2906	25.4019	27.9533	257
78.1385	41.8192	30.7802	258
28.6689	24.983	26.2362	258
83.589	62.0217	16.7415	258
25.4252	79.0622	23.0986	258
75.5831	40.6518	31.535	259
28.2965	83.2769	24.6838	259
25.3104	26.555	24.2274	259
85.7541	60.2714	15.6352	259
74.675	39.5403	32.3775	260
30.7392	84.789	25.8105	260
22.995	27.8222	23.041	260
86.6149	58.3194	16.2949	260
73.2106	39.1817	33.0036	261
32.4311	85.171	26.2927	261
21.8599	26.8355	22.3151	261
86.4117	57.167	17.0612	261
71.4543	39.2927	33.515	262
32.4848	85.3231	26.7138	262
21.3702	25.6759	21.9134	262
85.7634	57.8567	18.3564	262
70.933	40.2036	33.9388	263
31.6783	85.0034	27.1038	263
22.4241	24.4626	21.862	263
86.3618	58.5793	19.0694	263
70.1003	41.2678	34.164	264
30.7945	84.2312	27.0594	264
22.1473	23.4042	21.8714	264
86.2684	58.0393	19.3764	264
69.938	41.664	34.5029	265
30.7637	83.6381	27.4312	265
21.4177	23.1741	22.8653	265
86.001	57.7856	19.5331	265
70.8036	42.4063	34.5337	266
30.673	83.0956	27.4089	266
22.3435	22.0378	23.6614	266
86.219	58.1345	19.7588	266
69.9067	43.1372	34.7617	267
30.7335	82.7448	27.3411	267
21.7977	21.9115	23.983	267
85.3096	57.3716	20.0324	267
69.4844	44.0693	35.379	268
31.6826	83.6241	26.3184	268
22.4445	21.1033	24.0505	268
85.4877	56.7681	20.3596	268
69.0404	43.9982	36.4723	269
31.8285	83.2558	25.6731	269
23.5961	19.7911	24.6936	269
86.1161	57.2459	21.6437	269
67.8028	45.3188	37.2145	270
22.9296	19.8966	25.2106	270
33.0793	83.4771	24.967	270
85.1694	57.0464	21.8751	270
67.6221	46.3094	37.6528	271
22.8828	20.7593	25.7481	271
34.9203	83.8442	24.5381	271
85.6297	55.8844	22.3056	271
67.0216	47.4336	38.4318	272
21.8085	21.9329	26.0208	272
35.3855	83.0254	24.2815	272
85.5232	55.4473	22.6199	272
66.5721	48.3858	39.2232	273
20.6213	23.2207	26.312	273
35.8831	82.5122	23.7391	273
85.1412	56.8856	23.0442	273
66.7549	49.2616	39.8029	274
20.8202	23.9817	27.1159	274
84.3878	57.9062	23.2444	274
35.6633	81.8333	22.8684	274
65.1246	50.0187	40.4806	275
21.295	23.4193	27.9224	275
83.4031	58.4796	23.2741	275
34.9559	80.7548	22.6771	275
65.3414	51.0048	41.127	276
21.9521	23.04	28.709	276
83.484	58.4709	23.8146	276
36.3645	80.3186	22.2494	276
66.5051	51.9867	41.4443	277
22.1209	24.4723	29.0331	277
83.865	60.2635	23.9681	277
36.7872	78.9679	21.4572	277
67.5038	53.0738	41.7476	278
22.9065	23.8404	29.3397	278
83.612	59.6363	23.5784	278
37.5485	78.463	21.8738	278
68.0622	53.562	41.7206	279
23.174	24.2704	29.4402	279
83.3815	61.3535	23.6301	279
37.0889	78.3255	22.2681	279
69.0715	53.3504	41.6852	280
24.7268	23.6905	29.4392	280
82.7927	62.6433	23.6004	280
36.9641	77.8848	22.3025	280
70.9876	53.3067	41.5767	281
27.6557	20.3795	29.096	281
82.8279	63.8297	23.3907	281
37.6808	77.3823	22.5095	281
72.6188	53.8355	41.5043	282
29.5912	19.0217	28.1999	282
82.1743	64.9719	23.3169	282
37.7599	77.2995	22.7261	282
73.856	54.5567	41.36	283
82.0453	66.6351	23.0345	283
34.0969	17.9729	26.5148	283
37.8109	77.1782	22.5127	283
74.5943	54.2628	40.9091	284
81.4929	67.2663	22.5851	284
36.0298	16.7188	25.4085	284
37.583	76.1163	22.7426	284
76.4962	55.1454	40.2602	285
32.9706	14.4597	33.2681	285
80.0829	70.2681	22.1378	285
37.1531	76.7706	22.5114	285
47.9079	29.7412	19.3363	285
73.5492	51.8624	40.298	286
34.6996	29.3322	38.447	286
79.2804	72.8175	23.9308	286
36.5217	74.3487	22.8311	286
49.8189	22.1631	15.6025	286
71.9285	50.7399	40.8058	287
26.6797	39.0539	38.0626	287
77.6014	71.8099	23.9993	287
36.1441	72.8586	22.9655	287
48.846	18.2588	20.0558	287
71.7853	52.8381	41.0707	288
25.4026	45.7197	37.4344	288
77.1638	72.1137	23.4581	288
35.852	72.54	22.998	288
47.4112	17.2944	21.6965	288
74.868	56.1495	40.3206	289
26.2052	50.9734	37.5142	289
76.9929	72.6051	22.5463	289
36.011	72.9665	22.9374	289
46.526	16.3705	22.9117	289
76.3823	55.9819	40.0396	290
26.1692	53.1015	37.094	290
36.8873	72.1436	22.8304	290
77.1128	71.4621	21.8762	290
48.4731	14.0228	22.6199	290
76.0037	57.5764	39.5199	291
25.1446	54.7121	36.722	291
36.1618	71.4698	22.2506	291
48.7922	11.9138	22.8573	291
75.9756	71.2708	21.3361	291
76.7116	58.3341	39.4101	292
25.4805	55.3415	36.513	292
36.4936	70.9994	21.928	292
76.154	70.9483	21.567	292
48.3932	11.634	21.7249	292
77.1547	57.3898	39.0812	293
25.1113	54.5487	36.0403	293
36.5958	69.8759	21.9658	293
49.1871	9.98243	21.8277	293
75.3855	69.3084	21.0222	293
76.3399	58.0842	39.1674	294
24.9238	55.8899	35.9499	294
36.3078	70.7399	21.7454	294
74.8952	70.2396	21.2658	294
49.3889	9.91444	21.6394	294
77.1512	58.3767	39.0246	295
25.3219	56.2786	35.7136	295
37.1541	69.8472	21.445	295
50.9984	9.56707	21.5093	295
74.7054	69.9925	21.0615	295
75.1129	58.0438	39.0691	296
24.2014	55.6929	34.9221	296
36.778	69.297	20.7357	296
74.5072	69.5288	21.1089	296
52.8775	9.85513	21.1263	296
74.6661	58.5529	39.3081	297
24.0502	55.6834	34.4772	297
74.6981	70.3824	21.4562	297
36.8588	69.4392	20.2721	297
52.9462	10.8278	20.7161	297
74.9672	58.5165	39.2622	298
24.625	55.3438	34.1533	298
37.2306	69.1533	20.2715	298
54.655	10.4896	20.3979	298
74.3541	70.8093	21.4656	298
72.9229	59.391	39.6968	299
23.5081	54.8053	33.8975	299
73.3158	71.199	22.0643	299
35.5379	68.5049	20.0591	299
56.6155	10.8516	20.349	299
72.7768	59.7918	39.4861	300
23.434	54.1648	33.3751	300
73.0826	70.9975	21.8536	300
35.7849	67.6583	19.1315	300
58.3395	11.0594	20.6127	300
70.7069	61.1139	39.5191	301
22.7516	53.0751	33.0694	301
73.2229	70.4012	21.5819	301
59.1399	10.5587	21.1284	301
35.404	66.4752	18.5356	301
69.9379	61.6645	39.4608	302
22.8297	52.6497	32.7289	302
60.6615	11.4688	21.2613	302
72.7218	70.5147	21.6777	302
35.2413	66.3229	18.2618	302
68.3944	61.6795	39.5668	303
22.8518	52.4921	32.4906	303
73.0543	71.4115	22.4131	303
62.6598	11.6249	21.2581	303
35.4972	65.6093	17.5392	303
66.7441	61.6708	39.5379	304
22.1504	51.5716	32.2156	304
72.8315	71.1269	22.4389	304
64.1043	12.5752	20.9863	304
35.7137	65.3406	17.1177	304
66.8707	61.6432	39.6435	305
22.2378	51.6212	31.8968	305
72.5333	71.347	22.5392	305
65.1943	13.3373	20.8997	305
35.502	65.6024	17.2908	305
65.9993	61.0367	39.7991	306
21.8574	51.4453	31.7593	306
72.3436	71.644	22.864	306
66.0534	13.8928	20.7417	306
36.0842	64.4352	16.7191	306
64.1274	62.283	40.0771	307
21.2084	51.3356	31.4726	307
72.0932	71.1269	23.1384	307
67.7389	14.6155	21.3163	307
36.014	64.8521	16.4385	307
64.6318	60.4373	39.9812	308
21.4702	50.0866	31.3497	308
72.021	71.2898	23.0922	308
69.722	15.2029	21.2668	308
36.3998	63.9417	16.2448	308
64.1102	61.4425	40.2061	309
20.9363	49.4612	31.1205	309
70.6333	72.438	23.1047	309
71.3722	15.5103	21.9481	309
35.0266	62.9694	15.9727	309
64.6345	61.1602	40.1515	310
21.5757	49.7642	31.2122	310
71.1473	72.4407	23.1071	310
71.3461	16.0762	22.03	310
34.6099	62.7581	15.6341	310
63.7709	62.4121	40.0651	311
21.755	48.7238	31.4848	311
70.9291	72.4555	22.8859	311
72.3619	16.2675	22.215	311
34.1113	61.4426	15.3221	311
63.8511	64.1083	39.8259	312
22.0246	47.767	31.8048	312
70.2781	72.1054	22.5653	312
72.4651	16.5688	22.5174	312
32.6585	60.5724	15.131	312
63.8434	63.4748	39.8268	313
22.5609	48.3508	32.1831	313
71.1455	71.7947	22.5125	313
73.6374	16.8058	22.7496	313
32.2118	59.9808	14.7994	313
64.5591	63.3451	39.4733	314
23.1528	47.3845	32.7165	314
73.8439	16.1957	23.3676	314
70.6269	70.9827	21.999	314
30.9613	58.2692	14.8068	314
64.1237	64.4491	39.5171	315
23.6972	47.1443	33.1978	315
73.602	16.6818	23.7719	315
69.3368	71.9819	21.641	315
29.5908	57.6802	14.8803	315
64.4826	65.0963	39.6904	316
24.2767	47.2943	33.2747	316
75.0104	17.0499	24.2172	316
70.4487	70.846	21.5927	316
29.6337	57.4076	14.7554	316
64.4926	64.7064	39.7142	317
24.0368	46.983	33.5361	317
75.1342	17.2579	23.8428	317
69.1859	71.4289	21.4399	317
27.9619	55.994	14.4445	317
64.424	65.6393	40.0815	318
24.4548	47.0587	33.9744	318
75.6294	17.3145	24.1275	318
70.1374	70.5045	20.8466	318
27.6288	55.1481	14.2554	318
63.9461	65.4587	40.7389	319
23.2007	43.1317	33.076	319
73.9986	16.4426	22.7726	319
68.8695	68.3671	20.2718	319
26.156	54.2523	14.4108	319
64.0789	61.7613	40.8827	320
22.4402	41.3831	33.0292	320
71.9389	16.9011	21.937	320
67.2196	68.22	20.1319	320
24.8885	54.2797	14.6717	320
66.7344	59.3938	41.2643	321
22.0068	40.7395	32.3931	321
71.3877	16.4323	21.5653	321
67.1481	66.4361	19.5573	321
24.3562	53.9143	14.9071	321
66.2673	57.8409	41.6851	322
21.1527	40.5202	31.9399	322
70.3302	16.1045	21.5771	322
67.0103	66.1721	19.5135	322
23.0552	54.8665	15.7713	322
65.612	55.9297	42.1286	323
21.3216	39.5046	31.8464	323
69.3636	16.4287	21.1617	323
66.4944	65.2182	19.7822	323
22.4627	56.3809	16.4619	323
53.1248	64.4379	40.9489	324
69.9008	49.6858	39.6173	324
21.4019	38.258	32.1037	324
70.3818	16.5895	21.0344	324
22.4627	56.3809	16.4619	324
67.4944	67.2182	19.7822	324
71.7085	52.6814	40.0627	325
43.1929	76.8982	37.325	325
26.2935	42.9135	34.1445	325
66.2891	65.2445	21.0787	325
70.6007	17.3866	21.8485	325
22.581	54.9732	16.3712	325
69.8861	54.2378	40.9214	326
44.4347	78.61	36.1433	326
27.9133	44.2319	34.3106	326
66.2991	65.8828	22.0167	326
73.2105	18.6101	22.4532	326
22.581	55.9732	16.3712	326
69.0068	51.9272	40.6456	327
44.6434	78.1204	35.8674	327
26.7487	41.8482	33.6773	327
65.753	66.1912	22.8541	327
74.4955	18.953	22.7546	327
23.581	54.9732	16.3712	327
66.8175	50.0378	39.8333	328
40.8165	78.7353	35.0137	328
25.9495	41.5707	33.8177	328
72.9529	18.6322	22.5913	328
22.9932	54.4067	15.8496	328
64.8658	66.6174	23.797	328
64.2359	47.2534	39.7909	329
24.8549	41.7864	33.753	329
38.3739	78.9306	33.4739	329
64.5569	66.0966	24.3436	329
73.5474	19.0079	23.0155	329
23.9024	52.75	14.8707	329
64.1906	47.1938	39.2804	330
24.751	42.3308	33.8218	330
38.6371	78.9019	32.9748	330
64.6008	66.9208	24.481	330
74.3251	19.5142	23.8976	330
23.9024	52.75	14.8707	330
63.4918	48.3119	39.384	331
24.2524	43.8329	34.1346	331
37.9248	79.4494	32.2755	331
63.979	67.2687	24.7711	331
73.1186	20.1102	24.7248	331
24.1649	50.7962	14.6907	331
62.7075	50.2211	38.7497	332
24.367	44.9619	33.9474	332
38.8305	80.6154	31.8439	332
64.4054	69.6055	24.3433	332
74.6294	22.8903	24.2171	332
25.1649	51.7962	14.6907	332
62.8152	51.2903	38.6098	333
24.6939	45.4577	33.9978	333
39.6875	80.6657	31.6215	333
64.9975	69.7765	24.4797	333
75.4858	23.5349	24.3267	333
25.1649	51.7962	14.6907	333
61.7566	52.1967	38.2508	334
24.1452	47.7536	34.1658	334
40.088	81.0774	31.4336	334
65.0941	69.6527	24.3655	334
74.3729	23.3606	25.0095	334
25.1649	51.7962	14.6907	334
60.927	53.7659	38.3904	335
24.1576	47.3118	33.9547	335
40.0977	81.3439	31.2159	335
75.0567	24.5129	25.9548	335
64.44	70.0496	24.1121	335
25.2454	49.7799	14.2089	335
61.3826	54.7938	37.7913	336
24.985	47.8778	34.3249	336
41.1922	81.3064	30.757	336
75.394	24.392	25.6522	336
64.929	69.7437	23.6882	336
25.09	48.39	14.3421	336
60.9845	54.4818	37.6243	337
24.9076	46.9603	34.121	337
40.843	80.5312	31.2619	337
75.8139	24.6899	25.637	337
64.4159	69.8969	23.4901	337
25.4131	48.3417	14.5167	337
60.8856	55.2652	37.2043	338
25.5251	46.8998	34.4694	338
40.4064	80.3777	31.2016	338
74.6024	24.541	26.0384	338
64.0599	70.6589	23.4458	338
24.9977	48.0582	14.8858	338
61.2613	55.2565	36.7969	339
26.2111	47.2636	34.8574	339
40.8057	80.4503	30.8138	339
64.5236	70.8919	23.1041	339
75.8695	24.7844	25.6567	339
24.914	47.737	15.1008	339
60.4359	55.6066	36.6749	340
26.3678	46.3284	34.7887	340
40.6363	80.4993	30.4827	340
76.534	26.0005	25.9494	340
65.2495	70.9242	22.847	340
25.1343	46.7078	15.2397	340
59.9391	55.6306	36.6501	341
26.0443	46.4821	35.0766	341
40.055	80.3831	30.4003	341
74.9972	25.5664	26.2957	341
65.3645	71.1892	22.7085	341
24.9084	47.3226	15.5812	341
60.0754	56.2572	36.3521	342
26.4796	46.3735	34.8861	342
39.7252	79.8936	30.4172	342
75.2491	26.2259	26.5698	342
65.7777	71.8551	22.4558	342
24.7846	47.0545	15.8025	342
59.555	56.3221	36.2712	343
26.2976	47.3248	35.0698	343
41.251	80.4557	29.9899	343
74.3493	25.1765	27.0925	343
67.6062	70.5985	22.2622	343
24.9801	46.9053	16.1545	343
59.013	55.8472	36.0429	344
25.9569	46.4607	34.4072	344
40.2311	79.5946	29.6561	344
74.2131	24.8928	27.2195	344
67.5477	70.5505	22.1511	344
24.2447	46.4074	16.0932	344
60.2793	56.3024	36.0887	345
26.7344	46.5991	34.9504	345
40.9869	79.4042	30.3456	345
73.8155	25.2299	26.8118	345
68.381	70.9712	22.4688	345
24.3454	46.9768	16.6894	345
59.9424	55.4616	35.5274	346
26.3537	45.1789	34.8252	346
40.4578	78.0221	30.1696	346
73.59	24.6758	26.9708	346
68.1753	71.2558	22.1636	346
24.2166	45.6001	16.5813	346
60.4198	57.013	35.3379	347
26.8982	46.0134	34.9388	347
40.4035	78.2851	30.0749	347
73.2147	25.4677	27.3729	347
68.571	71.8123	21.9539	347
24.4381	45.7007	16.6022	347
60.3715	55.8914	34.9053	348
27.0872	45.0711	34.7575	348
40.3614	77.4361	30.2308	348
72.8006	24.8713	26.9466	348
68.8414	71.4817	21.7897	348
24.1537	45.5804	17.0367	348
59.7882	55.9694	34.8913	349
26.4574	46.4338	34.6738	349
41.2019	77.784	30.0895	349
72.123	25.1093	27.8031	349
69.3566	71.2263	21.8104	349
24.2002	46.1632	17.0289	349
58.7754	56.5251	34.4872	350
26.0091	47.199	34.7075	350
40.7176	77.8848	29.8854	350
70.6954	25.4639	27.9861	350
69.1557	70.9864	21.6348	350
23.6345	45.5129	17.0389	350
59.6446	56.0513	34.1959	351
27.3753	46.4983	34.7703	351
41.3867	77.9065	29.9223	351
70.343	24.911	27.1022	351
69.5203	70.9384	21.6754	351
24.1591	45.5697	17.4674	351
27.2351	45.646	34.7679	352
58.8955	55.1856	33.8988	352
40.0952	76.6076	29.7119	352
70.6964	25.096	27.3218	352
68.8447	71.1086	21.5704	352
24.1184	43.9837	17.2465	352
27.8876	47.0164	35.2945	353
59.369	56.5339	34.0453	353
41.4103	77.3316	29.5059	353
70.8251	25.881	28.1584	353
69.7893	71.1514	21.4391	353
24.2463	44.2679	17.995	353
28.0563	44.7107	35.1953	354
58.9632	57.0876	33.7167	354
39.6877	76.0829	29.8406	354
71.8471	28.2799	27.9259	354
67.7319	72.1926	20.8986	354
24.0067	42.2949	18.5976	354
28.2299	44.4959	35.6482	355
58.3447	59.3008	34.2731	355
38.0019	76.5052	29.9322	355
69.6729	32.4393	28.2161	355
66.319	73.2331	20.8072	355
23.9206	40.3401	18.7252	355
28.5257	44.4697	35.3159	356
57.4466	62.2565	34.3377	356
71.341	30.9048	29.5247	356
37.4816	76.9691	29.2162	356
66.9846	73.0912	20.2952	356
25.0288	40.0781	18.7885	356
27.0484	47.4611	34.9883	357
56.576	63.7093	33.5787	357
71.3294	28.1179	30.2142	357
36.4585	78.1169	28.2261	357
66.3849	73.5283	19.846	357
24.0618	42.0051	18.6293	357
56.4043	65.7369	33.638	358
27.0501	50.2824	35.0082	358
72.0156	27.4303	30.8492	358
36.2079	79.0727	27.6695	358
66.0532	73.1934	19.4279	358
23.6186	43.3988	18.871	358
26.1352	50.3535	34.4809	359
55.522	65.604	32.9925	359
71.7237	27.8245	31.0914	359
35.7482	78.5394	27.3145	359
66.0883	73.173	19.2253	359
23.9005	42.3066	18.815	359
27.4877	48.0003	34.7826	360
56.3965	63.8169	32.8952	360
71.3311	29.9832	29.9073	360
36.2265	76.7003	27.6655	360
24.3838	41.5086	18.5816	360
67.1456	72.4989	19.4636	360
26.7888	49.6275	35.0073	361
53.0989	71.04	33.2656	361
62.1632	10.31	31.2306	361
73.8776	56.0524	30.5804	361
31.9039	79.5999	27.4663	361
23.9578	42.5534	19.3391	361
64.3212	76.1526	18.8183	361
28.5789	50.432	36.0678	362
54.6957	72.2516	33.323	362
73.8776	52.2893	30.4535	362
54.3419	10.6373	27.951	362
33.1458	79.9194	27.7551	362
22.9458	43.5118	20.764	362
66.399	73.7978	18.5676	362
30.749	51.7361	36.6658	363
56.7029	72.6012	33.5317	363
74.394	54.6051	30.394	363
34.5472	79.853	28.094	363
53.2697	12.7519	27.8618	363
22.6326	45.3854	20.9134	363
66.4694	73.6654	18.4241	363
31.2444	51.1393	36.6974	364
57.6234	71.3668	33.389	364
74.5147	54.0724	30.1595	364
35.2277	78.0016	27.9984	364
54.0555	13.4046	26.6016	364
23.1889	44.2185	20.7689	364
68.097	71.8956	18.6101	364
31.3821	50.5159	36.6838	365
57.7133	70.0755	33.464	365
73.613	52.9633	29.6921	365
35.6201	76.811	28.2045	365
53.4532	14.0887	25.2433	365
22.757	43.7338	20.6759	365
68.2336	71.2826	18.7784	365
30.6776	50.2981	36.3075	366
56.9969	70.5555	33.3727	366
72.3866	53.3561	29.9566	366
35.2084	77.3325	28.0863	366
55.5806	16.1685	24.5652	366
23.5777	43.9015	20.3564	366
69.4152	71.0278	19.0373	366
31.2608	49.1202	36.2651	367
57.2308	69.1463	33.6506	367
73.0986	51.7164	29.5898	367
35.7865	76.3402	28.0443	367
55.8924	17.4824	23.9065	367
23.743	43.9241	20.4734	367
69.8853	70.326	19.2104	367
31.0239	49.1357	36.0195	368
57.8141	69.099	34.0253	368
73.3938	51.5904	29.8645	368
36.4375	76.9297	28.6502	368
55.9799	18.3332	23.8293	368
22.5529	44.7244	20.9078	368
69.2289	69.8498	18.9528	368
30.8043	49.027	36.2205	369
58.462	68.5235	34.0867	369
73.228	50.3021	30.2185	369
36.8381	76.6848	28.8368	369
57.0169	18.3462	25.0787	369
23.2147	43.8094	20.7434	369
69.5803	68.3229	19.3677	369
32.1048	49.2639	35.9355	370
60.3377	68.6349	34.3497	370
74.3215	50.127	30.3882	370
39.1826	76.3474	28.9864	370
59.7882	19.6747	26.3491	370
71.5616	67.159	19.6146	370
23.3758	43.6993	19.6271	370
33.8741	49.4927	35.7388	371
63.0924	68.7989	34.4569	371
76.5036	50.5969	30.2051	371
42.4267	75.471	29.0416	371
63.5375	21.0525	26.8931	371
73.7831	67.3303	19.8158	371
23.2536	43.4158	18.8078	371
63.7	68.32	34.9425	372
34.9017	48.1612	35.0835	372
77.4192	50.6307	30.415	372
43.922	74.4822	29.0682	372
66.9928	22.2464	26.7686	372
75.8552	67.4239	20.3421	372
24.0991	42.5903	18.2258	372
36.7416	47.7384	35.4984	373
63.9315	68.2661	35.3547	373
77.0187	50.7932	30.7012	373
44.583	74.1868	29.1502	373
68.1905	22.6054	26.72	373
76.8698	66.8776	21.0418	373
24.0951	42.5525	18.4038	373
62.8826	67.6625	35.9856	374
35.5031	47.1002	35.3423	374
74.4555	48.9071	31.4116	374
44.4938	73.4742	29.3149	374
68.4315	21.5472	26.8644	374
76.9147	64.512	21.53	374
23.2927	42.5539	17.997	374
61.8832	67.7064	36.8643	375
37.7406	46.8383	35.815	375
72.3838	48.9252	31.4753	375
43.0614	72.325	30.0346	375
68.262	20.8502	27.1829	375
76.4646	65.8387	21.9055	375
20.9034	42.809	18.3826	375
37.8496	43.8804	36.967	376
60.2752	65.7872	37.1376	376
69.9101	46.8584	31.3679	376
41.3052	69.9934	30.8921	376
66.6975	19.6472	27.2372	376
78.0071	64.8762	21.869	376
19.7758	43.1994	18.0725	376
60.1088	64.4632	37.6712	377
39.9873	39.363	37.0972	377
70.0952	46.6072	31.3638	377
40.5689	68.7037	31.5587	377
68.0337	20.4025	26.371	377
78.8299	66.6949	21.8081	377
20.214	42.9956	18.6023	377
41.1151	38.3107	37.9542	378
61.5386	63.7798	38.2917	378
40.9874	66.348	32.5579	378
71.4289	45.6686	31.5515	378
19.8926	35.5118	27.1717	378
68.9373	20.4196	25.8734	378
78.5831	67.7181	22.1838	378
30.363	54.2642	11.3229	378
41.3727	37.3	37.2148	379
58.2934	63.0372	37.1062	379
37.6703	62.5707	30.5905	379
67.0907	45.3775	29.7132	379
18.3735	32.1971	23.7372	379
76.1474	69.2222	21.886	379
66.1261	21.7413	24.5792	379
27.5546	56.3119	11.6671	379
53.4975	63.0535	36.5572	380
40.9374	37.5212	36.735	380
32.0774	58.8954	29.919	380
63.9444	46.4286	29.0189	380
66.8284	21.4669	26.0834	380
75.0657	70.6158	22.5974	380
22.1781	26.0229	23.5976	380
28.0244	57.6085	11.0613	380
24.5898	32.2694	36.4367	381
51.2515	59.335	35.082	381
64.5281	33.8509	32.7772	381
32.0284	56.5868	28.0977	381
64.5352	49.7842	25.4916	381
73.7299	73.7643	22.0064	381
71.2839	21.6131	23.8065	381
26.8463	23.3834	22.4854	381
29.7089	58.5404	10.5852	381
28.1751	33.9644	36.7018	382
51.2854	56.1687	35.2327	382
65.642	36.1342	30.5229	382
29.959	52.3112	29.0677	382
29.0332	19.5385	23.5498	382
59.2559	50.2192	24.0577	382
70.114	75.1971	22.9086	382
72.319	23.9296	22.3394	382
29.7347	59.5564	11.1743	382
47.7976	52.5517	36.698	383
28.4729	32.1618	36.6387	383
65.0656	34.122	31.39	383
26.2051	48.241	29.7346	383
49.752	69.6814	27.9976	383
52.3808	46.5671	25.111	383
34.0934	16.1011	23.4315	383
71.9454	28.9467	21.7137	383
83.4785	76.8983	19.5975	383
29.5955	61.2743	11.923	383
44.1038	54.2349	35.924	384
28.0074	30.5834	35.8562	384
64.6866	37.3429	31.5107	384
25.1499	47.5182	28.9375	384
50.4222	73.5072	26.9593	384
52.4973	50.1915	25.2243	384
37.4565	16.2722	22.867	384
73.2666	33.5102	21.9309	384
78.8801	79.3806	18.4659	384
30.2334	61.4134	11.7115	384
43.4831	53.9444	35.631	385
27.8605	29.9342	35.0355	385
64.8416	37.1893	31.0313	385
26.5163	47.3325	28.0949	385
48.6923	72.9755	26.2863	385
55.2348	50.977	24.8307	385
39.4266	17.1939	22.6651	385
75.0987	33.7133	21.5671	385
75.7262	80.1854	17.3225	385
31.4103	61.4841	11.6805	385
44.0863	54.0156	35.3685	386
28.3526	30.0134	34.9912	386
64.0379	37.2804	30.7834	386
27.024	47.4627	27.828	386
47.1514	72.3863	25.4578	386
55.9824	51.4347	24.4367	386
40.6103	17.9159	22.7992	386
75.873	33.8586	21.2755	386
73.458	80.0682	16.281	386
30.6487	60.9434	11.5389	386
44.0624	56.0648	35.5147	387
30.5082	30.1047	35.316	387
62.8829	37.6344	31.3967	387
27.9086	47.6103	28.1704	387
46.2532	73.1893	25.1669	387
55.9232	53.2911	24.7369	387
42.192	19.0456	22.5604	387
77.017	36.326	21.7433	387
72.2717	79.8276	16.2447	387
30.3318	60.7994	11.5821	387
44.5508	56.1326	36.1268	388
30.6795	30.6071	35.9652	388
61.8763	36.8435	31.7176	388
27.5458	48.2388	28.6505	388
45.2663	71.5418	24.9448	388
54.9103	52.6305	24.7985	388
42.029	19.0597	22.9031	388
77.1408	35.7181	22.0416	388
71.9063	77.8116	16.7071	388
29.4678	59.9017	11.795	388
44.6776	56.8861	36.3128	389
31.5693	31.1937	36.3405	389
61.6774	36.6687	31.8906	389
27.3684	48.6115	28.9289	389
44.4245	71.9602	24.7487	389
53.6709	52.5181	24.8338	389
42.4917	18.3594	23.1788	389
77.1988	35.1621	22.2318	389
72.2608	76.9224	17.0922	389
29.7522	58.6448	11.9003	389
45.1353	55.9471	35.8407	390
32.3194	30.6397	36.5531	390
61.1142	34.5088	31.7907	390
26.9445	47.523	28.6423	390
43.31	69.9368	24.4478	390
52.8459	50.4246	24.5437	390
41.0196	16.7071	23.0063	390
77.645	32.5543	22.2963	390
72.9583	75.5366	17.9997	390
30.3405	57.9533	11.7569	390
33.4905	31.1687	36.9623	391
44.4043	54.7915	34.7024	391
61.8132	33.5982	31.9826	391
26.528	47.1007	28.1207	391
41.981	69.0964	23.5414	391
52.2671	49.0582	23.5359	391
41.4762	15.5167	23.5631	391
78.527	32.3582	22.7265	391
72.6864	75.8503	18.8084	391
30.9079	56.7454	11.3804	391
33.9164	32.9315	37.2722	392
48.1093	55.6609	34.4765	392
62.0685	32.6775	32.2468	392
26.2193	47.1375	28.4137	392
41.7727	14.8233	24.5337	392
40.681	67.5946	22.9565	392
51.3907	48.7612	23.1309	392
79.2686	32.6979	23.0195	392
73.1642	76.6664	19.0529	392
31.0852	54.8141	11.3364	392
34.1117	34.2237	37.6615	393
49.2183	56.113	34.8078	393
62.8205	33.0508	32.0982	393
26.5006	48.1328	28.4294	393
40.9585	15.3613	24.9985	393
40.0472	68.3871	23.051	393
51.5678	49.6356	22.8716	393
78.9702	32.6972	22.972	393
72.9815	77.3383	19.3106	393
31.5202	54.4001	11.2301	393
34.5112	33.5422	37.6695	394
49.6223	54.607	34.9811	394
63.5494	32.0919	31.7952	394
26.9276	48.2075	28.5147	394
40.6797	15.0835	24.7386	394
39.666	67.0725	22.8728	394
51.9764	49.1439	22.9138	394
79.8686	32.4025	22.9949	394
73.1659	78.1147	20.7897	394
32.9551	53.7188	11.0528	394
34.9455	34.0285	38.0493	395
48.7014	54.0528	34.8688	395
65.1551	33.2077	31.6345	395
26.8337	47.8055	28.8144	395
41.008	15.0334	25.2717	395
39.4209	67.1464	22.8245	395
79.8402	33.168	22.5385	395
73.1991	78.6593	20.8313	395
52.018	49.9533	22.5704	395
32.7789	53.365	10.8681	395
37.1054	37.6864	38.3665	396
64.6632	47.6792	36.8024	396
37.2092	65.784	34.5723	396
65.4835	30.2243	31.4872	396
27.6407	48.5868	28.9182	396
40.2931	16.2344	25.6841	396
52.3425	50.8616	24.1636	396
75.3854	76.4531	22.0862	396
40.708	67.9089	22.9296	396
79.8421	32.2707	22.3239	396
34.0179	52.9119	11.2289	396
41.9634	41.6606	39.1173	397
69.4769	42.9661	37.5909	397
34.0997	64.1678	36.4591	397
66.5109	27.777	30.8359	397
29.7977	46.8923	28.8111	397
56.1963	51.4744	25.5335	397
40.4265	17.5258	26.329	397
77.8007	74.9652	23.2889	397
43.761	66.7473	23.2147	397
80.2197	30.2456	21.6116	397
36.8471	52.8387	11.5156	397
65.853	47.018	38.5164	398
40.9786	42.683	39.5911	398
36.8429	55.2836	33.5808	398
63.9327	29.2027	31.0323	398
28.6889	46.0643	28.0694	398
38.187	17.8875	26.9731	398
55.5902	53.5537	24.7609	398
75.6123	77.4091	22.3293	398
42.2497	68.3542	22.1835	398
77.3983	30.363	21.8335	398
35.2638	51.3142	10.9512	398
66.5991	51.6536	40.0527	399
63.435	32.4977	31.8613	399
37.8814	17.6935	26.7803	399
56.4868	53.0192	24.3936	399
77.4982	29.9997	22.6625	399
75.211	77.195	20.9738	399
41.7731	66.7941	21.6011	399
34.1243	49.873	10.8143	399
28.6889	45.0643	28.0694	399
36.8429	54.2836	33.5808	399
38.9786	45.683	39.5911	399
65.9393	52.6314	40.7126	400
39.1847	45.9074	39.5716	400
63.2904	33.6405	32.2626	400
39.8226	55.4226	32.6677	400
29.0794	43.7657	28.4098	400
38.8047	16.4946	26.942	400
56.4113	52.2515	24.0869	400
73.3527	77.1106	20.8999	400
78.0614	30.0273	22.9368	400
40.0574	65.4773	21.9028	400
33.2813	47.426	11.093	400
62.7488	54.7742	40.097	401
37.6457	45.3471	39.3824	401
61.6429	35.1582	32.6234	401
40.4529	55.0294	32.2627	401
28.5581	43.1719	28.6657	401
38.7369	16.3079	26.8716	401
56.528	52.4317	23.7287	401
78.133	30.3688	23.5511	401
72.1323	77.4443	20.75	401
38.8766	64.0942	21.4149	401
32.686	46.2741	10.865	401
62.5965	57.3218	39.0416	402
36.8473	45.3592	39.3894	402
42.7193	54.7262	32.3662	402
60.0763	34.6936	32.5744	402
28.6328	42.575	28.9274	402
38.5411	15.2793	26.3853	402
57.093	51.9608	23.4095	402
78.2677	30.1156	24.2558	402
72.2235	77.1078	20.408	402
38.3436	63.5673	21.8936	402
32.6121	46.5796	11.0744	402
64.2444	60.579	38.3265	403
36.8228	45.3526	39.1736	403
59.0981	34.1419	32.3782	403
44.9428	53.8321	32.4963	403
28.7879	42.7554	28.7402	403
38.0779	15.1812	26.2603	403
58.3485	52.3749	23.263	403
78.2722	30.3935	24.587	403
38.2764	63.8754	22.4584	403
72.1022	78.0833	20.5165	403
32.22	47.1191	11.4642	403
36.2401	45.0217	39.0623	404
63.6959	63.0945	37.9545	404
43.9184	54.6023	32.2422	404
58.3364	34.0549	32.6253	404
28.3451	42.7485	28.7406	404
38.1689	15.6186	25.9186	404
78.5801	30.7433	24.8889	404
57.6427	51.8406	23.3933	404
37.761	63.8425	22.3243	404
70.9588	77.624	20.6834	404
32.075	48.0342	11.3389	404
35.5312	44.5143	38.8699	405
62.8774	66.575	38.0736	405
44.3651	54.2671	32.1043	405
57.2154	33.5929	32.521	405
28.2791	42.0827	28.5152	405
58.3533	51.7996	24.0259	405
78.5694	31.2149	25.0536	405
38.8505	15.1184	25.0502	405
70.2355	78.919	21.8228	405
37.8137	63.5901	22.2732	405
33.1034	48.0003	11.5132	405
62.4605	67.7921	37.921	406
36.034	44.0891	38.8135	406
57.1468	33.5996	32.7791	406
45.2593	54.523	31.9699	406
28.9013	41.269	28.3395	406
79.2521	32.3466	25.6498	406
38.995	14.7283	25.037	406
68.7975	80.6719	22.3738	406
37.2648	63.5906	22.383	406
33.8319	48.4025	11.3993	406
58.3533	51.7996	24.0259	406
36.2094	43.829	38.6449	407
62.2495	68.0968	37.1625	407
57.8655	34.1597	33.0079	407
45.3948	54.6466	31.656	407
29.2594	40.2034	28.4174	407
79.4106	32.4269	25.8717	407
58.8814	51.9609	23.9248	407
39.5761	14.3542	24.9959	407
68.7383	80.5992	22.2577	407
37.06	61.8566	22.2909	407
33.3261	47.7955	11.1811	407
36.2983	43.6214	38.5838	408
62.0044	67.7115	36.8496	408
57.5676	34.612	33.3029	408
44.8808	55.5017	31.6356	408
29.2467	40.4138	28.4385	408
78.7525	32.4842	26.2569	408
39.4029	15.0357	24.6544	408
67.5919	82.4335	22.9701	408
59.3867	52.8687	23.8723	408
37.0424	62.8668	22.3801	408
33.5452	47.7727	11.4729	408
36.9902	44.4223	38.4095	409
61.7236	68.3279	37.0564	409
57.4178	34.9153	33.3016	409
45.2032	56.5283	31.4055	409
30.1377	41.0591	28.3027	409
78.5858	31.9803	26.4314	409
68.0823	81.9525	23.758	409
38.8154	15.6416	24.5135	409
60.0732	53.1615	23.6597	409
37.5334	63.5617	22.4878	409
33.1261	48.8926	11.659	409
37.215	44.7398	38.341	410
62.2094	68.595	36.9993	410
58.2286	34.8741	33.225	410
46.5131	56.3248	31.1652	410
31.095	41.5787	28.095	410
78.2413	31.2659	26.4622	410
68.7468	82.1913	24.6787	410
37.8238	16.1087	24.2413	410
61.2295	52.2488	23.2663	410
39.3994	64.0026	22.1561	410
33.2969	50.0618	11.6983	410
60.4828	68.7111	37.2985	411
57.686	33.9549	33.1266	411
47.7135	58.1127	30.813	411
78.3071	30.9684	26.5867	411
68.4448	82.1938	25.1716	411
37.4834	15.8757	24.0172	411
61.8923	51.3177	22.783	411
40.8038	63.4565	21.6701	411
32.6948	50.4899	11.9215	411
31.095	41.5787	28.095	411
37.215	44.7398	38.341	411
60.7866	69.1868	37.273	412
40.6855	44.1168	38.9166	412
58.0626	34.8261	32.8982	412
49.9111	59.4688	30.1883	412
29.9915	46.968	30.1927	412
70.7641	82.6656	25.1164	412
77.2792	32.0067	25.9427	412
36.1563	17.9537	23.9709	412
41.605	65.0491	21.5803	412
62.2527	52.3174	22.3096	412
33.0177	52.4293	11.6956	412
41.8415	43.2053	39.087	413
61.0212	68.5964	37.617	413
58.2606	34.3016	32.5787	413
50.4699	59.5414	29.6882	413
30.8586	46.9842	30.3904	413
71.935	81.334	25.253	413
77.3327	30.5979	25.7569	413
35.9477	18.2858	24.0083	413
43.2604	65.0982	21.3713	413
62.272	51.4278	22.0418	413
34.1461	52.7999	11.5788	413
44.1373	42.4754	39.5611	414
62.3189	68.719	37.6357	414
58.7917	34.7697	32.3559	414
32.6995	47.3121	31.08	414
53.6261	60.2572	29.5237	414
74.5797	81.4582	25.1947	414
76.948	31.5476	25.3295	414
35.9111	20.2248	23.8566	414
44.308	66.8271	21.3391	414
62.844	51.5726	21.6225	414
35.5912	53.9967	11.5573	414
47.2676	40.1893	40.2059	415
62.4514	67.3448	37.6889	415
58.6435	34.3628	32.4377	415
52.3713	61.7911	29.6466	415
75.0534	80.424	25.4309	415
73.9054	34.1043	24.2796	415
35.4285	20.1126	23.3511	415
43.084	69.0713	22.3839	415
33.7262	56.0543	11.8832	415
59.401	54.114	20.7924	415
34.6995	45.3121	32.08	415
52.3932	38.1119	40.6815	416
39.3249	46.8687	39.7492	416
62.7051	67.8545	37.8427	416
58.1476	36.1985	31.5014	416
48.6594	60.9844	30.2745	416
75.048	81.4713	26.3098	416
71.4973	38.6169	23.902	416
27.5469	46.6673	23.0649	416
43.752	70.8687	22.8267	416
38.0873	20.7404	22.2843	416
59.5418	57.3095	20.6014	416
36.1994	58.9536	11.0199	416
63.2146	66.2698	37.5371	417
58.4395	34.6914	31.4937	417
48.3612	59.9097	30.2099	417
75.5978	81.2354	26.041	417
45.1383	71.3471	23.1432	417
29.7178	47.0517	22.8094	417
38.8823	21.1277	22.4229	417
60.3532	57.8723	20.2327	417
37.2242	59.7993	10.9602	417
43.3249	45.8687	39.7492	417
54.3932	37.1119	40.6815	417
71.4973	35.6169	23.902	417
52.2112	37	39.6658	418
41.3891	47.8629	38.6354	418
62.7347	65.1287	37.0527	418
55.1961	34.2498	31.7294	418
75.7746	80.3728	26.2057	418
44.6024	71.4182	23.4255	418
37.459	21.7972	22.5589	418
29.3594	46.3059	21.6997	418
59.7842	57.5943	19.8174	418
37.597	60.9136	10.8919	418
70.515	34.1854	22.9029	418
47.4571	59.1244	30.1748	418
41.0423	49.2462	38.5846	419
62.0099	64.2137	36.9538	419
46.3617	58.8718	30.1764	419
75.4879	80.9951	26.4797	419
44.1848	72.6955	23.8757	419
28.3011	50.7737	23.4969	419
71.4152	35.7742	23.3258	419
38.1098	22.8765	22.8637	419
58.4702	57.7437	20.416	419
38.7072	61.0371	10.6506	419
56.1961	33.2498	31.7294	419
52.2112	37	39.6658	419
48.8984	39.9031	40.9047	420
35.6036	51.6203	39.003	420
59.8444	67.9287	37.009	420
42.2528	65.1693	31.2753	420
57.6184	47.6429	29.4755	420
72.8125	84.9282	26.9174	420
23.5529	56.9701	25.6066	420
40.1408	78.3189	23.7996	420
35.1411	28.2745	22.9252	420
54.1488	59.6005	20.7385	420
80.6396	26.6566	17.4396	420
37.5636	64.0307	10.9617	420
49.1961	36.2498	33.7294	420
34.9612	50.9832	38.6477	421
60.9363	67.6606	36.8849	421
43.536	64.6063	31.4779	421
58.6744	51.5062	30.3966	421
75.1936	84.2864	27.2463	421
25.0983	57.9197	25.8716	421
42.8059	77.7362	24.3033	421
35.506	28.0093	23.2083	421
55.7089	56.3973	20.2041	421
87.0782	30.0261	19.6209	421
38.6112	66.4353	11.0679	421
51.1961	35.2498	33.7294	421
49.0849	40.8383	40.638	421
59.8749	66.5118	37.372	422
33.2746	49.3967	38.2737	422
51.3428	35.6996	32.9493	422
44.3522	63.4257	31.5352	422
61.5	53.6278	30.1663	422
75.1619	84.2167	27.8151	422
42.4471	77.0956	24.771	422
25.5236	56.3791	25.9351	422
36.2653	28.1903	23.0459	422
55.3237	57.1367	19.6673	422
85.9513	30.7312	19.2992	422
37.0584	67.6572	11.4206	422
47.8572	41.0189	40.409	422
47.249	41.3168	39.5991	423
32.247	47.9233	37.8293	423
58.3215	65.9003	37.4934	423
52.4014	35.2803	31.9299	423
43.5619	61.8134	31.4955	423
64.7418	57.6635	29.6374	423
75.2113	84.7985	27.9518	423
41.5452	76.2611	25.1107	423
25.9658	55.4366	25.8886	423
38.3249	28.0449	22.5414	423
56.268	57.3858	19.7384	423
84.7183	29.9205	18.2736	423
36.9078	68.9041	11.7821	423
45.7598	40.8063	39.1757	424
56.8379	64.4889	37.6166	424
30.3702	46.3203	37.1717	424
53.382	35.1734	31.8106	424
73.042	85.2472	28.5142	424
66.7219	59.7405	29.823	424
40.2764	74.9514	25.4011	424
26.1356	54.857	25.5535	424
65.5795	46.5182	24.4636	424
40.2652	27.7694	22.3495	424
80.7091	28.1286	17.0325	424
43.009	59.8429	30.8411	424
40.8474	66.4343	16.2277	424
36.9078	68.9041	10.7821	424
56.9185	63.5444	37.3903	425
30.1011	45.7552	36.6767	425
43.124	58.8891	30.8505	425
53.3875	34.6757	31.1809	425
72.8204	85.9823	28.7583	425
69.655	59.3271	31.1183	425
26.5801	55.8605	26.0371	425
43.7784	74.4134	25.7061	425
73.1193	45.4672	24.709	425
41.2745	28.4874	22.0466	425
76.8474	29.4343	16.2277	425
45.7704	41.1836	38.8369	425
35.9078	70.9041	10.7821	425
42.8474	66.4343	15.2277	425
56.7684	62.0789	37.5952	426
44.1393	40.2943	38.2392	426
29.0046	45.271	36.4407	426
43.2891	59.3932	31.0898	426
53.3089	34.5867	31.0379	426
71.0443	85.7028	29.3074	426
67.4962	56.0024	30.0829	426
44.8759	73.13	25.4749	426
25.231	56.12	26.2723	426
72.589	43.7476	22.5841	426
39.9373	28.6069	22.0998	426
76.5815	30.2204	15.0575	426
33.9078	74.9041	12.7821	426
38.8474	69.4343	17.2277	426
58.2029	61.348	37.859	427
43.7819	59.4362	31.4792	427
53.7451	34.5548	30.2686	427
71.8771	85.2965	29.6633	427
67.8227	54.7151	29.248	427
26.407	57.078	26.7557	427
47.1179	73.1931	25.7266	427
72.7712	44.0786	21.2788	427
39.4745	29.8117	21.615	427
35.8664	69.4458	18.1913	427
75.3793	31.9013	14.5571	427
29.0046	44.271	36.4407	427
45.1393	40.2943	38.2392	427
34.9078	78.9041	14.7821	427
58.8865	59.649	37.8821	428
44.5387	57.8666	30.8517	428
72.6342	84.1043	30.0082	428
53.9474	34.5761	30.0215	428
68.181	52.7712	28.5369	428
48.5266	72.4046	25.9615	428
26.7371	57.8115	26.8571	428
40.0224	29.6658	21.4049	428
70.449	45.325	19.8244	428
35.1175	70.7493	18.7192	428
74.6759	32.5686	14.3256	428
44.1393	41.2943	38.2392	428
30.0046	45.271	36.4407	428
35.9078	79.9041	14.7821	428
57.9888	57.8688	37.9992	429
73.1239	83.5935	30.7702	429
53.139	34.5811	29.5306	429
26.3905	58.5112	26.9862	429
68.2482	51.8546	28.2931	429
39.7054	29.4537	21.3255	429
34.4208	69.7405	19.3123	429
69.3427	46.3169	19.0986	429
74.4681	34.617	14.3152	429
44.1393	41.2943	38.2392	429
29.0046	45.271	36.4407	429
45.0207	57.4526	30.9154	429
49.6323	72.7366	25.924	429
36.9078	81.9041	15.7821	429
57.8025	57.8321	37.6704	430
72.9874	83.3506	30.8186	430
53.6368	34.5054	29.345	430
69.1698	50.0315	27.6164	430
25.8257	59.1588	26.9713	430
51.7801	72.0787	25.3545	430
41.2151	29.162	20.8652	430
35.2017	67.2445	19.0718	430
69.7656	47.6566	18.4342	430
37.5297	80.4844	15.6458	430
75.0784	35.1772	14.3551	430
45.0207	57.4526	30.9154	430
29.0046	45.271	36.4407	430
43.1393	41.2943	38.2392	430
58.0858	57.4707	37.5239	431
73.1883	82.2308	31.3558	431
45.6827	57.6345	30.2145	431
53.8774	34.2502	29.1319	431
69.2838	47.3824	27.6431	431
26.2344	60.7606	27.1547	431
41.8592	28.0006	21.1548	431
36.4357	64.7477	19.3527	431
68.8253	48.3071	18.3836	431
37.6692	80.359	15.958	431
75.0784	36.1772	14.3551	431
44.1393	41.2943	38.2392	431
29.0046	45.271	35.4407	431
51.7801	72.0787	25.3545	431
58.2229	57.2827	37.2466	432
73.8298	81.8423	31.3578	432
44.4379	58.0606	30.4192	432
53.4486	34.4161	28.7938	432
52.3412	72.3914	25.2874	432
26.679	61.7214	26.7732	432
70.5046	46.4678	27.2463	432
41.82	27.5493	21.1513	432
37.4683	63.4036	19.219	432
68.3294	49.5633	17.9429	432
37.5809	80.0666	16.5371	432
73.5065	36.1429	13.7039	432
44.1393	41.2943	38.2392	432
29.0046	45.271	35.4407	432
58.7434	56.4547	37.0173	433
74.0121	80.8569	31.5102	433
45.5183	56.9033	29.9597	433
53.6097	33.5864	28.9648	433
51.7505	71.8682	25.2576	433
70.9144	44.395	27.384	433
42.4355	26.6548	21.1569	433
38.1604	80.4527	16.4812	433
73.8004	38.1166	13.4862	433
44.1393	41.2943	38.2392	433
29.0046	44.271	35.4407	433
26.679	60.7214	26.7732	433
37.4683	61.4036	19.219	433
69.3294	49.5633	17.9429	433
58.6957	56.0167	37.0975	434
74.8641	79.6545	31.4896	434
44.3522	57.7697	30.335	434
52.9362	33.5919	28.619	434
51.3884	71.854	25.5101	434
43.0414	26.5743	20.8412	434
37.9554	80.9587	17.0105	434
67.9569	50.0045	17.9671	434
73.0171	39.2062	12.7597	434
29.0046	45.271	35.4407	434
44.1393	41.2943	38.2392	434
26.679	61.7214	26.7732	434
37.4683	61.4036	19.219	434
70.7327	44.9582	27.2295	434
58.8235	56.0226	36.6462	435
75.1315	78.798	31.3645	435
44.2248	58.2731	30.0173	435
52.1219	71.9674	25.5011	435
53.4355	33.1019	27.9796	435
43.6339	26.3618	20.1274	435
37.8623	80.9629	16.811	435
66.6616	50.9581	17.7523	435
71.9681	39.7199	12.4929	435
71.1204	44.6166	26.9667	435
45.1393	41.2943	37.2392	435
29.0046	44.271	34.4407	435
26.679	61.7214	26.7732	435
37.4683	60.4036	19.219	435
58.4021	55.3436	36.8318	436
45.207	41.755	37.6325	436
29.6917	43.6755	33.7689	436
75.9333	77.3333	31.2662	436
44.5594	58.7023	30.4576	436
71.5497	43.9156	27.4536	436
53.5901	32.5694	28.0022	436
26.2828	61.3014	26.3759	436
52.09	71.3039	25.7139	436
44.3202	26.327	19.7178	436
37.5692	80.5492	16.9911	436
37.3987	59.2434	18.3872	436
66.7877	50.5575	18.4965	436
72.5754	39.4881	12.5278	436
59.7385	55.0617	36.7877	437
77.2266	76.9991	30.8652	437
53.1494	33.3358	27.1831	437
52.2768	72.0388	25.0772	437
26.6122	61.9063	26.2038	437
45.4911	27.1864	19.472	437
37.6843	80.5771	17.051	437
38.6963	59.1062	18.8607	437
46.207	41.755	37.6325	437
30.6917	44.6755	32.7689	437
44.7015	58.9477	30.2312	437
73.5497	43.9156	26.4536	437
67.7877	50.5575	18.4965	437
72.5754	40.4881	13.5278	437
44.8142	40.8394	37.6594	438
59.7649	54.7712	36.8807	438
29.4471	43.6155	33.4439	438
76.8251	75.4611	31.1873	438
51.7488	32.6592	28.2131	438
25.7823	62.1199	26.5735	438
72.984	41.8785	27.211	438
52.0316	71.5937	25.781	438
45.0888	26.956	19.4776	438
36.9608	58.3055	19.0757	438
66.8357	52.3849	19.1882	438
37.5867	80.3468	17.2326	438
71.4638	42.7872	12.4957	438
44.2894	58.3392	30.4924	438
60.3055	54.8808	36.7008	439
77.7952	74.41	31.3172	439
44.5816	58.6654	30.5435	439
74.8468	41.5465	27.2341	439
26.1298	61.8636	26.3212	439
38.1696	58.1134	19.3106	439
68.2031	54.8098	19.5675	439
37.776	81.1875	17.4011	439
73.1531	43.7615	12.6403	439
47.2427	26.1227	19.1153	439
45.8142	41.8394	37.6594	439
30.4471	42.6155	33.4439	439
52.0316	72.5937	25.781	439
52.7488	32.6592	27.2131	439
45.4292	42.7355	37.9884	440
60.3203	55.9181	36.6312	440
29.8812	42.7701	32.719	440
78.2518	73.2793	31.3109	440
44.3517	59.7541	30.8428	440
52.1543	73.3105	25.5124	440
77.1228	42.1334	27.3719	440
26.3047	61.5725	26.0319	440
48.0933	26.4995	18.6932	440
69.2841	55.9471	19.2535	440
37.4788	80.1685	17.2903	440
39.7353	56.6724	19.3195	440
73.5215	43.3863	12.8226	440
53.9864	34.0264	27.8634	440
45.076	43.9323	38.7333	441
60.9905	56.2901	36.638	441
30.0298	43.1758	32.3927	441
78.6546	72.7419	31.1912	441
44.7319	60.2535	31.0014	441
79.1878	41.7599	27.2196	441
27.1425	61.7357	25.966	441
69.4239	57.5853	19.6172	441
37.4209	81.0099	17.5085	441
40.1502	55.2218	19.2864	441
49.703	26.8771	18.5719	441
75.0639	45.6667	12.9264	441
51.7526	73.4037	25.9754	441
56.3168	33.5085	28.9821	441
60.8485	55.937	36.4115	442
78.6208	72.1647	31.1837	442
43.6323	59.5166	31.1281	442
57.6248	31.7512	28.7332	442
80.9784	40.7047	27.1314	442
26.8814	61.8103	25.8405	442
69.229	57.8811	19.9913	442
42.1753	54.5676	19.2182	442
38.5325	81.0284	17.4543	442
50.7419	27.7419	18.1292	442
74.9948	48.4948	12.7397	442
31.0298	42.1758	32.3927	442
45.076	42.9323	38.7333	442
51.7526	73.4037	25.9754	442
78.6771	71.752	30.8647	443
55.9925	30.8868	29.7871	443
80.7375	40.8771	27.8587	443
51.4493	73.4532	26.305	443
26.0643	61.458	25.8714	443
69.1557	58.1887	19.9278	443
41.4428	54.6991	19.2767	443
37.8174	81.026	17.6856	443
49.6264	27.2792	18.2731	443
73.9948	48.4948	12.7397	443
44.076	42.9323	38.7333	443
30.0298	41.1758	32.3927	443
60.3696	56.1024	36.3963	443
43.2969	60.1757	31.2041	443
60.4733	55.8863	36.2294	444
43.2479	59.5822	31.2514	444
30.4992	41.1427	30.8658	444
79.2501	71.1835	30.3444	444
55.3832	30.6848	29.8139	444
81.3755	39.9906	28.4308	444
51.5893	73.5682	26.2278	444
25.7797	61.6837	25.7464	444
68.0783	58.0188	19.833	444
37.6257	80.665	17.5222	444
41.4571	55.3735	19.1024	444
49.9866	26.8211	17.9639	444
44.2867	42.3732	38.4218	444
73.9948	48.4948	12.7397	444
61.013	56.1839	36.4134	445
43.0066	60.0262	31.6706	445
29.54	41.1325	30.8547	445
80.0531	70.5959	29.924	445
80.7879	38.3412	28.8128	445
51.978	73.5113	26.3975	445
25.557	62.5072	26.1258	445
37.9321	80.8857	17.953	445
[truncated: 1,230 more rows]

## Sheet: abort4-8-4
X	Y	Z	Frame
54.6781	65.2594	31.3378	1
64.721	58.9521	21.2141	1
53.0999	66.2925	30.5973	2
63.2268	60.4653	20.5094	2
54.0999	65.2925	30.5973	3
63.2268	60.4653	20.5094	3
53.3783	65.1988	31.2159	4
63.418	60.0007	21.0721	4
53.0272	65.7716	31.2625	5
62.9624	60.9293	21.0885	5
54.0272	64.7716	31.2625	6
62.9624	60.9293	21.0885	6
53.0272	64.7716	31.2625	7
61.9624	60.9293	21.0885	7
53.0272	64.7716	31.2625	8
61.9624	60.9293	21.0885	8
53.0272	64.7716	31.2625	9
62.9624	60.9293	21.0885	9
53.0272	64.7716	31.2625	10
62.9624	60.9293	21.0885	10
53.0272	64.7716	31.2625	11
61.9624	60.9293	21.0885	11
53.0272	64.7716	31.2625	12
61.9624	60.9293	22.0885	12
53.0272	64.7716	31.2625	13
61.9624	60.9293	22.0885	13
53.0272	64.7716	31.2625	14
61.9624	60.9293	22.0885	14
52.0272	63.7716	31.2625	15
61.9624	61.9293	22.0885	15
52.0272	63.7716	31.2625	16
61.9624	61.9293	22.0885	16
52.0272	63.7716	31.2625	17
61.9624	61.9293	22.0885	17
52.0272	63.7716	31.2625	18
61.9624	61.9293	23.0885	18
52.0272	62.7716	31.2625	19
61.9624	61.9293	23.0885	19
51.0272	62.7716	31.2625	20
60.9624	61.9293	23.0885	20
51.0272	62.7716	31.2625	21
60.9624	60.9293	24.0885	21
51.0272	61.7716	31.2625	22
60.9624	60.9293	24.0885	22
51.0272	61.7716	31.2625	23
60.9624	60.9293	23.0885	23
51.0272	61.7716	31.2625	24
60.9624	60.9293	24.0885	24
51.0272	61.7716	31.2625	25
60.9624	60.9293	24.0885	25
52.0272	61.7716	31.2625	26
60.9624	60.9293	24.0885	26
52.0272	61.7716	31.2625	27
60.9624	60.9293	24.0885	27
52.0272	61.7716	31.2625	28
60.9624	60.9293	24.0885	28
52.0272	61.7716	31.2625	29
60.9624	60.9293	24.0885	29
52.0272	61.7716	31.2625	30
60.9624	61.9293	24.0885	30
52.0272	61.7716	31.2625	31
59.9624	61.9293	24.0885	31
52.0272	61.7716	31.2625	32
60.9624	61.9293	24.0885	32
52.0272	61.7716	31.2625	33
60.9624	61.9293	24.0885	33
52.0272	61.7716	31.2625	34
60.9624	60.9293	24.0885	34
52.0272	61.7716	31.2625	35
60.9624	60.9293	24.0885	35
52.0272	61.7716	31.2625	36
60.9624	60.9293	24.0885	36
52.0272	61.7716	31.2625	37
60.9624	60.9293	24.0885	37
52.0272	61.7716	31.2625	38
60.9624	60.9293	24.0885	38
54.0272	61.7716	31.2625	39
62.9624	60.9293	23.0885	39
55.5837	41.9715	41.4734	40
56.0014	59.5219	28.5499	40
54.3927	60.7849	30.0547	41
57.6339	60.953	29.2662	42
57.4556	61.7338	28.3195	43
59.1801	62.0385	28.3428	44
58.4234	60.647	28.2159	45
58.8779	60.6117	28.2459	46
57.3886	61.1253	28.2523	47
58.5039	61.2536	28.3957	48
50.3656	60.5446	30.2447	49
66.6113	60.1565	24.2694	49
39.7844	56.1578	31.3341	50
73.3365	52.5268	19.3314	50
41.2159	58.5476	33.2872	51
74.5108	51.8015	19.5553	51
39.8394	59.9615	36.3121	52
80.2295	50.7258	19.0249	52
41.6058	59.8549	37.023	53
81.6344	51.8543	19.3784	53
44.4995	61.789	37.9392	54
80.9411	50.9648	19.2596	54
52.0323	65.7949	39.254	55
79.4942	47.0872	18.4394	55
58.3752	68.2643	39.3086	56
73.4633	41.849	16.7428	56
63.7484	66.8827	39.1572	57
67.3948	36.4968	16.4479	57
65.7665	67.7845	38.3868	58
63.3378	33.7657	16.87	58
65.1393	70.4681	36.7575	59
62.0442	31.4731	18.2754	59
62.3571	70.611	35.3393	60
61.8025	30.9385	18.9291	60
58.206	70.6502	34.5554	61
63.1473	30.9908	20.0677	61
51.6707	69.9375	33.4911	62
66.1653	33.237	21.1212	62
46.2245	67.119	32.7723	63
69.0378	36.6785	21.5864	63
42.9024	64.2249	32.4121	64
71.8859	42.1056	21.6344	64
41.1108	61.7135	32.1432	65
73.3286	46.9137	21.2655	65
39.9742	59.6024	31.8993	66
74.557	50.9279	21.2454	66
40.3163	58.9935	31.957	67
75.127	52.7405	21.2117	67
39.5989	58.8776	31.6424	68
75.3219	54.2464	21.1282	68
38.6329	58.444	31.4913	69
75.3299	55.6795	21.3579	69
39.0716	58.2728	31.6904	70
75.9295	56.3761	21.5489	70
39.03	57.925	31.6346	71
75.6511	56.5552	21.263	71
39.0803	58.411	31.5	72
75.2479	56.1879	20.7729	72
39.7616	58.0187	31.6571	73
75.0674	55.1826	20.5254	73
39.8121	58.7579	31.5899	74
74.9966	55.8358	20.5788	74
39.8119	57.9203	31.5	75
74.6917	55.631	20.1589	75
40.28	58.0098	31.5964	76
74.7938	55.2293	20.1815	76
40.6772	58.5723	31.7945	77
74.6943	55.2308	20.1243	77
41.0889	58.9464	31.9008	78
74.7992	55.2645	19.9721	78
41.4375	58.475	31.9837	79
74.9071	54.9592	20.0984	79
41.618	58.6483	32.0399	80
74.4642	53.8874	19.9522	80
41.4477	58.1955	31.9924	81
74.1525	53.4836	19.7444	81
41.3776	57.9265	31.8726	82
73.8076	52.7008	19.5132	82
41.4096	58.5658	31.8916	83
73.6962	52.3984	19.52	83
41.4081	58.7354	31.9472	84
73.0726	51.9721	19.2833	84
41.3107	58.8171	32.041	85
72.7446	51.6922	19.2013	85
41.8336	59.4461	32.0245	86
72.8052	51.6212	19.1056	86
41.3281	59.307	32.045	87
72.5688	50.9213	19.2425	87
41.7228	58.8222	32.1309	88
72.7787	50.5707	19.3063	88
41.7689	59.0779	32.1551	89
73.2144	51.1225	19.2791	89
42.2654	59.2167	32.2953	90
73.2808	51.2931	19.4021	90
42.1714	59.2845	32.3012	91
72.8933	50.5789	19.4352	91
42.5209	59.6268	32.4753	92
73.1668	51.0951	19.4494	92
42.7954	60.0036	32.5136	93
72.7811	51.2221	19.2365	93
42.7737	60.3933	32.6044	94
72.6162	50.8706	19.4033	94
42.367	59.4426	32.5819	95
72.1788	50.6824	19.1377	95
42.5486	59.7979	32.5344	96
72.5999	51.0009	19.346	96
43.0711	60.4887	32.6841	97
72.84	51.1116	19.6178	97
42.9209	61.082	32.6144	98
72.5599	51.8837	19.4411	98
42.6999	60.5087	32.642	99
72.3056	51.4727	19.5384	99
42.262	60.7157	32.6294	100
71.4618	51.6285	19.3498	100
42.9409	60.5528	32.7188	101
72.558	51.6036	19.573	101
42.8246	60.8067	32.6743	102
72.7507	51.6417	19.5347	102
42.4461	60.7089	32.7176	103
72.3002	51.3272	19.5052	103
41.5131	61.2722	32.4857	104
71.6762	51.8376	19.4662	104
41.8219	60.6475	32.6373	105
71.5045	51.2791	19.4156	105
41.148	60.3973	32.5778	106
70.784	51.3527	19.3771	106
41.5347	60.0745	32.6351	107
71.2938	51.1624	19.4849	107
41.3242	59.8262	32.6411	108
71.8396	51.4319	19.6035	108
40.943	60.0051	32.6595	109
70.8507	51.1071	19.478	109
41.252	60.6509	32.7338	110
71.6259	52.4662	19.5763	110
41.5108	61.2566	32.8898	111
72.1871	53.4365	19.7688	111
41.3305	61.2632	32.7338	112
72.139	54.1677	19.6578	112
41.8913	61.4537	32.7895	113
72.6284	54.1706	19.8339	113
41.0537	61.4573	32.6855	114
71.4502	53.615	19.607	114
41.8143	61.5476	32.8703	115
72.0483	53.333	19.8696	115
41.5404	61.298	32.738	116
71.5418	52.9074	19.7182	116
40.7509	61.0767	32.6534	117
70.8274	52.7777	19.7081	117
41.2785	60.9823	32.6264	118
71.5495	52.4388	19.7583	118
41.8635	61.1418	32.8541	119
71.9844	52.2487	19.9922	119
41.0411	61.3117	32.7346	120
71.7818	53.5479	19.9485	120
41.3938	62.1557	32.8106	121
71.6314	54.4318	19.8972	121
41.3888	62.0977	32.9602	122
71.8738	53.8383	20.0844	122
40.8213	61.8713	32.9586	123
71.0091	53.556	20.0356	123
41.3381	61.6319	33.092	124
71.1769	53.5795	19.7585	124
40.8134	62.1075	32.9802	125
70.5794	53.0508	19.7512	125
41.2687	62.0527	33.016	126
70.7815	52.7627	19.8289	126
41.1512	61.6155	32.9918	127
70.6802	52.4699	19.88	127
41.2335	62.4853	33.0551	128
71.012	53.224	19.973	128
40.9035	62.6952	33.2546	129
71.0273	54.6217	20.0659	129
41.2267	61.8291	33.1647	130
71.0036	54.0924	20.0682	130
41.0505	62.4085	33.2815	131
70.3641	54.1973	19.8755	131
40.889	62.3763	33.2215	132
70.2421	54.1086	19.8751	132
41.63	62.0921	33.4287	133
70.4567	53.687	19.9017	133
41.3668	62.2109	33.3024	134
70.4214	53.627	19.9906	134
40.808	61.8941	33.3509	135
70.0299	53.9245	19.9912	135
40.5726	61.8317	33.2571	136
69.8594	54.1578	19.893	136
40.5417	61.8017	33.3274	137
69.8709	54.0059	19.8882	137
40.7585	62.0173	33.2194	138
70.7873	54.4107	20.204	138
40.5793	61.2871	33.4222	139
70.188	53.5837	20.1351	139
40.2567	62.5905	33.1435	140
69.2425	54.3196	19.8644	140
40.7761	61.6314	33.3316	141
70.2911	54.2648	20.1813	141
40.4665	61.4827	33.2516	142
69.9414	53.61	19.9488	142
41.0341	61.6983	33.4735	143
69.5786	53.5269	19.8677	143
41.3563	62.1284	33.3456	144
70.1677	53.696	19.9441	144
40.9652	61.3016	33.4231	145
70.1342	53.719	20.1403	145
40.8294	62.2334	33.2762	146
69.9065	54.6763	19.8815	146
41.0129	61.8965	33.2827	147
70.2676	54.378	19.8789	147
40.2914	61.4471	33.0843	148
69.8731	54.4255	19.6741	148
40.8326	61.734	33.1634	149
70.0044	53.9638	19.7697	149
41.1634	62.0239	33.0468	150
70.911	54.8695	19.8016	150
41.187	61.9088	33.151	151
70.8225	54.6296	19.8733	151
41.004	61.8159	33.0671	152
70.8598	54.7476	19.9425	152
41.832	62.2624	33.2321	153
71.3045	54.7071	19.9098	153
42.2542	61.8955	33.3949	154
71.9519	54.7266	19.9808	154
41.6851	61.6554	33.2742	155
71.6793	54.9302	20.0935	155
41.4481	61.4533	33.0944	156
71.2739	54.1338	19.8242	156
41.5242	61.233	33.099	157
70.6712	53.4214	19.5635	157
41.4322	61.2787	33.2109	158
70.582	53.9539	19.5968	158
41.0918	60.9182	33.1556	159
70.6692	53.527	19.6605	159
41.0587	61.7744	33.2387	160
70.9501	54.7127	19.8128	160
41.6972	61.9505	33.2566	161
71.2562	54.8331	19.8193	161
41.9837	61.9348	33.4383	162
71.4627	54.8704	19.8191	162
41.6878	61.6028	33.2677	163
70.9518	54.4298	19.5885	163
41.4907	61.7779	33.355	164
71.1722	54.6899	19.7965	164
41.6904	62.0237	33.3878	165
70.9369	54.8025	19.5574	165
41.5926	61.5755	33.2569	166
70.7942	54.5166	19.4951	166
41.6103	61.8804	33.3824	167
70.6346	54.0651	19.5677	167
41.9589	61.7075	33.3159	168
70.7356	53.8361	19.4206	168
41.5433	61.5899	33.4032	169
70.4859	53.8661	19.4988	169
41.2822	61.7945	33.301	170
70.2543	54.4883	19.4758	170
41.729	61.4392	33.2926	171
70.9288	54.2892	19.5513	171
41.2111	61.3063	33.349	172
70.6492	54.1346	19.5586	172
41.6862	61.6629	33.4291	173
71.221	54.4627	19.5514	173
41.1092	61.4284	33.3365	174
70.8582	54.919	19.6505	174
41.3784	61.3703	33.4647	175
71.8893	54.9427	19.9404	175
41.942	60.9599	33.4449	176
72.1408	54.765	19.8722	176
41.6634	60.7562	33.62	177
72.593	54.9412	20.34	177
41.8505	61.1584	33.492	178
72.9545	55.0975	20.358	178
41.6097	60.7709	33.5033	179
72.5448	54.8186	20.4982	179
40.5916	61.0008	33.7056	180
71.7774	54.6974	20.5602	180
39.6678	60.658	34.0607	181
71.3133	53.6149	20.4361	181
39.6673	60.4224	34.375	182
71.2419	53.9659	20.9699	182
38.9958	60.4644	34.5016	183
70.4476	55.1595	21.2608	183
39.3517	59.8383	34.5575	184
70.6379	54.3258	20.756	184
38.5956	60.4828	34.4262	185
70.0902	54.4617	20.7353	185
38.7397	60.669	34.5619	186
70.2448	54.4922	20.8826	186
39.4225	60.9964	34.564	187
70.4027	54.2369	21.2476	187
39.5846	60.7289	34.6572	188
70.4236	53.5318	21.0462	188
39.8792	61.196	34.6549	189
70.4548	53.3515	20.7065	189
40.4693	61.4684	34.5841	190
71.0017	52.8552	20.5376	190
39.4885	58.9616	35.0927	191
63.0774	78.8897	21.499	191
73.1285	29.7031	22.0729	191
[truncated: 5,943 more rows]

## Sheet: abort4-10-3
X	Y	Z	Frame
[truncated: 8,359 more rows]

## Sheet: abort4-10-4
X	Y	Z	Frame
[truncated: 9,208 more rows]

[truncated: 17 more sheets: abort4-11-4, abort4-2-2, abort4-2-3, abort4-3-2, abort4-3-3, abort4-4-2, abort5-13-4, abort5-10-1, abort5-4-4, abort5-15-4, abort5-9-1, abort6-4-3, abort6-8-3, abort6-9-2, abort6-10-3, abort6-10-4, abort6-14-2]
